# Supplementary material for: Potential relevance between soybean nitrogen uptake and rhizosphere prokaryotic communities under waterlogging stress
Source: ISME Commun. 2023 Jul 11;3:71. doi: 10.1038/s43705-023-00282-0 (PMC10336055; doi:10.1038/s43705-023-00282-0)
Supplement: Supplementary file 2 — Supplementary Data 1 [file 43705_2023_282_MOESM2_ESM.xlsx]

## Sheet: Legend
Supplementary Data 1. Effects of waterlogging on all detected taxa (from phylum to ASV) across both genotypes (tolerant vs. sensitive) in both soils (Udic Argosol and Haplic Alisol) as assessed by univariate permutational analysis of variance (PERMANOVA).
CS (%)	Relative abundance (means ± SEs in %), control treatment, sensitive genotype
CT (%)	Relative abundance (means ± SEs in %), control treatment, tolerant genotype
WS (%)	Relative abundance (means ± SEs in %), waterlogging treatment, sensitive genotype
WT (%)	Relative abundance (means ± SEs in %), waterlogging treatment, tolerant genotype
Treatment F (P, q)	Effect of the waterlogging treatment. Values indicate the F-ratio (F), level of significance (P) and associated q-value (q)
Genotype F (P, q)	Effect of the soybean genotype. Values indicate the F-ratio (F), level of significance (P) and associated q-value (q)
TxG F (P, q)	Interaction effect between treatment and genotype. Values indicate the F-ratio (F), level of significance (P) and associated q-value (q)
NA values	Taxon not detected in this soil

## Sheet: Udic_Argosol
#	Taxon	CS (%)	CT (%)	WS (%)	WT (%)	Treatment F (P, q)	Genotype F (P, q)	TxG F (P, q)
1	p:Abditibacteriota	0.05 ± 0.02	0.03 ± 0.01	0.02 ± 0.01	0.02 ± 0.00	3.1 (0.0506, 0.1734)	0.6 (0.5698, 0.6793)	0.8 (0.4711, 0.4708)
2	_c:Abditibacteria	0.05 ± 0.02	0.03 ± 0.01	0.02 ± 0.01	0.02 ± 0.00	3.1 (0.0522, 0.1762)	0.6 (0.5724, 0.6800)	0.8 (0.4778, 0.4708)
3	__o:Abditibacteriales	0.05 ± 0.02	0.03 ± 0.01	0.02 ± 0.01	0.02 ± 0.00	3.1 (0.0517, 0.1750)	0.6 (0.5665, 0.6793)	0.8 (0.4721, 0.4708)
4	___f:Abditibacteriaceae	0.05 ± 0.02	0.03 ± 0.01	0.02 ± 0.01	0.02 ± 0.00	3.1 (0.0488, 0.1698)	0.6 (0.5778, 0.6807)	0.8 (0.4780, 0.4708)
5	____g:Abditibacterium	0.05 ± 0.02	0.03 ± 0.01	0.02 ± 0.01	0.02 ± 0.00	3.1 (0.0514, 0.1747)	0.6 (0.5715, 0.6797)	0.8 (0.4808, 0.4708)
6	______ASV12231	0.00 ± 0.00	0.00 ± 0.00	0.00 ± 0.00	0.00 ± 0.00	0.0 (0.8320, 0.6000)	0.0 (0.9309, 0.7000)	1.0 (0.4399, 0.4693)
7	______ASV12680	0.00 ± 0.00	0.00 ± 0.00	0.00 ± 0.00	0.00 ± 0.00	0.1 (0.9324, 0.6000)	0.9 (0.3175, 0.6010)	0.1 (0.6821, 0.5000)
8	______ASV13566	0.00 ± 0.00	0.00 ± 0.00	0.00 ± 0.00	0.00 ± 0.00	2.5 (0.1577, 0.3225)	0.0 (0.8799, 0.7000)	0.5 (0.6007, 0.4932)
9	______ASV14302	0.00 ± 0.00	0.00 ± 0.00	0.00 ± 0.00	0.00 ± 0.00	0.0 (0.9558, 0.6000)	3.6 (0.0838, 0.4306)	0.2 (0.5940, 0.4932)
10	______ASV14321	NA	NA	NA	NA	NA	NA	NA
11	______ASV17166	0.00 ± 0.00	0.00 ± 0.00	0.00 ± 0.00	0.00 ± 0.00	4.2 (0.0517, 0.1750)	4.3 (0.0461, 0.3484)	1.0 (0.2113, 0.3927)
12	______ASV17597	0.00 ± 0.00	0.00 ± 0.00	0.00 ± 0.00	0.00 ± 0.00	2.2 (0.0733, 0.2157)	0.7 (0.5196, 0.6653)	0.7 (0.5290, 0.4819)
13	______ASV3886	0.01 ± 0.00	0.01 ± 0.00	0.01 ± 0.00	0.01 ± 0.00	1.5 (0.2519, 0.3884)	0.2 (0.7117, 0.7000)	0.0 (0.8899, 0.5000)
14	______ASV4978	0.02 ± 0.02	0.00 ± 0.00	0.00 ± 0.00	0.00 ± 0.00	1.1 (0.3158, 0.4356)	1.2 (0.2055, 0.5401)	1.1 (0.3409, 0.4352)
15	______ASV6577	0.01 ± 0.00	0.00 ± 0.00	0.00 ± 0.00	0.01 ± 0.00	0.2 (0.7008, 0.5945)	0.8 (0.4012, 0.6323)	1.3 (0.2911, 0.4191)
16	______ASV7600	0.00 ± 0.00	0.00 ± 0.00	0.00 ± 0.00	0.00 ± 0.00	0.0 (0.8495, 0.6000)	0.3 (0.6198, 0.6926)	0.1 (0.7326, 0.5000)
17	______ASV9165	0.00 ± 0.00	0.00 ± 0.00	0.00 ± 0.00	0.00 ± 0.00	0.9 (0.5281, 0.5335)	0.6 (0.6499, 0.7000)	0.6 (0.6662, 0.5000)
18	p:Acidobacteriota	14.95 ± 0.43	14.96 ± 0.43	16.06 ± 0.24	16.78 ± 0.17	18.5 (0.0006, 0.0093)	1.2 (0.2984, 0.5897)	1.1 (0.2943, 0.4198)
19	_c:Acidobacteriae	7.05 ± 0.20	7.56 ± 0.05	8.22 ± 0.33	8.82 ± 0.23	29.0 (0.0001, 0.0026)	5.9 (0.0226, 0.3122)	0.0 (0.8356, 0.5000)
20	______ASV10096	NA	NA	NA	NA	NA	NA	NA
21	______ASV1020	NA	NA	NA	NA	NA	NA	NA
22	______ASV10490	0.00 ± 0.00	0.00 ± 0.00	0.00 ± 0.00	0.00 ± 0.00	1.0 (1.0000, 0.6000)	1.0 (1.0000, 0.7000)	1.0 (1.0000, 0.5000)
23	______ASV10886	NA	NA	NA	NA	NA	NA	NA
24	______ASV11373	0.00 ± 0.00	0.00 ± 0.00	0.00 ± 0.00	0.00 ± 0.00	0.4 (0.4655, 0.5153)	0.3 (0.5359, 0.6697)	1.4 (0.2314, 0.3961)
25	______ASV12300	NA	NA	NA	NA	NA	NA	NA
26	______ASV12926	0.00 ± 0.00	0.00 ± 0.00	0.00 ± 0.00	0.00 ± 0.00	0.2 (0.7510, 0.6000)	0.6 (0.4972, 0.6577)	0.2 (0.6814, 0.5000)
27	______ASV14497	0.00 ± 0.00	0.00 ± 0.00	0.00 ± 0.00	0.00 ± 0.00	1.0 (1.0000, 0.6000)	1.0 (1.0000, 0.7000)	1.0 (1.0000, 0.5000)
28	______ASV17543	0.00 ± 0.00	0.00 ± 0.00	0.00 ± 0.00	0.00 ± 0.00	1.0 (1.0000, 0.6000)	1.0 (1.0000, 0.7000)	1.0 (1.0000, 0.5000)
29	______ASV1834	0.00 ± 0.00	0.00 ± 0.00	0.00 ± 0.00	0.00 ± 0.00	1.0 (1.0000, 0.6000)	1.0 (1.0000, 0.7000)	1.0 (1.0000, 0.5000)
30	______ASV2596	0.01 ± 0.00	0.01 ± 0.00	0.00 ± 0.00	0.01 ± 0.00	0.2 (0.7038, 0.5951)	0.0 (1.0000, 0.7000)	1.8 (0.1867, 0.3927)
31	______ASV3985	0.00 ± 0.00	0.01 ± 0.00	0.01 ± 0.00	0.01 ± 0.00	6.3 (0.0188, 0.0991)	0.7 (0.4221, 0.6432)	0.0 (0.9007, 0.5000)
32	______ASV4207	NA	NA	NA	NA	NA	NA	NA
33	______ASV4346	0.00 ± 0.00	0.00 ± 0.00	0.00 ± 0.00	0.00 ± 0.00	2.5 (0.2127, 0.3652)	2.5 (0.2127, 0.5401)	2.5 (0.2127, 0.3927)
34	______ASV4376	0.00 ± 0.00	0.01 ± 0.00	0.00 ± 0.00	0.01 ± 0.00	9.1 (0.0078, 0.0562)	14.1 (0.0016, 0.1134)	0.0 (0.8036, 0.5000)
35	______ASV4463	0.00 ± 0.00	0.00 ± 0.00	0.01 ± 0.00	0.01 ± 0.00	16.8 (0.0010, 0.0134)	0.1 (0.7064, 0.7000)	1.8 (0.1915, 0.3927)
36	______ASV477	0.00 ± 0.00	0.00 ± 0.00	0.00 ± 0.00	0.00 ± 0.00	0.0 (1.0000, 0.6000)	2.0 (0.4810, 0.6548)	0.0 (1.0000, 0.5000)
37	______ASV5164	NA	NA	NA	NA	NA	NA	NA
38	______ASV5337	0.00 ± 0.00	0.00 ± 0.00	0.00 ± 0.00	0.00 ± 0.00	0.0 (1.0000, 0.6000)	2.0 (0.4692, 0.6548)	0.0 (1.0000, 0.5000)
39	______ASV537	0.00 ± 0.00	0.00 ± 0.00	0.00 ± 0.00	0.00 ± 0.00	2.4 (0.1999, 0.3627)	0.5 (0.6787, 0.7000)	0.0 (0.7712, 0.5000)
40	______ASV6982	0.00 ± 0.00	0.00 ± 0.00	0.00 ± 0.00	0.00 ± 0.00	0.2 (0.6564, 0.5803)	0.1 (0.7629, 0.7000)	0.5 (0.5569, 0.4875)
41	______ASV7016	NA	NA	NA	NA	NA	NA	NA
42	______ASV7846	NA	NA	NA	NA	NA	NA	NA
43	______ASV8897	0.00 ± 0.00	0.00 ± 0.00	0.00 ± 0.00	0.01 ± 0.00	26.3 (0.0001, 0.0026)	4.3 (0.0497, 0.3594)	4.3 (0.0484, 0.2706)
44	______ASV8913	NA	NA	NA	NA	NA	NA	NA
45	______ASV9554	NA	NA	NA	NA	NA	NA	NA
46	__o:Acidobacteriales	5.02 ± 0.19	5.40 ± 0.07	5.90 ± 0.27	6.30 ± 0.20	20.2 (0.0004, 0.0068)	4.0 (0.0608, 0.3817)	0.0 (0.9296, 0.5000)
47	______ASV1012	NA	NA	NA	NA	NA	NA	NA
48	______ASV10170	0.00 ± 0.00	0.00 ± 0.00	0.00 ± 0.00	0.00 ± 0.00	2.0 (0.2140, 0.3652)	0.5 (0.4581, 0.6548)	0.0 (0.7534, 0.5000)
49	______ASV10201	0.00 ± 0.00	0.00 ± 0.00	0.00 ± 0.00	0.00 ± 0.00	0.0 (0.8614, 0.6000)	1.2 (0.3545, 0.6104)	0.5 (0.4378, 0.4689)
50	______ASV10214	0.00 ± 0.00	0.00 ± 0.00	0.00 ± 0.00	0.00 ± 0.00	5.7 (0.0511, 0.1739)	1.4 (0.1832, 0.5358)	1.4 (0.1837, 0.3927)
51	______ASV10217	0.00 ± 0.00	0.00 ± 0.00	0.00 ± 0.00	0.00 ± 0.00	0.4 (0.4940, 0.5181)	0.0 (0.9470, 0.7000)	4.9 (0.0387, 0.2616)
52	______ASV10284	0.00 ± 0.00	0.00 ± 0.00	0.00 ± 0.00	0.00 ± 0.00	0.3 (0.4770, 0.5153)	1.3 (0.3085, 0.5955)	0.0 (0.7877, 0.5000)
53	______ASV10445	0.00 ± 0.00	0.00 ± 0.00	0.00 ± 0.00	0.01 ± 0.00	0.1 (0.6809, 0.5885)	0.0 (0.9408, 0.7000)	12.4 (0.0022, 0.0960)
54	______ASV10552	0.00 ± 0.00	0.00 ± 0.00	0.00 ± 0.00	0.00 ± 0.00	2.0 (0.4797, 0.5153)	0.0 (1.0000, 0.7000)	0.0 (1.0000, 0.5000)
55	______ASV10574	0.00 ± 0.00	0.00 ± 0.00	0.00 ± 0.00	0.00 ± 0.00	1.0 (0.2722, 0.4055)	1.0 (0.2885, 0.5865)	2.0 (0.2060, 0.3927)
56	______ASV10600	0.00 ± 0.00	0.00 ± 0.00	0.00 ± 0.00	0.00 ± 0.00	2.0 (0.4862, 0.5153)	0.0 (1.0000, 0.7000)	0.0 (1.0000, 0.5000)
57	______ASV1061	0.01 ± 0.00	0.01 ± 0.00	0.00 ± 0.00	0.03 ± 0.03	0.5 (0.9831, 0.6000)	0.6 (0.9206, 0.7000)	1.0 (0.5201, 0.4787)
58	______ASV10643	0.00 ± 0.00	0.00 ± 0.00	0.00 ± 0.00	0.00 ± 0.00	1.0 (1.0000, 0.6000)	1.0 (1.0000, 0.7000)	1.0 (1.0000, 0.5000)
59	______ASV10654	0.00 ± 0.00	0.00 ± 0.00	0.00 ± 0.00	0.00 ± 0.00	1.1 (0.4551, 0.5148)	0.0 (1.0000, 0.7000)	1.1 (0.3486, 0.4370)
60	______ASV10697	NA	NA	NA	NA	NA	NA	NA
61	______ASV10724	0.00 ± 0.00	0.00 ± 0.00	0.00 ± 0.00	0.00 ± 0.00	1.1 (0.3809, 0.4771)	0.0 (0.7719, 0.7000)	1.1 (0.3819, 0.4492)
62	______ASV10735	0.00 ± 0.00	0.00 ± 0.00	0.00 ± 0.00	0.00 ± 0.00	1.0 (0.4003, 0.4880)	0.0 (0.8391, 0.7000)	0.4 (0.6079, 0.4952)
63	______ASV109	0.11 ± 0.01	0.15 ± 0.01	0.13 ± 0.01	0.15 ± 0.02	0.5 (0.5216, 0.5302)	8.7 (0.0056, 0.1915)	0.2 (0.6524, 0.5000)
64	______ASV1092	0.00 ± 0.00	0.00 ± 0.00	0.00 ± 0.00	0.00 ± 0.00	1.0 (0.3583, 0.4627)	0.2 (0.7440, 0.7000)	0.0 (0.8014, 0.5000)
65	______ASV10940	0.00 ± 0.00	0.00 ± 0.00	0.00 ± 0.00	0.00 ± 0.00	0.4 (0.5408, 0.5399)	1.0 (0.3996, 0.6310)	0.0 (0.8661, 0.5000)
66	______ASV11043	0.00 ± 0.00	0.00 ± 0.00	0.00 ± 0.00	0.00 ± 0.00	0.0 (1.0000, 0.6000)	2.0 (0.4753, 0.6548)	0.0 (1.0000, 0.5000)
67	______ASV11058	0.00 ± 0.00	0.00 ± 0.00	0.00 ± 0.00	0.00 ± 0.00	1.6 (0.1199, 0.2791)	1.6 (0.1216, 0.4707)	5.8 (0.0181, 0.2095)
68	______ASV11107	0.00 ± 0.00	0.00 ± 0.00	0.00 ± 0.00	0.00 ± 0.00	1.0 (1.0000, 0.6000)	1.0 (1.0000, 0.7000)	1.0 (1.0000, 0.5000)
69	______ASV11166	0.00 ± 0.00	0.00 ± 0.00	0.00 ± 0.00	0.00 ± 0.00	2.5 (0.2165, 0.3652)	2.5 (0.2165, 0.5401)	2.5 (0.2165, 0.3927)
70	______ASV1118	0.01 ± 0.00	0.01 ± 0.00	0.01 ± 0.00	0.01 ± 0.00	0.0 (0.8939, 0.6000)	1.2 (0.2947, 0.5885)	0.3 (0.5745, 0.4909)
71	______ASV11235	0.00 ± 0.00	0.00 ± 0.00	0.00 ± 0.00	0.00 ± 0.00	0.2 (0.7592, 0.6000)	0.9 (0.4539, 0.6548)	0.2 (0.7409, 0.5000)
72	______ASV1130	0.03 ± 0.00	0.03 ± 0.00	0.04 ± 0.01	0.04 ± 0.01	8.4 (0.0099, 0.0664)	0.0 (0.9636, 0.7000)	0.5 (0.4947, 0.4718)
73	______ASV11404	NA	NA	NA	NA	NA	NA	NA
74	______ASV11470	0.00 ± 0.00	0.00 ± 0.00	0.00 ± 0.00	0.00 ± 0.00	9.9 (0.0019, 0.0211)	0.3 (0.5835, 0.6830)	0.3 (0.5809, 0.4919)
75	______ASV115	0.03 ± 0.00	0.03 ± 0.00	0.03 ± 0.00	0.03 ± 0.01	0.0 (0.8906, 0.6000)	0.6 (0.4360, 0.6520)	0.0 (0.9690, 0.5000)
76	______ASV11562	0.00 ± 0.00	0.01 ± 0.00	0.00 ± 0.00	0.00 ± 0.00	0.9 (0.3497, 0.4559)	9.8 (0.0050, 0.1812)	0.9 (0.3557, 0.4392)
77	______ASV11638	0.00 ± 0.00	0.00 ± 0.00	0.00 ± 0.00	0.00 ± 0.00	2.0 (0.4792, 0.5153)	0.0 (1.0000, 0.7000)	0.0 (1.0000, 0.5000)
78	______ASV11783	NA	NA	NA	NA	NA	NA	NA
79	______ASV11830	NA	NA	NA	NA	NA	NA	NA
80	______ASV11874	0.00 ± 0.00	0.00 ± 0.00	0.00 ± 0.00	0.00 ± 0.00	4.8 (0.0455, 0.1628)	0.1 (0.7662, 0.7000)	0.2 (0.5875, 0.4932)
81	______ASV1190	0.01 ± 0.00	0.01 ± 0.00	0.00 ± 0.00	0.00 ± 0.00	6.6 (0.0198, 0.1024)	0.3 (0.5592, 0.6774)	1.1 (0.2886, 0.4186)
82	______ASV12026	0.00 ± 0.00	0.00 ± 0.00	0.00 ± 0.00	0.00 ± 0.00	0.2 (0.5712, 0.5518)	3.4 (0.0935, 0.4432)	1.2 (0.2466, 0.4015)
83	______ASV1203	0.00 ± 0.00	0.00 ± 0.00	0.00 ± 0.00	0.00 ± 0.00	0.1 (0.7855, 0.6000)	0.1 (0.5669, 0.6793)	1.1 (0.3650, 0.4425)
84	______ASV12052	0.00 ± 0.00	0.00 ± 0.00	0.00 ± 0.00	0.00 ± 0.00	8.2 (0.0055, 0.0439)	0.1 (0.6801, 0.7000)	0.6 (0.3977, 0.4551)
85	______ASV12070	0.00 ± 0.00	0.00 ± 0.00	0.00 ± 0.00	0.00 ± 0.00	0.1 (0.8952, 0.6000)	0.8 (0.4344, 0.6515)	0.8 (0.4555, 0.4708)
86	______ASV12120	0.00 ± 0.00	0.00 ± 0.00	0.00 ± 0.00	0.00 ± 0.00	21.3 (0.0003, 0.0056)	0.6 (0.4436, 0.6548)	0.0 (0.7392, 0.5000)
87	______ASV1214	0.00 ± 0.00	0.00 ± 0.00	0.00 ± 0.00	0.00 ± 0.00	0.5 (0.3762, 0.4743)	0.5 (0.5240, 0.6661)	0.5 (0.5498, 0.4856)
88	______ASV1225	0.03 ± 0.00	0.02 ± 0.00	0.03 ± 0.01	0.02 ± 0.00	0.2 (0.6760, 0.5872)	0.8 (0.3932, 0.6290)	0.0 (0.9048, 0.5000)
89	______ASV123	0.00 ± 0.00	0.00 ± 0.00	0.00 ± 0.00	0.00 ± 0.00	0.0 (0.9232, 0.6000)	1.8 (0.1982, 0.5401)	0.9 (0.4234, 0.4634)
90	______ASV12346	0.00 ± 0.00	0.00 ± 0.00	0.00 ± 0.00	0.00 ± 0.00	5.5 (0.0127, 0.0784)	0.8 (0.3398, 0.6060)	1.9 (0.1638, 0.3875)
91	______ASV124	0.00 ± 0.00	0.01 ± 0.00	0.00 ± 0.00	0.01 ± 0.00	0.2 (0.6867, 0.5906)	1.0 (0.3366, 0.6060)	0.1 (0.8388, 0.5000)
92	______ASV12677	0.00 ± 0.00	0.00 ± 0.00	0.00 ± 0.00	0.00 ± 0.00	1.0 (1.0000, 0.6000)	1.0 (1.0000, 0.7000)	1.0 (1.0000, 0.5000)
93	______ASV1275	0.02 ± 0.00	0.03 ± 0.00	0.02 ± 0.00	0.03 ± 0.00	0.8 (0.3873, 0.4807)	4.3 (0.0516, 0.3610)	1.3 (0.2766, 0.4164)
94	______ASV1283	0.00 ± 0.00	0.00 ± 0.00	0.00 ± 0.00	0.00 ± 0.00	0.3 (1.0000, 0.6000)	0.4 (0.4780, 0.6548)	0.3 (1.0000, 0.5000)
95	______ASV1287	0.00 ± 0.00	0.00 ± 0.00	0.00 ± 0.00	0.00 ± 0.00	0.0 (0.8511, 0.6000)	0.0 (0.6800, 0.7000)	0.7 (0.5917, 0.4932)
96	______ASV12904	0.00 ± 0.00	0.00 ± 0.00	0.00 ± 0.00	0.00 ± 0.00	0.3 (0.5302, 0.5348)	2.7 (0.1314, 0.4866)	1.1 (0.3626, 0.4418)
97	______ASV12961	0.00 ± 0.00	0.00 ± 0.00	0.00 ± 0.00	0.00 ± 0.00	1.0 (1.0000, 0.6000)	1.0 (1.0000, 0.7000)	1.0 (1.0000, 0.5000)
98	______ASV1299	0.02 ± 0.00	0.02 ± 0.00	0.02 ± 0.00	0.03 ± 0.00	5.9 (0.0281, 0.1299)	0.9 (0.3645, 0.6154)	0.2 (0.6517, 0.5000)
99	______ASV13074	0.00 ± 0.00	0.00 ± 0.00	0.00 ± 0.00	0.00 ± 0.00	9.3 (0.0047, 0.0393)	0.3 (0.5240, 0.6661)	0.9 (0.3212, 0.4334)
100	______ASV13150	0.00 ± 0.00	0.00 ± 0.00	0.00 ± 0.00	0.00 ± 0.00	13.5 (0.0011, 0.0143)	1.8 (0.1579, 0.5150)	0.7 (0.3803, 0.4483)
101	______ASV1323	0.00 ± 0.00	0.00 ± 0.00	0.00 ± 0.00	0.00 ± 0.00	2.0 (0.4792, 0.5153)	0.0 (1.0000, 0.7000)	0.0 (1.0000, 0.5000)
102	______ASV1354	0.00 ± 0.00	0.00 ± 0.00	0.00 ± 0.00	0.00 ± 0.00	4.4 (0.0416, 0.1543)	2.7 (0.1017, 0.4475)	0.1 (0.6868, 0.5000)
103	______ASV13592	NA	NA	NA	NA	NA	NA	NA
104	______ASV1374	0.00 ± 0.00	0.00 ± 0.00	0.01 ± 0.00	0.00 ± 0.00	0.0 (0.8126, 0.6000)	2.9 (0.0959, 0.4454)	0.9 (0.3309, 0.4352)
105	______ASV13900	0.00 ± 0.00	0.00 ± 0.00	0.00 ± 0.00	0.00 ± 0.00	0.1 (0.8480, 0.6000)	2.2 (0.1771, 0.5296)	0.1 (0.8842, 0.5000)
106	______ASV13982	0.00 ± 0.00	0.00 ± 0.00	0.00 ± 0.00	0.00 ± 0.00	0.3 (0.5289, 0.5340)	3.2 (0.0841, 0.4315)	1.5 (0.1728, 0.3918)
107	______ASV1407	0.02 ± 0.00	0.02 ± 0.00	0.02 ± 0.01	0.02 ± 0.01	0.3 (0.5962, 0.5594)	0.4 (0.5313, 0.6674)	0.0 (0.9166, 0.5000)
108	______ASV1412	0.01 ± 0.00	0.01 ± 0.00	0.02 ± 0.00	0.03 ± 0.00	34.3 (0.0001, 0.0026)	6.0 (0.0215, 0.3067)	4.9 (0.0395, 0.2616)
109	______ASV14160	0.00 ± 0.00	0.00 ± 0.00	0.00 ± 0.00	0.00 ± 0.00	1.0 (0.3445, 0.4526)	0.0 (0.8791, 0.7000)	0.2 (0.6615, 0.5000)
110	______ASV1424	0.00 ± 0.00	0.00 ± 0.00	0.00 ± 0.00	0.00 ± 0.00	1.0 (1.0000, 0.6000)	1.0 (1.0000, 0.7000)	1.0 (1.0000, 0.5000)
111	______ASV1426	0.00 ± 0.00	0.00 ± 0.00	0.00 ± 0.00	0.00 ± 0.00	0.2 (0.8067, 0.6000)	0.2 (0.8779, 0.7000)	0.2 (0.8007, 0.5000)
112	______ASV14288	NA	NA	NA	NA	NA	NA	NA
113	______ASV14310	NA	NA	NA	NA	NA	NA	NA
114	______ASV14362	0.00 ± 0.00	0.00 ± 0.00	0.00 ± 0.00	0.00 ± 0.00	2.3 (0.1826, 0.3480)	0.0 (0.8228, 0.7000)	0.6 (0.3455, 0.4359)
115	______ASV14517	0.01 ± 0.00	0.00 ± 0.00	0.01 ± 0.00	0.00 ± 0.00	0.0 (0.9285, 0.6000)	0.7 (0.4475, 0.6548)	0.2 (0.7140, 0.5000)
116	______ASV1487	0.00 ± 0.00	0.00 ± 0.00	0.00 ± 0.00	0.00 ± 0.00	0.1 (0.6604, 0.5821)	0.1 (0.8837, 0.7000)	0.1 (0.8809, 0.5000)
117	______ASV1488	0.02 ± 0.00	0.01 ± 0.00	0.02 ± 0.00	0.03 ± 0.00	24.2 (0.0001, 0.0026)	1.4 (0.2492, 0.5577)	6.5 (0.0189, 0.2140)
118	______ASV14909	0.00 ± 0.00	0.00 ± 0.00	0.00 ± 0.00	0.00 ± 0.00	0.2 (1.0000, 0.6000)	0.2 (1.0000, 0.7000)	1.8 (0.4765, 0.4708)
119	______ASV15312	NA	NA	NA	NA	NA	NA	NA
120	______ASV15408	NA	NA	NA	NA	NA	NA	NA
121	______ASV15411	NA	NA	NA	NA	NA	NA	NA
122	______ASV1542	NA	NA	NA	NA	NA	NA	NA
123	______ASV155	0.02 ± 0.00	0.03 ± 0.01	0.02 ± 0.01	0.02 ± 0.00	1.3 (0.2769, 0.4092)	1.4 (0.2597, 0.5663)	1.2 (0.2897, 0.4186)
124	______ASV15501	0.00 ± 0.00	0.00 ± 0.00	0.00 ± 0.00	0.00 ± 0.00	1.0 (1.0000, 0.6000)	1.0 (1.0000, 0.7000)	1.0 (1.0000, 0.5000)
125	______ASV15662	0.00 ± 0.00	0.00 ± 0.00	0.00 ± 0.00	0.00 ± 0.00	3.5 (0.1605, 0.3244)	0.4 (0.4532, 0.6548)	0.4 (0.4550, 0.4708)
126	______ASV15745	0.00 ± 0.00	0.00 ± 0.00	0.00 ± 0.00	0.00 ± 0.00	2.0 (0.4827, 0.5153)	0.0 (1.0000, 0.7000)	0.0 (1.0000, 0.5000)
127	______ASV15806	0.00 ± 0.00	0.00 ± 0.00	0.00 ± 0.00	0.00 ± 0.00	0.7 (0.3647, 0.4674)	1.6 (0.2785, 0.5806)	0.1 (0.9027, 0.5000)
128	______ASV1583	0.01 ± 0.00	0.01 ± 0.00	0.02 ± 0.00	0.02 ± 0.00	2.0 (0.1627, 0.3263)	0.1 (0.7528, 0.7000)	0.2 (0.6374, 0.4995)
129	______ASV15846	0.00 ± 0.00	0.00 ± 0.00	0.00 ± 0.00	0.00 ± 0.00	1.0 (1.0000, 0.6000)	1.0 (1.0000, 0.7000)	1.0 (1.0000, 0.5000)
130	______ASV16149	0.00 ± 0.00	0.00 ± 0.00	0.00 ± 0.00	0.00 ± 0.00	3.8 (0.0848, 0.2336)	0.5 (0.3989, 0.6308)	0.4 (0.4526, 0.4708)
131	______ASV16190	NA	NA	NA	NA	NA	NA	NA
132	______ASV1622	NA	NA	NA	NA	NA	NA	NA
133	______ASV16228	0.00 ± 0.00	0.00 ± 0.00	0.00 ± 0.00	0.00 ± 0.00	0.3 (0.5210, 0.5301)	5.3 (0.0372, 0.3448)	0.4 (0.4421, 0.4698)
134	______ASV16321	0.00 ± 0.00	0.00 ± 0.00	0.00 ± 0.00	0.00 ± 0.00	3.7 (0.0174, 0.0942)	1.2 (0.2958, 0.5895)	1.2 (0.2881, 0.4186)
135	______ASV16359	0.01 ± 0.00	0.00 ± 0.00	0.00 ± 0.00	0.00 ± 0.00	4.5 (0.0413, 0.1536)	4.5 (0.0383, 0.3448)	1.7 (0.2012, 0.3927)
136	______ASV16519	0.00 ± 0.00	0.00 ± 0.00	0.00 ± 0.00	0.00 ± 0.00	0.3 (1.0000, 0.6000)	0.4 (0.4769, 0.6548)	0.3 (0.8558, 0.5000)
137	______ASV1689	NA	NA	NA	NA	NA	NA	NA
138	______ASV17074	0.00 ± 0.00	0.00 ± 0.00	0.00 ± 0.00	0.00 ± 0.00	1.0 (1.0000, 0.6000)	1.0 (1.0000, 0.7000)	1.0 (1.0000, 0.5000)
139	______ASV1724	0.01 ± 0.00	0.01 ± 0.00	0.01 ± 0.00	0.01 ± 0.00	0.6 (0.4687, 0.5153)	1.6 (0.2249, 0.5426)	1.0 (0.3235, 0.4342)
140	______ASV17331	0.00 ± 0.00	0.00 ± 0.00	0.00 ± 0.00	0.00 ± 0.00	24.8 (0.0002, 0.0042)	0.3 (0.5651, 0.6793)	0.3 (0.5632, 0.4884)
141	______ASV17402	0.00 ± 0.00	0.00 ± 0.00	0.00 ± 0.00	0.00 ± 0.00	0.0 (0.7761, 0.6000)	0.9 (0.2645, 0.5699)	0.0 (0.9548, 0.5000)
142	______ASV17447	0.00 ± 0.00	0.00 ± 0.00	0.00 ± 0.00	0.00 ± 0.00	1.0 (0.3072, 0.4287)	3.4 (0.0834, 0.4304)	1.0 (0.2990, 0.4216)
143	______ASV1745	0.00 ± 0.00	0.00 ± 0.00	0.00 ± 0.00	0.00 ± 0.00	0.8 (0.3357, 0.4477)	3.1 (0.0992, 0.4461)	0.8 (0.3384, 0.4352)
144	______ASV17528	NA	NA	NA	NA	NA	NA	NA
145	______ASV1756	0.01 ± 0.00	0.02 ± 0.00	0.02 ± 0.00	0.02 ± 0.01	1.4 (0.2542, 0.3902)	1.6 (0.2281, 0.5443)	0.0 (0.8650, 0.5000)
146	______ASV17571	0.00 ± 0.00	0.00 ± 0.00	0.00 ± 0.00	0.00 ± 0.00	1.0 (1.0000, 0.6000)	1.0 (1.0000, 0.7000)	1.0 (1.0000, 0.5000)
147	______ASV17620	0.00 ± 0.00	0.00 ± 0.00	0.00 ± 0.00	0.00 ± 0.00	0.8 (0.4728, 0.5153)	0.8 (0.3857, 0.6261)	0.1 (0.7250, 0.5000)
148	______ASV1779	0.01 ± 0.00	0.01 ± 0.00	0.01 ± 0.00	0.01 ± 0.00	0.5 (0.4974, 0.5196)	0.0 (0.9556, 0.7000)	0.3 (0.5774, 0.4910)
149	______ASV1782	0.02 ± 0.00	0.02 ± 0.00	0.02 ± 0.00	0.02 ± 0.00	4.7 (0.0394, 0.1525)	0.0 (0.8487, 0.7000)	0.1 (0.7858, 0.5000)
150	______ASV1788	0.00 ± 0.00	0.00 ± 0.00	0.00 ± 0.00	0.00 ± 0.00	0.2 (0.6334, 0.5724)	0.1 (0.7829, 0.7000)	0.0 (0.9984, 0.5000)
151	______ASV181	0.00 ± 0.00	0.00 ± 0.00	0.00 ± 0.00	0.00 ± 0.00	2.0 (0.4808, 0.5153)	0.0 (1.0000, 0.7000)	0.0 (1.0000, 0.5000)
152	______ASV183	0.10 ± 0.03	0.12 ± 0.03	0.09 ± 0.00	0.12 ± 0.01	0.1 (0.7551, 0.6000)	1.5 (0.2484, 0.5569)	0.1 (0.7353, 0.5000)
153	______ASV1836	0.00 ± 0.00	0.00 ± 0.00	0.00 ± 0.00	0.00 ± 0.00	0.1 (0.6650, 0.5836)	0.4 (0.5322, 0.6677)	4.2 (0.0474, 0.2691)
154	______ASV1868	0.02 ± 0.00	0.02 ± 0.00	0.01 ± 0.00	0.02 ± 0.00	0.0 (0.9765, 0.6000)	1.2 (0.2889, 0.5867)	0.1 (0.7201, 0.5000)
155	______ASV1879	0.02 ± 0.00	0.01 ± 0.00	0.01 ± 0.00	0.02 ± 0.00	0.0 (0.9539, 0.6000)	0.0 (0.9400, 0.7000)	1.1 (0.3060, 0.4259)
156	______ASV1889	0.00 ± 0.00	0.00 ± 0.00	0.00 ± 0.00	0.00 ± 0.00	0.4 (0.6788, 0.5877)	0.2 (0.8359, 0.7000)	0.3 (0.7324, 0.5000)
157	______ASV1902	0.01 ± 0.00	0.02 ± 0.00	0.03 ± 0.00	0.03 ± 0.00	19.1 (0.0005, 0.0080)	0.2 (0.6243, 0.6944)	0.3 (0.5952, 0.4932)
158	______ASV1948	0.00 ± 0.00	0.00 ± 0.00	0.00 ± 0.00	0.00 ± 0.00	0.0 (1.0000, 0.6000)	2.0 (0.4796, 0.6548)	0.0 (1.0000, 0.5000)
159	______ASV1998	NA	NA	NA	NA	NA	NA	NA
160	______ASV21	0.26 ± 0.02	0.22 ± 0.01	0.23 ± 0.01	0.15 ± 0.01	9.7 (0.0045, 0.0381)	15.0 (0.0010, 0.0867)	2.1 (0.1635, 0.3875)
161	______ASV2189	0.00 ± 0.00	0.02 ± 0.01	0.00 ± 0.00	0.00 ± 0.00	5.1 (0.0108, 0.0703)	2.4 (0.1422, 0.4950)	1.9 (0.2312, 0.3959)
162	______ASV2195	0.01 ± 0.00	0.00 ± 0.00	0.03 ± 0.01	0.03 ± 0.00	42.6 (0.0001, 0.0026)	0.1 (0.7204, 0.7000)	0.9 (0.3382, 0.4352)
163	______ASV2231	0.00 ± 0.00	0.00 ± 0.00	0.00 ± 0.00	0.00 ± 0.00	0.0 (0.8467, 0.6000)	0.3 (0.7179, 0.7000)	0.0 (0.8169, 0.5000)
164	______ASV228	0.06 ± 0.01	0.07 ± 0.01	0.07 ± 0.00	0.09 ± 0.00	4.9 (0.0341, 0.1458)	6.3 (0.0229, 0.3133)	1.1 (0.2937, 0.4198)
165	______ASV2312	0.00 ± 0.00	0.00 ± 0.00	0.00 ± 0.00	0.01 ± 0.00	8.6 (0.0025, 0.0259)	2.9 (0.0866, 0.4366)	4.1 (0.0397, 0.2616)
166	______ASV2324	0.00 ± 0.00	0.00 ± 0.00	0.00 ± 0.00	0.00 ± 0.00	2.0 (0.1863, 0.3510)	0.9 (0.2920, 0.5881)	0.1 (0.7926, 0.5000)
167	______ASV24	0.11 ± 0.00	0.11 ± 0.01	0.13 ± 0.01	0.13 ± 0.01	5.4 (0.0289, 0.1315)	0.0 (0.9606, 0.7000)	0.4 (0.5623, 0.4884)
168	______ASV2433	0.00 ± 0.00	0.00 ± 0.00	0.00 ± 0.00	0.00 ± 0.00	1.9 (0.1117, 0.2684)	1.5 (0.2500, 0.5588)	1.6 (0.2269, 0.3934)
169	______ASV25	0.13 ± 0.01	0.12 ± 0.01	0.11 ± 0.01	0.11 ± 0.01	3.7 (0.0678, 0.2056)	2.6 (0.1298, 0.4853)	0.3 (0.6046, 0.4944)
170	______ASV2513	0.01 ± 0.00	0.01 ± 0.00	0.01 ± 0.00	0.02 ± 0.00	2.3 (0.1372, 0.2997)	4.7 (0.0427, 0.3449)	1.2 (0.2960, 0.4210)
171	______ASV2516	0.02 ± 0.00	0.01 ± 0.00	0.01 ± 0.00	0.01 ± 0.00	0.1 (0.7758, 0.6000)	6.8 (0.0154, 0.2775)	1.9 (0.1857, 0.3927)
172	______ASV2519	NA	NA	NA	NA	NA	NA	NA
173	______ASV2522	0.01 ± 0.00	0.02 ± 0.00	0.02 ± 0.00	0.02 ± 0.00	1.8 (0.1950, 0.3589)	0.7 (0.3998, 0.6310)	1.4 (0.2481, 0.4015)
174	______ASV2538	0.01 ± 0.00	0.01 ± 0.00	0.01 ± 0.00	0.00 ± 0.00	6.9 (0.0180, 0.0965)	10.5 (0.0045, 0.1789)	3.4 (0.0845, 0.3350)
175	______ASV2551	0.01 ± 0.00	0.01 ± 0.00	0.02 ± 0.00	0.01 ± 0.00	5.0 (0.0363, 0.1498)	0.5 (0.5163, 0.6651)	0.5 (0.5130, 0.4768)
176	______ASV2692	0.01 ± 0.00	0.01 ± 0.00	0.02 ± 0.00	0.02 ± 0.00	44.7 (0.0001, 0.0026)	0.0 (0.8310, 0.7000)	0.2 (0.6567, 0.5000)
177	______ASV2727	0.00 ± 0.00	0.00 ± 0.00	0.00 ± 0.00	0.00 ± 0.00	1.0 (1.0000, 0.6000)	1.0 (1.0000, 0.7000)	1.0 (1.0000, 0.5000)
178	______ASV2807	0.00 ± 0.00	0.01 ± 0.00	0.01 ± 0.00	0.01 ± 0.00	19.6 (0.0003, 0.0056)	0.5 (0.4749, 0.6548)	1.5 (0.2388, 0.3990)
179	______ASV2824	0.00 ± 0.00	0.00 ± 0.00	0.00 ± 0.00	0.00 ± 0.00	0.0 (0.7516, 0.6000)	0.0 (0.7427, 0.7000)	5.0 (0.0730, 0.3177)
180	______ASV2839	0.00 ± 0.00	0.00 ± 0.00	0.00 ± 0.00	0.00 ± 0.00	1.0 (0.3794, 0.4760)	1.0 (0.3493, 0.6083)	0.4 (0.5342, 0.4829)
181	______ASV284	0.00 ± 0.00	0.00 ± 0.00	0.00 ± 0.00	0.00 ± 0.00	0.0 (0.8446, 0.6000)	0.8 (0.4001, 0.6311)	0.2 (0.5917, 0.4932)
182	______ASV295	0.03 ± 0.00	0.04 ± 0.00	0.02 ± 0.00	0.04 ± 0.00	2.6 (0.1199, 0.2791)	12.2 (0.0035, 0.1626)	0.0 (0.9884, 0.5000)
183	______ASV2973	0.00 ± 0.00	0.00 ± 0.00	0.00 ± 0.00	0.00 ± 0.00	0.1 (0.6527, 0.5794)	1.9 (0.1761, 0.5294)	1.8 (0.1902, 0.3927)
184	______ASV2974	0.00 ± 0.00	0.00 ± 0.00	0.00 ± 0.00	0.00 ± 0.00	0.0 (1.0000, 0.6000)	2.0 (0.4838, 0.6552)	0.0 (1.0000, 0.5000)
185	______ASV3033	0.01 ± 0.00	0.01 ± 0.00	0.01 ± 0.00	0.00 ± 0.00	1.2 (0.2819, 0.4124)	11.6 (0.0037, 0.1633)	4.4 (0.0523, 0.2788)
186	______ASV305	0.01 ± 0.00	0.01 ± 0.00	0.01 ± 0.00	0.01 ± 0.00	6.8 (0.0169, 0.0923)	0.0 (0.9169, 0.7000)	0.3 (0.6195, 0.4974)
187	______ASV306	0.08 ± 0.01	0.07 ± 0.01	0.09 ± 0.01	0.06 ± 0.01	0.1 (0.7984, 0.6000)	2.9 (0.0996, 0.4461)	1.7 (0.2007, 0.3927)
188	______ASV3098	0.01 ± 0.00	0.01 ± 0.00	0.01 ± 0.00	0.01 ± 0.00	1.1 (0.2790, 0.4107)	0.0 (0.9450, 0.7000)	0.1 (0.7054, 0.5000)
189	______ASV3116	0.00 ± 0.00	0.00 ± 0.00	0.00 ± 0.00	0.00 ± 0.00	0.8 (0.3288, 0.4445)	3.1 (0.0951, 0.4454)	0.8 (0.3319, 0.4352)
190	______ASV3122	0.00 ± 0.00	0.00 ± 0.00	0.00 ± 0.00	0.00 ± 0.00	0.4 (0.6107, 0.5638)	0.0 (0.9145, 0.7000)	1.0 (0.3482, 0.4370)
191	______ASV3181	0.01 ± 0.00	0.01 ± 0.00	0.00 ± 0.00	0.01 ± 0.00	3.1 (0.0961, 0.2512)	0.3 (0.5846, 0.6831)	0.8 (0.3783, 0.4476)
192	______ASV324	0.00 ± 0.00	0.00 ± 0.00	0.00 ± 0.00	0.00 ± 0.00	0.2 (1.0000, 0.6000)	1.8 (0.4784, 0.6548)	0.2 (1.0000, 0.5000)
193	______ASV326	0.02 ± 0.00	0.03 ± 0.00	0.03 ± 0.00	0.03 ± 0.00	0.0 (0.9751, 0.6000)	1.1 (0.3010, 0.5909)	0.6 (0.4479, 0.4708)
194	______ASV3267	0.00 ± 0.00	0.00 ± 0.00	0.00 ± 0.00	0.00 ± 0.00	3.5 (0.0445, 0.1602)	3.6 (0.0354, 0.3448)	0.4 (0.4657, 0.4708)
195	______ASV3281	0.00 ± 0.00	0.00 ± 0.00	0.00 ± 0.00	0.00 ± 0.00	0.4 (0.5856, 0.5571)	0.4 (0.5856, 0.6831)	3.5 (0.2231, 0.3927)
196	______ASV329	0.08 ± 0.01	0.06 ± 0.00	0.06 ± 0.00	0.08 ± 0.01	0.2 (0.6715, 0.5857)	0.2 (0.6663, 0.7000)	11.5 (0.0040, 0.1250)
197	______ASV3371	0.00 ± 0.00	0.01 ± 0.00	0.00 ± 0.00	0.00 ± 0.00	3.0 (0.0590, 0.1905)	2.4 (0.1376, 0.4912)	5.2 (0.0016, 0.0841)
198	______ASV346	0.00 ± 0.00	0.00 ± 0.00	0.00 ± 0.00	0.00 ± 0.00	0.5 (0.5679, 0.5508)	0.5 (0.4208, 0.6425)	0.0 (0.7389, 0.5000)
199	______ASV347	0.08 ± 0.01	0.08 ± 0.01	0.07 ± 0.00	0.06 ± 0.00	7.7 (0.0131, 0.0797)	0.9 (0.3511, 0.6083)	3.7 (0.0695, 0.3101)
200	______ASV3472	0.00 ± 0.00	0.00 ± 0.00	0.00 ± 0.00	0.00 ± 0.00	0.3 (0.4731, 0.5153)	5.2 (0.0214, 0.3067)	0.3 (0.4796, 0.4708)
201	______ASV3488	0.00 ± 0.00	0.00 ± 0.00	0.00 ± 0.00	0.00 ± 0.00	0.4 (0.7335, 0.6000)	0.3 (1.0000, 0.7000)	0.4 (0.7350, 0.5000)
202	______ASV352	0.00 ± 0.00	0.00 ± 0.00	0.00 ± 0.00	0.00 ± 0.00	1.0 (0.3601, 0.4642)	0.2 (0.6699, 0.7000)	0.1 (0.7693, 0.5000)
203	______ASV3527	0.00 ± 0.00	0.01 ± 0.00	0.00 ± 0.00	0.00 ± 0.00	1.2 (0.3082, 0.4296)	3.6 (0.0558, 0.3730)	2.3 (0.1436, 0.3790)
204	______ASV366	0.00 ± 0.00	0.00 ± 0.00	0.00 ± 0.00	0.00 ± 0.00	0.0 (0.9566, 0.6000)	0.4 (0.5575, 0.6771)	0.5 (0.5197, 0.4787)
205	______ASV3708	NA	NA	NA	NA	NA	NA	NA
206	______ASV3771	NA	NA	NA	NA	NA	NA	NA
207	______ASV3791	0.00 ± 0.00	0.00 ± 0.00	0.00 ± 0.00	0.00 ± 0.00	1.0 (1.0000, 0.6000)	1.0 (1.0000, 0.7000)	1.0 (1.0000, 0.5000)
208	______ASV3822	0.00 ± 0.00	0.00 ± 0.00	0.00 ± 0.00	0.00 ± 0.00	1.0 (1.0000, 0.6000)	1.0 (1.0000, 0.7000)	1.0 (1.0000, 0.5000)
209	______ASV3829	NA	NA	NA	NA	NA	NA	NA
210	______ASV3830	0.01 ± 0.00	0.01 ± 0.00	0.00 ± 0.00	0.01 ± 0.00	2.1 (0.1682, 0.3324)	2.2 (0.1452, 0.4985)	0.0 (0.8262, 0.5000)
211	______ASV3846	0.01 ± 0.00	0.01 ± 0.00	0.02 ± 0.00	0.02 ± 0.00	23.3 (0.0001, 0.0026)	0.7 (0.4259, 0.6455)	0.4 (0.5386, 0.4838)
212	______ASV3876	0.01 ± 0.00	0.01 ± 0.00	0.01 ± 0.00	0.01 ± 0.00	0.0 (0.9126, 0.6000)	0.4 (0.5607, 0.6780)	0.4 (0.5538, 0.4867)
213	______ASV3882	0.01 ± 0.00	0.01 ± 0.00	0.01 ± 0.00	0.01 ± 0.00	0.9 (0.3504, 0.4563)	0.6 (0.4655, 0.6548)	0.1 (0.7029, 0.5000)
214	______ASV395	0.01 ± 0.00	0.01 ± 0.00	0.02 ± 0.00	0.01 ± 0.00	0.4 (0.5316, 0.5357)	1.1 (0.2934, 0.5883)	0.0 (0.8953, 0.5000)
215	______ASV40	0.05 ± 0.01	0.06 ± 0.01	0.04 ± 0.01	0.05 ± 0.01	1.1 (0.3089, 0.4299)	1.4 (0.2489, 0.5571)	0.2 (0.6777, 0.5000)
216	______ASV4050	0.01 ± 0.00	0.01 ± 0.00	0.01 ± 0.00	0.01 ± 0.00	4.7 (0.0407, 0.1527)	8.2 (0.0115, 0.2477)	5.6 (0.0358, 0.2616)
217	______ASV4081	0.00 ± 0.00	0.00 ± 0.00	0.00 ± 0.00	0.00 ± 0.00	0.4 (0.4614, 0.5153)	3.6 (0.0863, 0.4366)	0.4 (0.4476, 0.4708)
218	______ASV4123	NA	NA	NA	NA	NA	NA	NA
219	______ASV421	0.00 ± 0.00	0.00 ± 0.00	0.00 ± 0.00	0.01 ± 0.00	0.3 (0.5757, 0.5536)	3.2 (0.1010, 0.4475)	0.0 (0.7756, 0.5000)
220	______ASV4223	0.00 ± 0.00	0.00 ± 0.00	0.02 ± 0.00	0.01 ± 0.00	27.4 (0.0002, 0.0042)	1.1 (0.3106, 0.5956)	0.7 (0.4199, 0.4631)
221	______ASV430	0.03 ± 0.00	0.05 ± 0.01	0.02 ± 0.00	0.05 ± 0.01	0.8 (0.3825, 0.4773)	19.9 (0.0004, 0.0498)	0.0 (0.8800, 0.5000)
222	______ASV431	0.01 ± 0.00	0.03 ± 0.00	0.02 ± 0.01	0.04 ± 0.01	1.4 (0.2605, 0.3955)	7.9 (0.0110, 0.2445)	0.2 (0.6475, 0.5000)
223	______ASV4313	0.01 ± 0.00	0.01 ± 0.00	0.01 ± 0.00	0.01 ± 0.00	0.5 (0.4864, 0.5153)	1.1 (0.2977, 0.5896)	0.0 (0.8574, 0.5000)
224	______ASV445	0.06 ± 0.01	0.06 ± 0.01	0.05 ± 0.01	0.04 ± 0.01	2.9 (0.1063, 0.2622)	0.2 (0.6787, 0.7000)	1.6 (0.2206, 0.3927)
225	______ASV4462	0.00 ± 0.00	0.00 ± 0.00	0.00 ± 0.00	0.00 ± 0.00	1.8 (0.2082, 0.3652)	0.3 (0.6142, 0.6903)	0.9 (0.3262, 0.4343)
226	______ASV447	0.00 ± 0.00	0.01 ± 0.00	0.00 ± 0.00	0.00 ± 0.00	0.2 (0.6128, 0.5648)	1.7 (0.2267, 0.5438)	0.1 (0.7857, 0.5000)
227	______ASV4478	NA	NA	NA	NA	NA	NA	NA
228	______ASV4527	0.00 ± 0.00	0.00 ± 0.00	0.00 ± 0.00	0.00 ± 0.00	0.1 (0.6988, 0.5944)	0.4 (0.5776, 0.6807)	0.5 (0.5008, 0.4729)
229	______ASV47	0.30 ± 0.01	0.33 ± 0.03	0.35 ± 0.02	0.30 ± 0.02	0.4 (0.5498, 0.5439)	0.2 (0.6895, 0.7000)	2.7 (0.1192, 0.3624)
230	______ASV4700	0.00 ± 0.00	0.01 ± 0.00	0.00 ± 0.00	0.01 ± 0.00	1.4 (0.2655, 0.3996)	8.0 (0.0121, 0.2527)	0.7 (0.3881, 0.4523)
231	______ASV4703	0.00 ± 0.00	0.01 ± 0.00	0.01 ± 0.00	0.01 ± 0.00	4.6 (0.0413, 0.1536)	0.5 (0.4460, 0.6548)	1.7 (0.1978, 0.3927)
232	______ASV4851	NA	NA	NA	NA	NA	NA	NA
233	______ASV4914	NA	NA	NA	NA	NA	NA	NA
234	______ASV493	0.03 ± 0.00	0.04 ± 0.00	0.04 ± 0.00	0.05 ± 0.00	10.8 (0.0027, 0.0272)	3.1 (0.0956, 0.4454)	0.2 (0.6875, 0.5000)
235	______ASV4930	0.00 ± 0.00	0.00 ± 0.00	0.00 ± 0.00	0.00 ± 0.00	5.8 (0.0173, 0.0940)	1.6 (0.1106, 0.4601)	1.6 (0.1149, 0.3600)
236	______ASV4955	NA	NA	NA	NA	NA	NA	NA
237	______ASV501	0.00 ± 0.00	0.00 ± 0.00	0.00 ± 0.00	0.00 ± 0.00	1.2 (0.2838, 0.4137)	1.0 (0.5230, 0.6660)	0.0 (1.0000, 0.5000)
238	______ASV5031	0.00 ± 0.00	0.00 ± 0.00	0.00 ± 0.00	0.00 ± 0.00	0.0 (0.8540, 0.6000)	2.9 (0.2141, 0.5401)	0.0 (0.8559, 0.5000)
239	______ASV504	0.06 ± 0.01	0.06 ± 0.01	0.06 ± 0.01	0.06 ± 0.01	0.0 (0.9463, 0.6000)	0.1 (0.8013, 0.7000)	0.1 (0.7041, 0.5000)
240	______ASV5087	0.00 ± 0.00	0.00 ± 0.00	0.01 ± 0.00	0.01 ± 0.00	18.4 (0.0002, 0.0042)	3.4 (0.0820, 0.4264)	0.9 (0.3734, 0.4458)
241	______ASV5161	NA	NA	NA	NA	NA	NA	NA
242	______ASV5177	0.00 ± 0.00	0.00 ± 0.00	0.00 ± 0.00	0.00 ± 0.00	0.9 (0.3703, 0.4708)	3.5 (0.0968, 0.4461)	0.0 (0.9328, 0.5000)
243	______ASV5198	NA	NA	NA	NA	NA	NA	NA
244	______ASV5291	0.00 ± 0.00	0.00 ± 0.00	0.00 ± 0.00	0.00 ± 0.00	1.0 (1.0000, 0.6000)	1.0 (1.0000, 0.7000)	1.0 (1.0000, 0.5000)
245	______ASV5330	0.00 ± 0.00	0.00 ± 0.00	0.00 ± 0.00	0.00 ± 0.00	1.8 (0.1726, 0.3371)	3.1 (0.0889, 0.4385)	0.0 (0.9172, 0.5000)
246	______ASV5439	0.00 ± 0.00	0.00 ± 0.00	0.01 ± 0.00	0.01 ± 0.00	26.7 (0.0001, 0.0026)	0.0 (0.9432, 0.7000)	1.3 (0.2714, 0.4138)
247	______ASV545	0.05 ± 0.00	0.05 ± 0.00	0.07 ± 0.01	0.06 ± 0.00	6.1 (0.0214, 0.1082)	0.4 (0.5203, 0.6655)	4.5 (0.0500, 0.2731)
248	______ASV5450	0.00 ± 0.00	0.00 ± 0.00	0.00 ± 0.00	0.00 ± 0.00	5.6 (0.0468, 0.1657)	1.3 (0.1753, 0.5291)	1.3 (0.1777, 0.3927)
249	______ASV55	0.00 ± 0.00	0.00 ± 0.00	0.00 ± 0.00	0.00 ± 0.00	0.1 (0.8418, 0.6000)	0.1 (0.8412, 0.7000)	3.0 (0.1080, 0.3592)
250	______ASV5761	0.00 ± 0.00	0.00 ± 0.00	0.00 ± 0.00	0.00 ± 0.00	2.3 (0.1832, 0.3487)	0.0 (0.9378, 0.7000)	0.0 (0.9520, 0.5000)
251	______ASV58	0.10 ± 0.01	0.13 ± 0.01	0.11 ± 0.01	0.14 ± 0.01	1.7 (0.2090, 0.3652)	16.7 (0.0002, 0.0367)	0.2 (0.6769, 0.5000)
252	______ASV5944	0.00 ± 0.00	0.00 ± 0.00	0.00 ± 0.00	0.00 ± 0.00	1.0 (1.0000, 0.6000)	1.0 (1.0000, 0.7000)	1.0 (1.0000, 0.5000)
253	______ASV595	0.04 ± 0.00	0.05 ± 0.00	0.04 ± 0.00	0.06 ± 0.01	0.6 (0.4648, 0.5153)	6.5 (0.0191, 0.2987)	0.0 (0.8914, 0.5000)
254	______ASV5976	0.00 ± 0.00	0.00 ± 0.00	0.00 ± 0.00	0.00 ± 0.00	0.4 (0.4794, 0.5153)	0.3 (0.7462, 0.7000)	0.3 (1.0000, 0.5000)
255	______ASV5988	0.00 ± 0.00	0.00 ± 0.00	0.00 ± 0.00	0.01 ± 0.00	9.0 (0.0036, 0.0328)	3.7 (0.0628, 0.3848)	2.7 (0.1108, 0.3600)
256	______ASV6000	0.00 ± 0.00	0.00 ± 0.00	0.01 ± 0.00	0.01 ± 0.00	15.8 (0.0008, 0.0114)	1.7 (0.2018, 0.5401)	0.1 (0.7163, 0.5000)
257	______ASV614	0.00 ± 0.00	0.00 ± 0.00	0.00 ± 0.00	0.00 ± 0.00	3.1 (0.0850, 0.2338)	4.5 (0.0416, 0.3449)	0.0 (0.7983, 0.5000)
258	______ASV6190	0.00 ± 0.00	0.00 ± 0.00	0.01 ± 0.00	0.00 ± 0.00	2.2 (0.1511, 0.3160)	1.0 (0.3234, 0.6039)	1.2 (0.2567, 0.4061)
259	______ASV6267	0.00 ± 0.00	0.00 ± 0.00	0.00 ± 0.00	0.00 ± 0.00	0.7 (0.4501, 0.5128)	0.0 (0.9034, 0.7000)	0.0 (0.9694, 0.5000)
260	______ASV636	0.01 ± 0.00	0.02 ± 0.00	0.02 ± 0.01	0.01 ± 0.00	0.1 (0.7339, 0.6000)	0.3 (0.6308, 0.6957)	2.2 (0.1570, 0.3860)
261	______ASV64	0.04 ± 0.01	0.04 ± 0.01	0.03 ± 0.01	0.03 ± 0.01	1.7 (0.2000, 0.3627)	0.3 (0.6113, 0.6893)	0.0 (0.9770, 0.5000)
262	______ASV6496	0.00 ± 0.00	0.00 ± 0.00	0.00 ± 0.00	0.00 ± 0.00	0.2 (0.6064, 0.5621)	0.8 (0.3648, 0.6154)	0.0 (0.8815, 0.5000)
263	______ASV6566	0.00 ± 0.00	0.00 ± 0.00	0.01 ± 0.00	0.01 ± 0.00	8.0 (0.0093, 0.0638)	0.2 (0.6670, 0.7000)	1.1 (0.3094, 0.4281)
264	______ASV6578	0.00 ± 0.00	0.00 ± 0.00	0.00 ± 0.00	0.01 ± 0.00	0.1 (0.8372, 0.6000)	1.9 (0.1796, 0.5318)	2.5 (0.1122, 0.3600)
265	______ASV68	0.00 ± 0.00	0.00 ± 0.00	0.00 ± 0.00	0.00 ± 0.00	2.2 (0.1222, 0.2812)	0.6 (0.3632, 0.6154)	2.0 (0.1686, 0.3900)
266	______ASV6855	0.00 ± 0.00	0.00 ± 0.00	0.00 ± 0.00	0.00 ± 0.00	0.5 (0.7228, 0.5980)	0.0 (1.0000, 0.7000)	0.0 (1.0000, 0.5000)
267	______ASV7	0.50 ± 0.03	0.48 ± 0.01	0.52 ± 0.03	0.61 ± 0.06	3.5 (0.0675, 0.2052)	1.0 (0.3513, 0.6083)	2.0 (0.1744, 0.3925)
268	______ASV704	0.07 ± 0.04	0.04 ± 0.01	0.03 ± 0.00	0.03 ± 0.00	1.7 (0.1909, 0.3556)	0.5 (0.7623, 0.7000)	0.4 (0.8056, 0.5000)
269	______ASV7348	0.00 ± 0.00	0.00 ± 0.00	0.01 ± 0.00	0.01 ± 0.00	2.7 (0.1069, 0.2630)	0.1 (0.7690, 0.7000)	0.0 (0.8865, 0.5000)
270	______ASV7411	0.00 ± 0.00	0.00 ± 0.00	0.00 ± 0.00	0.00 ± 0.00	0.1 (0.9935, 0.6000)	0.1 (0.9162, 0.7000)	0.2 (0.5405, 0.4842)
271	______ASV7553	0.00 ± 0.00	0.00 ± 0.00	0.00 ± 0.00	0.00 ± 0.00	0.3 (0.4755, 0.5153)	1.2 (0.2307, 0.5454)	4.8 (0.0378, 0.2616)
272	______ASV76	0.05 ± 0.00	0.04 ± 0.00	0.06 ± 0.01	0.04 ± 0.00	0.3 (0.6828, 0.5891)	4.1 (0.0247, 0.3233)	0.3 (0.7012, 0.5000)
273	______ASV7633	0.00 ± 0.00	0.00 ± 0.00	0.00 ± 0.00	0.00 ± 0.00	1.0 (1.0000, 0.6000)	1.0 (1.0000, 0.7000)	1.0 (1.0000, 0.5000)
274	______ASV7726	0.00 ± 0.00	0.00 ± 0.00	0.00 ± 0.00	0.00 ± 0.00	1.0 (1.0000, 0.6000)	1.0 (1.0000, 0.7000)	1.0 (1.0000, 0.5000)
275	______ASV786	0.02 ± 0.00	0.02 ± 0.00	0.03 ± 0.00	0.02 ± 0.00	1.5 (0.2424, 0.3811)	0.9 (0.3470, 0.6069)	0.4 (0.5633, 0.4884)
276	______ASV7874	0.00 ± 0.00	0.00 ± 0.00	0.00 ± 0.00	0.00 ± 0.00	0.0 (0.9903, 0.6000)	0.6 (0.4826, 0.6551)	0.0 (0.8145, 0.5000)
277	______ASV798	0.00 ± 0.00	0.00 ± 0.00	0.01 ± 0.00	0.00 ± 0.00	0.2 (0.6550, 0.5800)	0.0 (0.9521, 0.7000)	0.8 (0.4317, 0.4670)
278	______ASV802	0.05 ± 0.01	0.05 ± 0.00	0.05 ± 0.01	0.08 ± 0.01	3.6 (0.0709, 0.2115)	3.0 (0.0961, 0.4455)	1.9 (0.1893, 0.3927)
279	______ASV822	0.05 ± 0.00	0.04 ± 0.01	0.07 ± 0.01	0.07 ± 0.00	17.1 (0.0010, 0.0134)	0.8 (0.3827, 0.6248)	0.6 (0.4411, 0.4695)
280	______ASV8337	0.00 ± 0.00	0.00 ± 0.00	0.00 ± 0.00	0.00 ± 0.00	1.0 (1.0000, 0.6000)	1.0 (1.0000, 0.7000)	1.0 (1.0000, 0.5000)
281	______ASV8417	0.00 ± 0.00	0.00 ± 0.00	0.00 ± 0.00	0.00 ± 0.00	0.6 (0.4525, 0.5135)	0.5 (0.6573, 0.7000)	0.6 (0.5227, 0.4796)
282	______ASV844	0.02 ± 0.00	0.03 ± 0.00	0.04 ± 0.00	0.04 ± 0.01	21.5 (0.0001, 0.0026)	2.1 (0.1687, 0.5236)	0.9 (0.3586, 0.4410)
283	______ASV8672	0.00 ± 0.00	0.00 ± 0.00	0.00 ± 0.00	0.00 ± 0.00	0.9 (0.2352, 0.3744)	0.0 (0.7846, 0.7000)	3.5 (0.1522, 0.3841)
284	______ASV87	0.09 ± 0.01	0.09 ± 0.01	0.09 ± 0.01	0.07 ± 0.01	1.6 (0.2135, 0.3652)	1.7 (0.2044, 0.5401)	2.1 (0.1625, 0.3875)
285	______ASV879	0.05 ± 0.01	0.04 ± 0.02	0.03 ± 0.01	0.02 ± 0.00	1.4 (0.2582, 0.3936)	0.3 (0.5775, 0.6807)	0.1 (0.8260, 0.5000)
286	______ASV8960	0.00 ± 0.00	0.00 ± 0.00	0.00 ± 0.00	0.00 ± 0.00	2.0 (0.4856, 0.5153)	0.0 (1.0000, 0.7000)	0.0 (1.0000, 0.5000)
287	______ASV8992	0.00 ± 0.00	0.00 ± 0.00	0.00 ± 0.00	0.00 ± 0.00	1.0 (1.0000, 0.6000)	1.0 (1.0000, 0.7000)	1.0 (1.0000, 0.5000)
288	______ASV90	0.00 ± 0.00	0.00 ± 0.00	0.00 ± 0.00	0.00 ± 0.00	0.1 (0.7975, 0.6000)	0.9 (0.2928, 0.5883)	5.5 (0.0328, 0.2616)
289	______ASV9034	NA	NA	NA	NA	NA	NA	NA
290	______ASV916	0.00 ± 0.00	0.00 ± 0.00	0.00 ± 0.00	0.00 ± 0.00	1.0 (1.0000, 0.6000)	1.0 (1.0000, 0.7000)	1.0 (1.0000, 0.5000)
291	______ASV9186	0.00 ± 0.00	0.00 ± 0.00	0.00 ± 0.00	0.00 ± 0.00	0.2 (0.5961, 0.5594)	0.0 (0.9508, 0.7000)	1.0 (0.3099, 0.4282)
292	______ASV9203	0.00 ± 0.00	0.00 ± 0.00	0.01 ± 0.00	0.00 ± 0.00	5.0 (0.0083, 0.0587)	2.1 (0.1767, 0.5295)	0.4 (0.6405, 0.5000)
293	______ASV935	0.00 ± 0.00	0.00 ± 0.00	0.00 ± 0.00	0.00 ± 0.00	0.8 (0.4295, 0.5028)	0.3 (0.5302, 0.6674)	1.7 (0.2176, 0.3927)
294	______ASV9694	0.00 ± 0.00	0.00 ± 0.00	0.00 ± 0.00	0.00 ± 0.00	1.0 (1.0000, 0.6000)	1.0 (1.0000, 0.7000)	1.0 (1.0000, 0.5000)
295	______ASV9718	NA	NA	NA	NA	NA	NA	NA
296	______ASV986	0.01 ± 0.00	0.01 ± 0.00	0.01 ± 0.00	0.02 ± 0.00	3.7 (0.0706, 0.2110)	2.4 (0.1399, 0.4912)	2.7 (0.1177, 0.3618)
297	______ASV9872	0.00 ± 0.00	0.00 ± 0.00	0.00 ± 0.00	0.00 ± 0.00	0.1 (0.8018, 0.6000)	1.4 (0.2884, 0.5865)	0.2 (0.6963, 0.5000)
298	___f:Acidobacteriaceae_(Subgroup_1)	1.17 ± 0.06	1.33 ± 0.05	1.48 ± 0.09	1.62 ± 0.05	21.7 (0.0004, 0.0068)	5.4 (0.0321, 0.3448)	0.0 (0.9157, 0.5000)
299	______ASV10365	0.00 ± 0.00	0.00 ± 0.00	0.00 ± 0.00	0.00 ± 0.00	1.1 (0.2551, 0.3910)	9.7 (0.0062, 0.1985)	2.9 (0.0855, 0.3355)
300	______ASV10623	0.00 ± 0.00	0.00 ± 0.00	0.00 ± 0.00	0.00 ± 0.00	1.8 (0.1384, 0.3013)	0.3 (0.7097, 0.7000)	1.7 (0.1935, 0.3927)
301	______ASV11382	0.01 ± 0.00	0.01 ± 0.00	0.00 ± 0.00	0.01 ± 0.00	1.0 (0.3211, 0.4398)	2.2 (0.1503, 0.5060)	0.6 (0.4249, 0.4642)
302	______ASV11892	0.00 ± 0.00	0.00 ± 0.00	0.00 ± 0.00	0.00 ± 0.00	2.0 (0.4770, 0.5153)	0.0 (1.0000, 0.7000)	0.0 (1.0000, 0.5000)
303	______ASV12016	0.01 ± 0.00	0.02 ± 0.00	0.02 ± 0.00	0.03 ± 0.00	4.2 (0.0521, 0.1759)	6.6 (0.0181, 0.2925)	0.4 (0.5294, 0.4820)
304	______ASV13	0.38 ± 0.02	0.45 ± 0.03	0.41 ± 0.04	0.47 ± 0.02	0.8 (0.3773, 0.4745)	3.8 (0.0649, 0.3877)	0.0 (0.9260, 0.5000)
305	______ASV13802	0.00 ± 0.00	0.00 ± 0.00	0.00 ± 0.00	0.00 ± 0.00	0.5 (0.5088, 0.5249)	0.1 (0.8390, 0.7000)	0.0 (0.9768, 0.5000)
306	______ASV13861	0.00 ± 0.00	0.00 ± 0.00	0.00 ± 0.00	0.00 ± 0.00	0.4 (0.5710, 0.5518)	0.4 (0.5710, 0.6796)	3.5 (0.2180, 0.3927)
307	______ASV14615	0.00 ± 0.00	0.00 ± 0.00	0.00 ± 0.00	0.00 ± 0.00	0.8 (0.3404, 0.4494)	1.5 (0.2730, 0.5770)	0.0 (0.9451, 0.5000)
308	______ASV14759	0.01 ± 0.00	0.01 ± 0.00	0.01 ± 0.00	0.01 ± 0.00	3.4 (0.0783, 0.2238)	0.9 (0.3417, 0.6060)	0.0 (0.8607, 0.5000)
309	______ASV14954	0.00 ± 0.00	0.00 ± 0.00	0.00 ± 0.00	0.00 ± 0.00	1.3 (0.1990, 0.3626)	1.3 (0.2203, 0.5401)	1.3 (0.2363, 0.3983)
310	______ASV15778	0.03 ± 0.00	0.03 ± 0.00	0.03 ± 0.00	0.03 ± 0.00	0.6 (0.4663, 0.5153)	1.0 (0.3201, 0.6020)	0.0 (0.8683, 0.5000)
311	______ASV161	0.10 ± 0.01	0.11 ± 0.01	0.15 ± 0.01	0.15 ± 0.01	16.8 (0.0013, 0.0158)	0.1 (0.8079, 0.7000)	0.0 (0.8395, 0.5000)
312	______ASV1646	0.00 ± 0.00	0.00 ± 0.00	0.00 ± 0.00	0.00 ± 0.00	4.6 (0.0542, 0.1800)	0.2 (0.4389, 0.6530)	1.7 (0.1406, 0.3790)
313	______ASV16689	0.01 ± 0.00	0.00 ± 0.00	0.01 ± 0.00	0.00 ± 0.00	0.5 (0.4643, 0.5153)	3.2 (0.0870, 0.4369)	1.1 (0.2967, 0.4211)
314	______ASV1949	0.01 ± 0.00	0.01 ± 0.00	0.02 ± 0.00	0.01 ± 0.00	3.9 (0.0614, 0.1952)	1.4 (0.2446, 0.5540)	8.2 (0.0091, 0.1612)
315	______ASV2060	0.00 ± 0.00	0.00 ± 0.00	0.00 ± 0.00	0.00 ± 0.00	0.2 (0.7143, 0.5971)	2.3 (0.1927, 0.5401)	0.2 (0.7298, 0.5000)
316	______ASV2083	0.00 ± 0.00	0.00 ± 0.00	0.00 ± 0.00	0.00 ± 0.00	2.5 (0.2161, 0.3652)	2.5 (0.2161, 0.5401)	2.5 (0.2161, 0.3927)
317	______ASV2188	0.01 ± 0.00	0.00 ± 0.00	0.02 ± 0.01	0.03 ± 0.00	33.8 (0.0001, 0.0026)	0.9 (0.3507, 0.6083)	5.7 (0.0314, 0.2574)
318	______ASV2418	0.01 ± 0.00	0.01 ± 0.00	0.01 ± 0.00	0.01 ± 0.00	1.7 (0.2111, 0.3652)	1.0 (0.3393, 0.6060)	2.4 (0.1392, 0.3788)
319	______ASV244	0.00 ± 0.00	0.00 ± 0.00	0.00 ± 0.00	0.00 ± 0.00	0.0 (0.7552, 0.6000)	2.2 (0.1355, 0.4907)	2.1 (0.1851, 0.3927)
320	______ASV2469	0.01 ± 0.00	0.01 ± 0.00	0.02 ± 0.00	0.02 ± 0.00	10.2 (0.0017, 0.0196)	1.2 (0.2939, 0.5883)	1.7 (0.2272, 0.3939)
321	______ASV249	0.00 ± 0.00	0.00 ± 0.00	0.00 ± 0.00	0.00 ± 0.00	0.1 (0.8166, 0.6000)	2.6 (0.1368, 0.4910)	0.4 (0.5859, 0.4931)
322	______ASV2658	0.00 ± 0.00	0.00 ± 0.00	0.00 ± 0.00	0.00 ± 0.00	0.0 (0.8585, 0.6000)	0.0 (0.8639, 0.7000)	2.9 (0.2302, 0.3956)
323	______ASV2664	0.00 ± 0.00	0.00 ± 0.00	0.00 ± 0.00	0.00 ± 0.00	0.0 (0.7220, 0.5980)	0.0 (1.0000, 0.7000)	0.0 (0.8625, 0.5000)
324	______ASV3121	0.00 ± 0.00	0.00 ± 0.00	0.00 ± 0.00	0.00 ± 0.00	0.5 (0.4589, 0.5153)	0.4 (0.6860, 0.7000)	0.4 (0.6573, 0.5000)
325	______ASV33	0.31 ± 0.02	0.33 ± 0.02	0.46 ± 0.02	0.43 ± 0.02	39.1 (0.0001, 0.0026)	0.3 (0.5739, 0.6806)	1.2 (0.2852, 0.4186)
326	______ASV357	0.05 ± 0.00	0.06 ± 0.01	0.09 ± 0.01	0.11 ± 0.01	46.5 (0.0001, 0.0026)	2.7 (0.1179, 0.4661)	0.3 (0.5766, 0.4910)
327	______ASV3839	0.00 ± 0.00	0.00 ± 0.00	0.00 ± 0.00	0.00 ± 0.00	3.9 (0.0442, 0.1595)	3.9 (0.0380, 0.3448)	1.4 (0.1740, 0.3925)
328	______ASV3855	0.00 ± 0.00	0.01 ± 0.00	0.00 ± 0.00	0.00 ± 0.00	2.1 (0.1650, 0.3287)	0.5 (0.4750, 0.6548)	0.2 (0.6302, 0.4992)
329	______ASV3913	NA	NA	NA	NA	NA	NA	NA
330	______ASV404	0.06 ± 0.00	0.06 ± 0.01	0.06 ± 0.01	0.06 ± 0.01	0.8 (0.3789, 0.4755)	0.0 (0.9558, 0.7000)	0.2 (0.6990, 0.5000)
331	______ASV4464	0.00 ± 0.00	0.00 ± 0.00	0.00 ± 0.00	0.00 ± 0.00	2.6 (0.1265, 0.2864)	1.7 (0.1805, 0.5331)	0.9 (0.3293, 0.4351)
332	______ASV4657	NA	NA	NA	NA	NA	NA	NA
333	______ASV6102	0.00 ± 0.00	0.00 ± 0.00	0.00 ± 0.00	0.00 ± 0.00	0.2 (0.9092, 0.6000)	0.2 (1.0000, 0.7000)	0.2 (0.9598, 0.5000)
334	______ASV748	0.02 ± 0.01	0.02 ± 0.00	0.02 ± 0.00	0.02 ± 0.00	1.5 (0.2442, 0.3826)	0.1 (0.7921, 0.7000)	0.0 (0.8377, 0.5000)
335	______ASV7966	0.00 ± 0.00	0.00 ± 0.00	0.00 ± 0.00	0.00 ± 0.00	0.6 (0.4784, 0.5153)	0.6 (0.4772, 0.6548)	0.3 (0.5801, 0.4919)
336	______ASV8011	0.00 ± 0.00	0.00 ± 0.00	0.00 ± 0.00	0.00 ± 0.00	1.0 (1.0000, 0.6000)	1.0 (1.0000, 0.7000)	1.0 (1.0000, 0.5000)
337	______ASV8976	0.00 ± 0.00	0.00 ± 0.00	0.00 ± 0.00	0.00 ± 0.00	0.5 (0.5352, 0.5377)	0.2 (0.7495, 0.7000)	0.0 (0.9443, 0.5000)
338	______ASV9119	0.00 ± 0.00	0.00 ± 0.00	0.00 ± 0.00	0.00 ± 0.00	0.7 (0.3614, 0.4651)	0.6 (0.4977, 0.6580)	2.5 (0.1380, 0.3788)
339	______ASV9221	NA	NA	NA	NA	NA	NA	NA
340	______ASV933	NA	NA	NA	NA	NA	NA	NA
341	______ASV9424	0.00 ± 0.00	0.00 ± 0.00	0.00 ± 0.00	0.00 ± 0.00	1.0 (0.5915, 0.5590)	1.1 (0.4815, 0.6548)	0.0 (0.6905, 0.5000)
342	______ASV9600	0.00 ± 0.00	0.00 ± 0.00	0.00 ± 0.00	0.00 ± 0.00	0.9 (0.4483, 0.5123)	0.9 (0.4467, 0.6548)	2.5 (0.1570, 0.3860)
343	______ASV9829	0.00 ± 0.00	0.00 ± 0.00	0.00 ± 0.00	0.00 ± 0.00	0.1 (0.7418, 0.6000)	0.1 (0.7135, 0.7000)	3.4 (0.0875, 0.3378)
344	______ASV995	0.01 ± 0.00	0.03 ± 0.01	0.03 ± 0.01	0.05 ± 0.01	8.5 (0.0102, 0.0676)	13.8 (0.0019, 0.1198)	0.0 (0.8319, 0.5000)
345	____g:Acidipila-Silvibacterium	0.00 ± 0.00	0.00 ± 0.00	0.00 ± 0.00	0.00 ± 0.00	0.0 (0.8504, 0.6000)	0.0 (0.7909, 0.7000)	1.8 (0.2690, 0.4125)
346	______ASV15461	0.00 ± 0.00	0.00 ± 0.00	0.00 ± 0.00	0.00 ± 0.00	1.6 (0.2457, 0.3838)	0.2 (0.6630, 0.7000)	0.1 (0.9572, 0.5000)
347	______ASV16146	0.00 ± 0.00	0.00 ± 0.00	0.00 ± 0.00	0.00 ± 0.00	1.4 (0.2084, 0.3652)	0.0 (0.9307, 0.7000)	3.0 (0.1070, 0.3577)
348	____g:Edaphobacter	0.01 ± 0.00	0.04 ± 0.01	0.01 ± 0.00	0.02 ± 0.00	1.9 (0.1705, 0.3344)	14.1 (0.0001, 0.0263)	3.0 (0.0794, 0.3281)
349	______ASV1968	0.01 ± 0.00	0.03 ± 0.01	0.01 ± 0.00	0.02 ± 0.00	0.8 (0.3921, 0.4833)	15.2 (0.0004, 0.0498)	0.9 (0.3616, 0.4418)
350	______ASV4750	0.00 ± 0.00	0.01 ± 0.01	0.00 ± 0.00	0.00 ± 0.00	2.1 (0.1361, 0.2985)	4.4 (0.0096, 0.2393)	3.9 (0.0200, 0.2192)
351	____g:Granulicella	0.07 ± 0.00	0.07 ± 0.01	0.07 ± 0.00	0.09 ± 0.01	1.4 (0.2443, 0.3827)	2.3 (0.1502, 0.5060)	2.7 (0.1168, 0.3611)
352	______ASV10000	0.00 ± 0.00	0.00 ± 0.00	0.00 ± 0.00	0.00 ± 0.00	3.9 (0.1084, 0.2653)	0.0 (0.7731, 0.7000)	0.4 (0.5298, 0.4821)
353	______ASV10751	0.00 ± 0.00	0.00 ± 0.00	0.00 ± 0.00	0.00 ± 0.00	0.2 (0.5939, 0.5593)	9.9 (0.0036, 0.1626)	0.8 (0.3484, 0.4370)
354	______ASV1177	0.02 ± 0.00	0.02 ± 0.00	0.02 ± 0.00	0.02 ± 0.00	0.0 (0.8923, 0.6000)	0.0 (0.8431, 0.7000)	3.4 (0.0809, 0.3305)
355	______ASV2835	0.01 ± 0.00	0.01 ± 0.00	0.01 ± 0.00	0.02 ± 0.00	0.8 (0.3896, 0.4815)	0.7 (0.4201, 0.6424)	0.4 (0.5643, 0.4884)
356	______ASV466	0.04 ± 0.00	0.04 ± 0.00	0.04 ± 0.00	0.04 ± 0.01	1.6 (0.2176, 0.3652)	0.3 (0.5949, 0.6845)	0.0 (0.8809, 0.5000)
357	______ASV7360	0.00 ± 0.00	0.00 ± 0.00	0.00 ± 0.00	0.00 ± 0.00	0.4 (0.3300, 0.4450)	3.5 (0.0995, 0.4461)	0.4 (0.3375, 0.4352)
358	____g:Occallatibacter	0.00 ± 0.00	0.00 ± 0.00	0.00 ± 0.00	0.00 ± 0.00	0.7 (0.4829, 0.5153)	1.8 (0.2180, 0.5401)	0.8 (0.4279, 0.4654)
359	______ASV11982	NA	NA	NA	NA	NA	NA	NA
360	______ASV12274	NA	NA	NA	NA	NA	NA	NA
361	______ASV2026	0.00 ± 0.00	0.00 ± 0.00	0.00 ± 0.00	0.00 ± 0.00	0.7 (0.4772, 0.5153)	1.8 (0.2252, 0.5427)	0.8 (0.4331, 0.4675)
362	______ASV5833	NA	NA	NA	NA	NA	NA	NA
363	______ASV6849	NA	NA	NA	NA	NA	NA	NA
364	____g:Terriglobus	0.01 ± 0.00	0.02 ± 0.01	0.00 ± 0.00	0.01 ± 0.00	1.0 (0.3441, 0.4525)	3.9 (0.0439, 0.3449)	0.0 (0.9848, 0.5000)
365	______ASV13257	0.00 ± 0.00	0.01 ± 0.01	0.00 ± 0.00	0.00 ± 0.00	0.9 (0.4578, 0.5152)	3.2 (0.0009, 0.0809)	0.7 (0.6327, 0.4992)
366	_____s:Terriglobus_tenax	0.01 ± 0.00	0.01 ± 0.00	0.00 ± 0.00	0.01 ± 0.00	0.2 (0.6799, 0.5883)	1.1 (0.3141, 0.5988)	1.4 (0.2668, 0.4116)
367	______ASV4619	0.01 ± 0.00	0.01 ± 0.00	0.00 ± 0.00	0.01 ± 0.00	0.2 (0.6786, 0.5877)	1.1 (0.3078, 0.5955)	1.4 (0.2648, 0.4106)
368	___f:Koribacteraceae	0.48 ± 0.02	0.50 ± 0.01	0.71 ± 0.05	0.81 ± 0.03	92.3 (0.0001, 0.0026)	4.5 (0.0452, 0.3473)	2.0 (0.1684, 0.3898)
369	____g:Candidatus_Koribacter	0.48 ± 0.02	0.50 ± 0.01	0.71 ± 0.05	0.81 ± 0.03	92.3 (0.0001, 0.0026)	4.5 (0.0512, 0.3603)	2.0 (0.1687, 0.3900)
370	______ASV10063	0.00 ± 0.00	0.00 ± 0.00	0.00 ± 0.00	0.00 ± 0.00	4.0 (0.0529, 0.1777)	0.5 (0.4543, 0.6548)	0.0 (0.9217, 0.5000)
371	______ASV10845	0.00 ± 0.00	0.00 ± 0.00	0.00 ± 0.00	0.00 ± 0.00	1.0 (1.0000, 0.6000)	1.0 (1.0000, 0.7000)	1.0 (1.0000, 0.5000)
372	______ASV12386	0.00 ± 0.00	0.00 ± 0.00	0.00 ± 0.00	0.00 ± 0.00	6.2 (0.0203, 0.1041)	0.0 (0.7944, 0.7000)	0.3 (0.5904, 0.4932)
373	______ASV12775	0.00 ± 0.00	0.00 ± 0.00	0.00 ± 0.00	0.00 ± 0.00	1.0 (0.3068, 0.4286)	0.7 (0.4598, 0.6548)	1.9 (0.1721, 0.3917)
374	______ASV13065	0.00 ± 0.00	0.00 ± 0.00	0.00 ± 0.00	0.00 ± 0.00	1.7 (0.2107, 0.3652)	0.9 (0.3641, 0.6154)	0.1 (0.6518, 0.5000)
375	______ASV13233	0.00 ± 0.00	0.00 ± 0.00	0.00 ± 0.00	0.00 ± 0.00	0.2 (0.6340, 0.5724)	0.6 (0.5069, 0.6624)	0.0 (0.8415, 0.5000)
376	______ASV13555	0.00 ± 0.00	0.00 ± 0.00	0.00 ± 0.00	0.00 ± 0.00	0.1 (0.6637, 0.5834)	1.8 (0.1652, 0.5204)	3.2 (0.0920, 0.3435)
377	______ASV15319	0.00 ± 0.00	0.00 ± 0.00	0.00 ± 0.00	0.00 ± 0.00	3.2 (0.1014, 0.2568)	0.1 (0.7565, 0.7000)	0.2 (0.7269, 0.5000)
378	______ASV1556	0.02 ± 0.00	0.02 ± 0.00	0.03 ± 0.00	0.02 ± 0.00	5.7 (0.0287, 0.1309)	0.6 (0.4458, 0.6548)	0.0 (0.9646, 0.5000)
379	______ASV15810	0.00 ± 0.00	0.00 ± 0.00	0.00 ± 0.00	0.00 ± 0.00	0.6 (0.4035, 0.4897)	0.1 (0.6540, 0.7000)	3.5 (0.0884, 0.3386)
380	______ASV16097	0.00 ± 0.00	0.00 ± 0.00	0.00 ± 0.00	0.00 ± 0.00	2.0 (0.4784, 0.5153)	0.0 (1.0000, 0.7000)	0.0 (1.0000, 0.5000)
381	______ASV1734	0.01 ± 0.00	0.01 ± 0.00	0.03 ± 0.00	0.03 ± 0.01	14.9 (0.0008, 0.0114)	0.2 (0.6773, 0.7000)	0.1 (0.7146, 0.5000)
382	______ASV1835	0.02 ± 0.00	0.01 ± 0.00	0.02 ± 0.00	0.04 ± 0.00	19.4 (0.0004, 0.0068)	3.3 (0.0875, 0.4380)	9.5 (0.0057, 0.1383)
383	______ASV2047	0.01 ± 0.00	0.01 ± 0.00	0.03 ± 0.00	0.03 ± 0.00	25.8 (0.0001, 0.0026)	0.2 (0.7033, 0.7000)	0.0 (0.8994, 0.5000)
384	______ASV2451	0.00 ± 0.00	0.00 ± 0.00	0.02 ± 0.01	0.03 ± 0.00	39.8 (0.0002, 0.0042)	0.6 (0.4557, 0.6548)	2.0 (0.1836, 0.3927)
385	______ASV3047	0.00 ± 0.00	0.00 ± 0.00	0.00 ± 0.00	0.00 ± 0.00	0.1 (0.8439, 0.6000)	1.4 (0.4282, 0.6465)	0.2 (0.5571, 0.4875)
386	______ASV3157	0.00 ± 0.00	0.00 ± 0.00	0.01 ± 0.00	0.03 ± 0.01	26.3 (0.0001, 0.0026)	3.7 (0.0658, 0.3892)	3.3 (0.0777, 0.3263)
387	______ASV3172	NA	NA	NA	NA	NA	NA	NA
388	______ASV3222	0.00 ± 0.00	0.00 ± 0.00	0.00 ± 0.00	0.00 ± 0.00	6.0 (0.0233, 0.1144)	0.2 (0.5333, 0.6685)	0.2 (0.5470, 0.4856)
389	______ASV3565	0.00 ± 0.00	0.00 ± 0.00	0.00 ± 0.00	0.00 ± 0.00	5.9 (0.0284, 0.1308)	1.0 (0.2890, 0.5867)	0.1 (0.8740, 0.5000)
390	______ASV3639	0.00 ± 0.00	0.00 ± 0.00	0.00 ± 0.00	0.00 ± 0.00	0.1 (0.7543, 0.6000)	1.7 (0.2067, 0.5401)	0.0 (0.8598, 0.5000)
391	______ASV3773	0.00 ± 0.00	0.01 ± 0.00	0.00 ± 0.00	0.01 ± 0.00	0.4 (0.5169, 0.5285)	1.5 (0.2461, 0.5549)	0.2 (0.6002, 0.4932)
392	______ASV3797	0.00 ± 0.00	0.00 ± 0.00	0.00 ± 0.00	0.00 ± 0.00	0.1 (0.8611, 0.6000)	0.1 (1.0000, 0.7000)	0.2 (0.8213, 0.5000)
393	______ASV4543	0.01 ± 0.00	0.00 ± 0.00	0.01 ± 0.00	0.02 ± 0.00	13.6 (0.0005, 0.0080)	3.4 (0.0789, 0.4206)	14.8 (0.0005, 0.0463)
394	______ASV4717	0.00 ± 0.00	0.00 ± 0.00	0.01 ± 0.00	0.01 ± 0.00	35.7 (0.0002, 0.0042)	0.9 (0.3638, 0.6154)	4.2 (0.0577, 0.2890)
395	______ASV6131	0.00 ± 0.00	0.01 ± 0.00	0.00 ± 0.00	0.01 ± 0.00	0.1 (0.6778, 0.5876)	7.7 (0.0155, 0.2775)	0.1 (0.7129, 0.5000)
396	______ASV6175	0.00 ± 0.00	0.00 ± 0.00	0.00 ± 0.00	0.00 ± 0.00	1.0 (1.0000, 0.6000)	1.0 (1.0000, 0.7000)	1.0 (1.0000, 0.5000)
397	______ASV794	0.02 ± 0.00	0.02 ± 0.00	0.05 ± 0.00	0.04 ± 0.01	29.0 (0.0002, 0.0042)	0.2 (0.6378, 0.6984)	0.4 (0.5086, 0.4752)
398	______ASV7983	0.00 ± 0.00	0.00 ± 0.00	0.00 ± 0.00	0.00 ± 0.00	0.4 (0.5871, 0.5578)	0.3 (0.6142, 0.6903)	0.1 (0.7272, 0.5000)
399	______ASV8128	0.00 ± 0.00	0.00 ± 0.00	0.00 ± 0.00	0.00 ± 0.00	2.1 (0.1675, 0.3314)	1.9 (0.1930, 0.5401)	1.0 (0.3237, 0.4342)
400	______ASV8408	0.00 ± 0.00	0.00 ± 0.00	0.00 ± 0.00	0.00 ± 0.00	0.5 (0.4497, 0.5128)	1.1 (0.3608, 0.6136)	1.2 (0.3007, 0.4225)
401	______ASV85	0.17 ± 0.01	0.17 ± 0.01	0.19 ± 0.01	0.18 ± 0.01	2.1 (0.1678, 0.3318)	0.3 (0.5610, 0.6780)	0.4 (0.5620, 0.4884)
402	______ASV854	0.02 ± 0.00	0.03 ± 0.00	0.02 ± 0.00	0.02 ± 0.00	0.6 (0.4610, 0.5153)	3.4 (0.0779, 0.4201)	2.4 (0.1430, 0.3790)
403	______ASV92	0.14 ± 0.01	0.16 ± 0.01	0.23 ± 0.01	0.26 ± 0.01	80.9 (0.0001, 0.0026)	6.4 (0.0236, 0.3162)	0.7 (0.4200, 0.4631)
404	_____s:Candidatus_Koribacter_versatilis	0.03 ± 0.01	0.03 ± 0.01	0.04 ± 0.00	0.06 ± 0.01	5.2 (0.0274, 0.1279)	3.7 (0.0617, 0.3834)	3.7 (0.0656, 0.3024)
405	______ASV443	0.03 ± 0.01	0.03 ± 0.01	0.04 ± 0.00	0.06 ± 0.01	5.2 (0.0287, 0.1309)	3.7 (0.0673, 0.3931)	3.7 (0.0696, 0.3101)
406	__o:AKIW659	0.02 ± 0.00	0.02 ± 0.00	0.03 ± 0.00	0.04 ± 0.00	17.9 (0.0008, 0.0114)	0.2 (0.6597, 0.7000)	0.4 (0.5339, 0.4828)
407	______ASV10789	0.00 ± 0.00	0.00 ± 0.00	0.01 ± 0.00	0.00 ± 0.00	0.1 (0.7285, 0.5994)	1.1 (0.3264, 0.6054)	1.2 (0.2838, 0.4184)
408	______ASV11878	0.00 ± 0.00	0.00 ± 0.00	0.00 ± 0.00	0.00 ± 0.00	0.2 (0.6812, 0.5885)	0.3 (0.5776, 0.6807)	0.3 (0.6427, 0.5000)
409	______ASV14901	0.00 ± 0.00	0.00 ± 0.00	0.00 ± 0.00	0.00 ± 0.00	2.6 (0.1143, 0.2720)	0.5 (0.4212, 0.6427)	0.5 (0.4689, 0.4708)
410	______ASV16901	0.00 ± 0.00	0.00 ± 0.00	0.00 ± 0.00	0.01 ± 0.00	1.5 (0.2193, 0.3652)	0.9 (0.3739, 0.6211)	2.3 (0.1471, 0.3806)
411	______ASV17278	0.00 ± 0.00	0.00 ± 0.00	0.00 ± 0.00	0.00 ± 0.00	2.6 (0.1424, 0.3057)	0.0 (1.0000, 0.7000)	0.0 (0.9711, 0.5000)
412	______ASV4003	0.01 ± 0.00	0.00 ± 0.00	0.01 ± 0.00	0.01 ± 0.00	28.8 (0.0001, 0.0026)	0.0 (0.9843, 0.7000)	2.4 (0.1408, 0.3790)
413	______ASV8256	0.00 ± 0.00	0.00 ± 0.00	0.00 ± 0.00	0.01 ± 0.00	2.9 (0.1020, 0.2573)	0.6 (0.4565, 0.6548)	0.0 (0.7894, 0.5000)
414	______ASV9638	0.00 ± 0.00	0.00 ± 0.00	0.00 ± 0.00	0.00 ± 0.00	0.0 (0.9467, 0.6000)	1.6 (0.2815, 0.5826)	0.0 (0.9402, 0.5000)
415	__o:Bryobacterales	1.17 ± 0.02	1.18 ± 0.02	1.24 ± 0.06	1.22 ± 0.08	1.2 (0.2822, 0.4125)	0.0 (0.9228, 0.7000)	0.1 (0.7882, 0.5000)
416	___f:Bryobacteraceae	1.17 ± 0.02	1.18 ± 0.02	1.24 ± 0.06	1.22 ± 0.08	1.2 (0.2766, 0.4089)	0.0 (0.9217, 0.7000)	0.1 (0.7863, 0.5000)
417	____g:Bryobacter	1.17 ± 0.02	1.18 ± 0.02	1.24 ± 0.06	1.22 ± 0.08	1.2 (0.2822, 0.4125)	0.0 (0.9210, 0.7000)	0.1 (0.7903, 0.5000)
418	______ASV1009	0.00 ± 0.00	0.00 ± 0.00	0.00 ± 0.00	0.00 ± 0.00	0.1 (1.0000, 0.6000)	0.1 (1.0000, 0.7000)	1.9 (0.4844, 0.4708)
419	______ASV1018	0.03 ± 0.00	0.03 ± 0.00	0.04 ± 0.01	0.03 ± 0.00	1.2 (0.2841, 0.4139)	1.3 (0.2710, 0.5758)	0.0 (0.9828, 0.5000)
420	______ASV10213	0.00 ± 0.00	0.00 ± 0.00	0.00 ± 0.00	0.00 ± 0.00	0.1 (0.5870, 0.5577)	0.9 (0.4590, 0.6548)	0.9 (0.3779, 0.4476)
421	______ASV1054	NA	NA	NA	NA	NA	NA	NA
422	______ASV10661	0.00 ± 0.00	0.00 ± 0.00	0.00 ± 0.00	0.00 ± 0.00	0.5 (0.3835, 0.4781)	0.5 (0.3890, 0.6282)	4.5 (0.0529, 0.2788)
423	______ASV10674	0.00 ± 0.00	0.00 ± 0.00	0.00 ± 0.00	0.00 ± 0.00	0.9 (0.3942, 0.4847)	0.0 (0.8410, 0.7000)	0.0 (0.9769, 0.5000)
424	______ASV10731	0.00 ± 0.00	0.00 ± 0.00	0.00 ± 0.00	0.00 ± 0.00	2.3 (0.1478, 0.3121)	2.4 (0.1168, 0.4661)	0.6 (0.3969, 0.4549)
425	______ASV10801	0.00 ± 0.00	0.00 ± 0.00	0.00 ± 0.00	0.00 ± 0.00	2.5 (0.2212, 0.3652)	2.5 (0.2212, 0.5401)	2.5 (0.2212, 0.3927)
426	______ASV1084	0.00 ± 0.00	0.00 ± 0.00	0.00 ± 0.00	0.00 ± 0.00	1.0 (1.0000, 0.6000)	1.0 (1.0000, 0.7000)	1.0 (1.0000, 0.5000)
427	______ASV10859	0.00 ± 0.00	0.00 ± 0.00	0.00 ± 0.00	0.00 ± 0.00	0.4 (0.5274, 0.5331)	1.8 (0.2116, 0.5401)	0.5 (0.4212, 0.4631)
428	______ASV10978	0.00 ± 0.00	0.00 ± 0.00	0.00 ± 0.00	0.00 ± 0.00	0.3 (0.6519, 0.5793)	0.0 (0.9043, 0.7000)	4.5 (0.0543, 0.2809)
429	______ASV11081	0.00 ± 0.00	0.00 ± 0.00	0.00 ± 0.00	0.00 ± 0.00	0.0 (0.7824, 0.6000)	1.2 (0.2550, 0.5622)	1.1 (0.4237, 0.4635)
430	______ASV11098	0.00 ± 0.00	0.00 ± 0.00	0.00 ± 0.00	0.00 ± 0.00	2.5 (0.2221, 0.3652)	2.5 (0.2221, 0.5401)	2.5 (0.2221, 0.3927)
431	______ASV1111	0.01 ± 0.00	0.01 ± 0.00	0.01 ± 0.00	0.00 ± 0.00	0.3 (0.6033, 0.5611)	3.3 (0.0827, 0.4284)	2.8 (0.1114, 0.3600)
432	______ASV1113	NA	NA	NA	NA	NA	NA	NA
433	______ASV11471	0.00 ± 0.00	0.00 ± 0.00	0.00 ± 0.00	0.00 ± 0.00	2.7 (0.1123, 0.2692)	1.2 (0.2463, 0.5549)	1.2 (0.2700, 0.4132)
434	______ASV11537	0.00 ± 0.00	0.00 ± 0.00	0.00 ± 0.00	0.00 ± 0.00	0.6 (0.7371, 0.6000)	0.0 (1.0000, 0.7000)	0.7 (0.6009, 0.4932)
435	______ASV11544	NA	NA	NA	NA	NA	NA	NA
436	______ASV11674	NA	NA	NA	NA	NA	NA	NA
437	______ASV1180	0.02 ± 0.00	0.02 ± 0.00	0.02 ± 0.01	0.03 ± 0.01	0.2 (0.6836, 0.5892)	0.0 (0.8518, 0.7000)	0.2 (0.6768, 0.5000)
438	______ASV11834	0.00 ± 0.00	0.00 ± 0.00	0.00 ± 0.00	0.00 ± 0.00	0.7 (0.3858, 0.4796)	0.0 (0.8841, 0.7000)	2.5 (0.1614, 0.3870)
439	______ASV11925	0.00 ± 0.00	0.00 ± 0.00	0.00 ± 0.00	0.00 ± 0.00	0.8 (0.3633, 0.4663)	1.7 (0.1945, 0.5401)	2.6 (0.1248, 0.3675)
440	______ASV11952	0.00 ± 0.00	0.00 ± 0.00	0.00 ± 0.00	0.00 ± 0.00	2.5 (0.2124, 0.3652)	2.5 (0.2124, 0.5401)	2.5 (0.2124, 0.3927)
441	______ASV12005	0.00 ± 0.00	0.00 ± 0.00	0.00 ± 0.00	0.00 ± 0.00	1.9 (0.1635, 0.3269)	0.2 (0.4529, 0.6548)	1.6 (0.3241, 0.4342)
442	______ASV12023	0.00 ± 0.00	0.00 ± 0.00	0.00 ± 0.00	0.00 ± 0.00	2.2 (0.2231, 0.3653)	2.2 (0.2231, 0.5406)	2.2 (0.2231, 0.3927)
443	______ASV1208	0.01 ± 0.00	0.01 ± 0.00	0.01 ± 0.00	0.01 ± 0.00	0.1 (0.7575, 0.6000)	0.2 (0.6541, 0.7000)	2.0 (0.1686, 0.3900)
444	______ASV12106	0.00 ± 0.00	0.00 ± 0.00	0.00 ± 0.00	0.00 ± 0.00	1.0 (1.0000, 0.6000)	1.0 (1.0000, 0.7000)	1.0 (1.0000, 0.5000)
445	______ASV1234	0.03 ± 0.01	0.02 ± 0.00	0.03 ± 0.00	0.03 ± 0.00	1.8 (0.1997, 0.3627)	0.0 (0.8991, 0.7000)	1.9 (0.1824, 0.3927)
446	______ASV12380	NA	NA	NA	NA	NA	NA	NA
447	______ASV12421	0.00 ± 0.00	0.00 ± 0.00	0.00 ± 0.00	0.00 ± 0.00	1.6 (0.1888, 0.3534)	0.1 (0.6469, 0.7000)	3.4 (0.0688, 0.3085)
448	______ASV12456	0.00 ± 0.00	0.00 ± 0.00	0.00 ± 0.00	0.00 ± 0.00	0.0 (0.8724, 0.6000)	0.1 (0.7381, 0.7000)	0.3 (0.6491, 0.5000)
449	______ASV1260	0.02 ± 0.00	0.03 ± 0.00	0.03 ± 0.00	0.02 ± 0.00	0.0 (0.8478, 0.6000)	0.0 (0.9242, 0.7000)	2.5 (0.1307, 0.3735)
450	______ASV1270	0.02 ± 0.00	0.02 ± 0.00	0.03 ± 0.00	0.03 ± 0.01	9.7 (0.0039, 0.0345)	0.0 (0.8874, 0.7000)	1.0 (0.3188, 0.4319)
451	______ASV12734	NA	NA	NA	NA	NA	NA	NA
452	______ASV1278	0.01 ± 0.00	0.02 ± 0.00	0.02 ± 0.00	0.03 ± 0.00	11.4 (0.0030, 0.0290)	3.5 (0.0747, 0.4134)	0.2 (0.6215, 0.4980)
453	______ASV1280	0.00 ± 0.00	0.00 ± 0.00	0.00 ± 0.00	0.00 ± 0.00	0.8 (0.6042, 0.5613)	0.1 (1.0000, 0.7000)	0.8 (0.7388, 0.5000)
454	______ASV1292	NA	NA	NA	NA	NA	NA	NA
455	______ASV12943	0.00 ± 0.00	0.00 ± 0.00	0.00 ± 0.00	0.00 ± 0.00	0.0 (0.9661, 0.6000)	0.2 (0.7043, 0.7000)	0.0 (0.9461, 0.5000)
456	______ASV13049	NA	NA	NA	NA	NA	NA	NA
457	______ASV133	0.16 ± 0.01	0.15 ± 0.01	0.15 ± 0.01	0.12 ± 0.01	2.5 (0.1265, 0.2864)	3.5 (0.0746, 0.4133)	2.1 (0.1615, 0.3870)
458	______ASV13344	0.00 ± 0.00	0.00 ± 0.00	0.00 ± 0.00	0.00 ± 0.00	1.5 (0.2005, 0.3632)	0.0 (0.9740, 0.7000)	3.2 (0.0845, 0.3350)
459	______ASV1342	0.01 ± 0.00	0.01 ± 0.00	0.01 ± 0.00	0.01 ± 0.00	0.1 (0.7447, 0.6000)	0.1 (0.7713, 0.7000)	1.6 (0.2362, 0.3983)
460	______ASV13519	NA	NA	NA	NA	NA	NA	NA
461	______ASV13584	NA	NA	NA	NA	NA	NA	NA
462	______ASV13708	NA	NA	NA	NA	NA	NA	NA
463	______ASV13765	NA	NA	NA	NA	NA	NA	NA
464	______ASV14086	0.00 ± 0.00	0.00 ± 0.00	0.00 ± 0.00	0.00 ± 0.00	0.8 (0.3595, 0.4637)	3.3 (0.0696, 0.3976)	0.2 (0.6953, 0.5000)
465	______ASV14188	0.00 ± 0.00	0.00 ± 0.00	0.00 ± 0.00	0.00 ± 0.00	11.6 (0.0010, 0.0134)	1.7 (0.2275, 0.5441)	5.8 (0.0267, 0.2424)
466	______ASV14679	0.00 ± 0.00	0.00 ± 0.00	0.00 ± 0.00	0.00 ± 0.00	1.0 (1.0000, 0.6000)	1.0 (1.0000, 0.7000)	1.0 (1.0000, 0.5000)
467	______ASV14697	NA	NA	NA	NA	NA	NA	NA
468	______ASV1476	NA	NA	NA	NA	NA	NA	NA
469	______ASV14778	0.00 ± 0.00	0.00 ± 0.00	0.00 ± 0.00	0.00 ± 0.00	0.1 (0.8198, 0.6000)	0.1 (0.9142, 0.7000)	0.1 (0.8911, 0.5000)
470	______ASV14836	0.00 ± 0.00	0.00 ± 0.00	0.00 ± 0.00	0.00 ± 0.00	0.2 (1.0000, 0.6000)	0.2 (1.0000, 0.7000)	1.8 (0.4781, 0.4708)
471	______ASV14894	0.00 ± 0.00	0.00 ± 0.00	0.00 ± 0.00	0.00 ± 0.00	0.1 (0.7487, 0.6000)	1.8 (0.3376, 0.6060)	0.1 (0.8790, 0.5000)
472	______ASV15005	0.00 ± 0.00	0.00 ± 0.00	0.00 ± 0.00	0.00 ± 0.00	0.4 (0.7144, 0.5971)	0.4 (0.7197, 0.7000)	3.5 (0.2211, 0.3927)
473	______ASV15025	NA	NA	NA	NA	NA	NA	NA
474	______ASV1509	0.00 ± 0.00	0.00 ± 0.00	0.00 ± 0.00	0.00 ± 0.00	1.0 (1.0000, 0.6000)	1.0 (1.0000, 0.7000)	1.0 (1.0000, 0.5000)
475	______ASV15092	NA	NA	NA	NA	NA	NA	NA
476	______ASV15144	0.00 ± 0.00	0.00 ± 0.00	0.00 ± 0.00	0.00 ± 0.00	1.0 (1.0000, 0.6000)	1.0 (1.0000, 0.7000)	1.0 (1.0000, 0.5000)
477	______ASV15263	0.01 ± 0.01	0.00 ± 0.00	0.00 ± 0.00	0.00 ± 0.00	1.0 (1.0000, 0.6000)	1.0 (1.0000, 0.7000)	1.0 (1.0000, 0.5000)
478	______ASV1530	0.00 ± 0.00	0.00 ± 0.00	0.01 ± 0.00	0.01 ± 0.00	15.9 (0.0010, 0.0134)	0.0 (0.8119, 0.7000)	0.4 (0.5157, 0.4776)
479	______ASV1537	0.00 ± 0.00	0.00 ± 0.00	0.00 ± 0.00	0.00 ± 0.00	0.1 (0.5639, 0.5496)	2.6 (0.1201, 0.4696)	1.0 (0.2748, 0.4161)
480	______ASV15594	0.00 ± 0.00	0.00 ± 0.00	0.00 ± 0.00	0.00 ± 0.00	0.8 (0.4946, 0.5184)	0.1 (0.7264, 0.7000)	0.9 (0.3895, 0.4528)
481	______ASV1573	0.02 ± 0.00	0.02 ± 0.00	0.01 ± 0.00	0.02 ± 0.00	0.0 (0.9176, 0.6000)	0.9 (0.3461, 0.6067)	3.0 (0.1010, 0.3537)
482	______ASV15749	0.00 ± 0.00	0.01 ± 0.00	0.00 ± 0.00	0.00 ± 0.00	0.5 (0.4422, 0.5107)	4.5 (0.0484, 0.3559)	3.1 (0.0794, 0.3281)
483	______ASV15781	0.00 ± 0.00	0.00 ± 0.00	0.00 ± 0.00	0.00 ± 0.00	7.5 (0.0153, 0.0869)	0.1 (0.6162, 0.6911)	1.3 (0.1907, 0.3927)
484	______ASV15841	NA	NA	NA	NA	NA	NA	NA
485	______ASV15971	0.00 ± 0.00	0.00 ± 0.00	0.00 ± 0.00	0.00 ± 0.00	1.0 (0.2908, 0.4184)	0.2 (0.7682, 0.7000)	0.0 (0.8186, 0.5000)
486	______ASV16016	0.00 ± 0.00	0.00 ± 0.00	0.00 ± 0.00	0.00 ± 0.00	0.6 (0.3474, 0.4542)	2.0 (0.1764, 0.5294)	2.1 (0.1364, 0.3781)
487	______ASV16131	NA	NA	NA	NA	NA	NA	NA
488	______ASV1618	0.02 ± 0.00	0.02 ± 0.00	0.02 ± 0.00	0.02 ± 0.00	0.0 (0.9974, 0.6000)	2.5 (0.1323, 0.4871)	0.0 (0.8357, 0.5000)
489	______ASV16673	NA	NA	NA	NA	NA	NA	NA
490	______ASV16897	0.00 ± 0.00	0.00 ± 0.00	0.00 ± 0.00	0.00 ± 0.00	3.5 (0.1013, 0.2568)	0.4 (0.3329, 0.6058)	0.4 (0.3337, 0.4352)
491	______ASV17146	0.00 ± 0.00	0.00 ± 0.00	0.00 ± 0.00	0.00 ± 0.00	3.4 (0.0538, 0.1792)	3.2 (0.0659, 0.3893)	3.3 (0.0666, 0.3042)
492	______ASV1716	0.00 ± 0.00	0.00 ± 0.00	0.00 ± 0.00	0.00 ± 0.00	2.5 (0.2197, 0.3652)	2.5 (0.2197, 0.5401)	2.5 (0.2197, 0.3927)
493	______ASV172	0.00 ± 0.00	0.00 ± 0.00	0.00 ± 0.00	0.00 ± 0.00	0.8 (0.4484, 0.5123)	0.7 (0.5314, 0.6674)	0.0 (0.8828, 0.5000)
494	______ASV1721	0.01 ± 0.00	0.02 ± 0.00	0.02 ± 0.00	0.02 ± 0.00	9.0 (0.0079, 0.0566)	0.2 (0.6559, 0.7000)	0.0 (0.8478, 0.5000)
495	______ASV17214	0.00 ± 0.00	0.00 ± 0.00	0.00 ± 0.00	0.00 ± 0.00	1.2 (0.2464, 0.3843)	0.1 (0.5782, 0.6807)	3.2 (0.1203, 0.3633)
496	______ASV17293	0.00 ± 0.00	0.00 ± 0.00	0.00 ± 0.00	0.00 ± 0.00	1.0 (1.0000, 0.6000)	1.0 (1.0000, 0.7000)	1.0 (1.0000, 0.5000)
497	______ASV1811	0.00 ± 0.00	0.00 ± 0.00	0.00 ± 0.00	0.00 ± 0.00	1.3 (0.2968, 0.4224)	0.3 (0.7696, 0.7000)	1.2 (0.3985, 0.4553)
498	______ASV1828	0.00 ± 0.00	0.00 ± 0.00	0.00 ± 0.00	0.00 ± 0.00	0.3 (0.5005, 0.5213)	7.3 (0.0209, 0.3043)	0.3 (0.5017, 0.4729)
499	______ASV2002	0.01 ± 0.00	0.01 ± 0.00	0.01 ± 0.00	0.02 ± 0.00	0.6 (0.4681, 0.5153)	0.9 (0.3541, 0.6101)	0.9 (0.3680, 0.4440)
500	______ASV2012	0.01 ± 0.00	0.01 ± 0.00	0.02 ± 0.00	0.02 ± 0.00	10.5 (0.0045, 0.0381)	0.2 (0.6683, 0.7000)	0.3 (0.6158, 0.4966)
501	______ASV2072	0.02 ± 0.00	0.02 ± 0.00	0.01 ± 0.00	0.02 ± 0.00	0.2 (0.6281, 0.5706)	1.5 (0.2470, 0.5556)	0.6 (0.4351, 0.4681)
502	______ASV213	0.12 ± 0.01	0.11 ± 0.01	0.09 ± 0.01	0.09 ± 0.01	10.0 (0.0055, 0.0439)	0.4 (0.5540, 0.6759)	2.3 (0.1455, 0.3804)
503	______ASV2142	0.00 ± 0.00	0.00 ± 0.00	0.00 ± 0.00	0.00 ± 0.00	0.0 (1.0000, 0.6000)	2.0 (0.4835, 0.6552)	0.0 (1.0000, 0.5000)
504	______ASV216	0.01 ± 0.00	0.01 ± 0.00	0.01 ± 0.00	0.01 ± 0.00	0.4 (0.5324, 0.5361)	2.4 (0.1329, 0.4876)	0.2 (0.6390, 0.4997)
505	______ASV2181	NA	NA	NA	NA	NA	NA	NA
506	______ASV2346	0.00 ± 0.00	0.00 ± 0.00	0.00 ± 0.00	0.00 ± 0.00	0.2 (0.9012, 0.6000)	0.2 (0.8493, 0.7000)	1.6 (0.3708, 0.4451)
507	______ASV2387	0.00 ± 0.00	0.00 ± 0.00	0.00 ± 0.00	0.00 ± 0.00	0.0 (0.9244, 0.6000)	1.8 (0.2722, 0.5764)	0.5 (0.5110, 0.4762)
508	______ASV2394	0.01 ± 0.00	0.01 ± 0.00	0.01 ± 0.00	0.01 ± 0.00	3.3 (0.0846, 0.2333)	0.3 (0.6013, 0.6850)	1.0 (0.3249, 0.4343)
509	______ASV2409	0.00 ± 0.00	0.00 ± 0.00	0.00 ± 0.00	0.00 ± 0.00	0.1 (0.8420, 0.6000)	0.1 (0.5925, 0.6845)	0.8 (0.4292, 0.4660)
510	______ASV2496	0.00 ± 0.00	0.00 ± 0.00	0.00 ± 0.00	0.00 ± 0.00	2.5 (0.2039, 0.3652)	2.5 (0.2039, 0.5401)	2.5 (0.2039, 0.3927)
511	______ASV256	0.09 ± 0.01	0.09 ± 0.01	0.13 ± 0.01	0.10 ± 0.01	6.0 (0.0246, 0.1186)	2.9 (0.1101, 0.4595)	2.5 (0.1265, 0.3680)
512	______ASV2564	0.00 ± 0.00	0.00 ± 0.00	0.00 ± 0.00	0.00 ± 0.00	0.5 (1.0000, 0.6000)	1.5 (0.4655, 0.6548)	0.5 (1.0000, 0.5000)
513	______ASV259	0.03 ± 0.01	0.02 ± 0.00	0.03 ± 0.00	0.02 ± 0.00	0.1 (0.7369, 0.6000)	0.6 (0.4629, 0.6548)	0.3 (0.5717, 0.4904)
514	______ASV2614	0.01 ± 0.00	0.01 ± 0.00	0.02 ± 0.00	0.01 ± 0.00	0.6 (0.4491, 0.5123)	0.4 (0.5280, 0.6672)	2.1 (0.1648, 0.3877)
515	______ASV2696	0.00 ± 0.00	0.00 ± 0.00	0.00 ± 0.00	0.00 ± 0.00	0.8 (0.4713, 0.5153)	0.9 (0.2536, 0.5608)	0.8 (0.3963, 0.4549)
516	______ASV2704	NA	NA	NA	NA	NA	NA	NA
517	______ASV2826	NA	NA	NA	NA	NA	NA	NA
518	______ASV2897	0.01 ± 0.00	0.01 ± 0.00	0.01 ± 0.00	0.02 ± 0.00	21.6 (0.0002, 0.0042)	1.0 (0.3340, 0.6058)	2.3 (0.1467, 0.3806)
519	______ASV3002	NA	NA	NA	NA	NA	NA	NA
520	______ASV3094	NA	NA	NA	NA	NA	NA	NA
521	______ASV3158	0.01 ± 0.00	0.01 ± 0.00	0.01 ± 0.00	0.00 ± 0.00	2.1 (0.1836, 0.3488)	0.0 (0.8344, 0.7000)	0.0 (0.8420, 0.5000)
522	______ASV3169	0.01 ± 0.00	0.01 ± 0.00	0.01 ± 0.00	0.01 ± 0.00	1.5 (0.2354, 0.3744)	1.5 (0.2339, 0.5470)	0.4 (0.5113, 0.4762)
523	______ASV3194	0.02 ± 0.00	0.01 ± 0.00	0.01 ± 0.00	0.01 ± 0.00	1.5 (0.2260, 0.3670)	10.9 (0.0046, 0.1789)	2.1 (0.1621, 0.3875)
524	______ASV3338	0.00 ± 0.00	0.00 ± 0.00	0.00 ± 0.00	0.00 ± 0.00	1.0 (1.0000, 0.6000)	1.0 (1.0000, 0.7000)	1.0 (1.0000, 0.5000)
525	______ASV3376	0.01 ± 0.00	0.01 ± 0.00	0.01 ± 0.00	0.01 ± 0.00	0.9 (0.3527, 0.4584)	0.6 (0.4588, 0.6548)	1.7 (0.2184, 0.3927)
526	______ASV3409	0.01 ± 0.00	0.00 ± 0.00	0.01 ± 0.00	0.01 ± 0.00	3.0 (0.0904, 0.2421)	2.2 (0.1454, 0.4985)	0.6 (0.4333, 0.4676)
527	______ASV3427	0.00 ± 0.00	0.00 ± 0.00	0.00 ± 0.00	0.00 ± 0.00	0.9 (0.3556, 0.4608)	4.4 (0.0386, 0.3448)	2.4 (0.1141, 0.3600)
528	______ASV3457	0.01 ± 0.00	0.00 ± 0.00	0.01 ± 0.00	0.01 ± 0.00	3.6 (0.0746, 0.2172)	1.9 (0.1762, 0.5294)	0.1 (0.6967, 0.5000)
529	______ASV3497	0.00 ± 0.00	0.00 ± 0.00	0.00 ± 0.00	0.00 ± 0.00	1.0 (1.0000, 0.6000)	1.0 (1.0000, 0.7000)	1.0 (1.0000, 0.5000)
530	______ASV3624	0.00 ± 0.00	0.00 ± 0.00	0.00 ± 0.00	0.00 ± 0.00	0.7 (0.4292, 0.5027)	0.0 (0.9797, 0.7000)	0.7 (0.5476, 0.4856)
531	______ASV3670	0.00 ± 0.00	0.00 ± 0.00	0.00 ± 0.00	0.00 ± 0.00	0.5 (0.6938, 0.5933)	0.5 (0.6925, 0.7000)	0.6 (0.5303, 0.4821)
532	______ASV3828	0.01 ± 0.00	0.01 ± 0.00	0.01 ± 0.00	0.01 ± 0.00	1.1 (0.2988, 0.4240)	0.1 (0.7137, 0.7000)	3.0 (0.0973, 0.3490)
533	______ASV3889	NA	NA	NA	NA	NA	NA	NA
534	______ASV3895	0.01 ± 0.00	0.01 ± 0.00	0.01 ± 0.00	0.01 ± 0.00	0.6 (0.4518, 0.5134)	0.2 (0.6823, 0.7000)	0.1 (0.7267, 0.5000)
535	______ASV3935	NA	NA	NA	NA	NA	NA	NA
536	______ASV3957	0.00 ± 0.00	0.00 ± 0.00	0.00 ± 0.00	0.00 ± 0.00	1.1 (0.4154, 0.4957)	0.0 (0.9254, 0.7000)	1.1 (0.4239, 0.4636)
537	______ASV4153	0.00 ± 0.00	0.00 ± 0.00	0.00 ± 0.00	0.00 ± 0.00	0.1 (0.9233, 0.6000)	0.2 (0.5620, 0.6781)	1.3 (0.4530, 0.4708)
538	______ASV4194	0.01 ± 0.00	0.01 ± 0.00	0.01 ± 0.00	0.01 ± 0.00	0.0 (0.9392, 0.6000)	5.2 (0.0367, 0.3448)	0.0 (0.9073, 0.5000)
539	______ASV4232	0.01 ± 0.00	0.01 ± 0.00	0.01 ± 0.00	0.00 ± 0.00	0.3 (0.5557, 0.5463)	0.7 (0.4057, 0.6349)	2.7 (0.1122, 0.3600)
540	______ASV4275	0.01 ± 0.00	0.01 ± 0.00	0.01 ± 0.00	0.01 ± 0.00	0.0 (0.9649, 0.6000)	0.9 (0.3549, 0.6107)	2.6 (0.1189, 0.3624)
541	______ASV4364	0.01 ± 0.00	0.01 ± 0.00	0.00 ± 0.00	0.01 ± 0.00	0.0 (0.9314, 0.6000)	0.6 (0.4338, 0.6514)	0.6 (0.4974, 0.4720)
542	______ASV4378	0.01 ± 0.00	0.01 ± 0.00	0.01 ± 0.00	0.01 ± 0.00	0.1 (0.7771, 0.6000)	0.4 (0.5508, 0.6747)	0.2 (0.6946, 0.5000)
543	______ASV441	0.00 ± 0.00	0.00 ± 0.00	0.00 ± 0.00	0.00 ± 0.00	1.0 (1.0000, 0.6000)	1.0 (1.0000, 0.7000)	1.0 (1.0000, 0.5000)
544	______ASV4498	NA	NA	NA	NA	NA	NA	NA
545	______ASV4590	NA	NA	NA	NA	NA	NA	NA
546	______ASV4650	0.01 ± 0.00	0.01 ± 0.00	0.00 ± 0.00	0.01 ± 0.00	2.7 (0.1087, 0.2654)	0.0 (0.8701, 0.7000)	3.6 (0.0662, 0.3033)
547	______ASV4682	0.00 ± 0.00	0.01 ± 0.00	0.01 ± 0.00	0.01 ± 0.00	5.1 (0.0357, 0.1493)	0.1 (0.7197, 0.7000)	1.0 (0.3247, 0.4342)
548	______ASV476	0.06 ± 0.00	0.06 ± 0.01	0.05 ± 0.00	0.07 ± 0.01	0.0 (0.8755, 0.6000)	3.3 (0.0841, 0.4315)	3.2 (0.0913, 0.3428)
549	______ASV4772	0.00 ± 0.00	0.00 ± 0.00	0.00 ± 0.00	0.00 ± 0.00	1.0 (1.0000, 0.6000)	1.0 (1.0000, 0.7000)	1.0 (1.0000, 0.5000)
550	______ASV4795	NA	NA	NA	NA	NA	NA	NA
551	______ASV4912	NA	NA	NA	NA	NA	NA	NA
552	______ASV4924	0.00 ± 0.00	0.00 ± 0.00	0.00 ± 0.00	0.00 ± 0.00	1.7 (0.2676, 0.4010)	0.3 (0.8436, 0.7000)	0.3 (0.8710, 0.5000)
553	______ASV4933	0.01 ± 0.00	0.01 ± 0.00	0.01 ± 0.00	0.01 ± 0.00	0.0 (0.9141, 0.6000)	0.1 (0.7904, 0.7000)	2.1 (0.1662, 0.3877)
554	______ASV4987	NA	NA	NA	NA	NA	NA	NA
555	______ASV5035	0.01 ± 0.00	0.00 ± 0.00	0.00 ± 0.00	0.01 ± 0.00	0.6 (0.4698, 0.5153)	0.0 (0.8405, 0.7000)	1.2 (0.3081, 0.4272)
556	______ASV5080	0.00 ± 0.00	0.02 ± 0.01	0.00 ± 0.00	0.00 ± 0.00	4.6 (0.0321, 0.1404)	4.6 (0.0303, 0.3438)	5.4 (0.0057, 0.1383)
557	______ASV5085	0.01 ± 0.00	0.01 ± 0.00	0.01 ± 0.00	0.01 ± 0.00	2.9 (0.1087, 0.2654)	0.2 (0.7184, 0.7000)	0.2 (0.6680, 0.5000)
558	______ASV517	0.01 ± 0.00	0.02 ± 0.00	0.01 ± 0.00	0.01 ± 0.00	4.5 (0.0484, 0.1694)	0.8 (0.3827, 0.6248)	0.2 (0.6673, 0.5000)
559	______ASV532	0.05 ± 0.01	0.05 ± 0.00	0.06 ± 0.01	0.07 ± 0.01	4.9 (0.0401, 0.1525)	1.9 (0.1798, 0.5318)	0.0 (0.8616, 0.5000)
560	______ASV5327	0.00 ± 0.00	0.00 ± 0.00	0.00 ± 0.00	0.00 ± 0.00	2.8 (0.0911, 0.2433)	0.0 (0.9049, 0.7000)	0.0 (0.8983, 0.5000)
561	______ASV5358	NA	NA	NA	NA	NA	NA	NA
562	______ASV5420	0.00 ± 0.00	0.00 ± 0.00	0.00 ± 0.00	0.00 ± 0.00	0.3 (0.7393, 0.6000)	0.4 (0.4861, 0.6554)	0.3 (1.0000, 0.5000)
563	______ASV5437	0.00 ± 0.00	0.01 ± 0.00	0.01 ± 0.00	0.01 ± 0.00	1.0 (0.3390, 0.4490)	4.6 (0.0433, 0.3449)	0.2 (0.6262, 0.4991)
564	______ASV548	0.00 ± 0.00	0.00 ± 0.00	0.00 ± 0.00	0.00 ± 0.00	0.2 (0.7168, 0.5972)	0.3 (0.6487, 0.7000)	0.3 (0.5046, 0.4738)
565	______ASV5505	NA	NA	NA	NA	NA	NA	NA
566	______ASV5514	0.00 ± 0.00	0.00 ± 0.00	0.00 ± 0.00	0.00 ± 0.00	1.0 (1.0000, 0.6000)	1.0 (1.0000, 0.7000)	1.0 (1.0000, 0.5000)
567	______ASV5583	NA	NA	NA	NA	NA	NA	NA
568	______ASV5595	0.00 ± 0.00	0.00 ± 0.00	0.00 ± 0.00	0.00 ± 0.00	1.0 (0.5503, 0.5443)	1.1 (0.3843, 0.6254)	0.0 (0.8241, 0.5000)
569	______ASV5667	0.00 ± 0.00	0.00 ± 0.00	0.00 ± 0.00	0.00 ± 0.00	0.2 (0.7951, 0.6000)	0.2 (0.9579, 0.7000)	0.2 (0.9199, 0.5000)
570	______ASV5700	NA	NA	NA	NA	NA	NA	NA
571	______ASV5819	NA	NA	NA	NA	NA	NA	NA
572	______ASV5982	0.00 ± 0.00	0.01 ± 0.00	0.00 ± 0.00	0.00 ± 0.00	2.7 (0.0896, 0.2408)	2.8 (0.0895, 0.4396)	6.6 (0.0022, 0.0960)
573	______ASV5996	NA	NA	NA	NA	NA	NA	NA
574	______ASV615	0.00 ± 0.00	0.00 ± 0.00	0.00 ± 0.00	0.00 ± 0.00	0.7 (0.3680, 0.4689)	0.2 (0.5653, 0.6793)	0.6 (0.5034, 0.4734)
575	______ASV6231	0.00 ± 0.00	0.00 ± 0.00	0.00 ± 0.00	0.00 ± 0.00	0.0 (0.9810, 0.6000)	0.0 (0.8250, 0.7000)	0.4 (0.5389, 0.4839)
576	______ASV6245	0.00 ± 0.00	0.01 ± 0.00	0.01 ± 0.00	0.01 ± 0.00	0.4 (0.5656, 0.5502)	0.0 (0.9829, 0.7000)	1.5 (0.2472, 0.4015)
577	______ASV6294	0.00 ± 0.00	0.00 ± 0.00	0.00 ± 0.00	0.00 ± 0.00	1.0 (1.0000, 0.6000)	1.0 (1.0000, 0.7000)	1.0 (1.0000, 0.5000)
578	______ASV6532	0.00 ± 0.00	0.00 ± 0.00	0.00 ± 0.00	0.00 ± 0.00	1.0 (0.5140, 0.5277)	1.2 (0.2823, 0.5830)	0.0 (1.0000, 0.5000)
579	______ASV674	NA	NA	NA	NA	NA	NA	NA
580	______ASV6889	NA	NA	NA	NA	NA	NA	NA
581	______ASV7044	NA	NA	NA	NA	NA	NA	NA
582	______ASV7183	NA	NA	NA	NA	NA	NA	NA
583	______ASV7209	NA	NA	NA	NA	NA	NA	NA
584	______ASV7284	NA	NA	NA	NA	NA	NA	NA
585	______ASV739	0.05 ± 0.01	0.04 ± 0.00	0.04 ± 0.00	0.05 ± 0.01	0.1 (0.8338, 0.6000)	0.0 (0.9325, 0.7000)	1.2 (0.2884, 0.4186)
586	______ASV7477	0.00 ± 0.00	0.00 ± 0.00	0.00 ± 0.00	0.00 ± 0.00	1.8 (0.2117, 0.3652)	1.8 (0.2117, 0.5401)	1.8 (0.2117, 0.3927)
587	______ASV7492	0.00 ± 0.00	0.00 ± 0.00	0.00 ± 0.00	0.00 ± 0.00	1.1 (0.3891, 0.4814)	0.0 (1.0000, 0.7000)	1.1 (0.5218, 0.4793)
588	______ASV7710	NA	NA	NA	NA	NA	NA	NA
589	______ASV795	0.00 ± 0.00	0.00 ± 0.00	0.01 ± 0.00	0.00 ± 0.00	0.2 (0.6295, 0.5710)	1.3 (0.2717, 0.5758)	0.2 (0.6570, 0.5000)
590	______ASV7992	0.00 ± 0.00	0.00 ± 0.00	0.00 ± 0.00	0.00 ± 0.00	0.1 (0.7723, 0.6000)	0.0 (0.8100, 0.7000)	2.9 (0.1160, 0.3604)
591	______ASV8031	0.00 ± 0.00	0.01 ± 0.00	0.00 ± 0.00	0.00 ± 0.00	1.9 (0.1868, 0.3518)	0.4 (0.5640, 0.6789)	1.9 (0.1719, 0.3915)
592	______ASV8268	NA	NA	NA	NA	NA	NA	NA
593	______ASV8321	NA	NA	NA	NA	NA	NA	NA
594	______ASV839	0.00 ± 0.00	0.00 ± 0.00	0.00 ± 0.00	0.00 ± 0.00	6.0 (0.0381, 0.1523)	0.0 (0.8112, 0.7000)	0.0 (0.8091, 0.5000)
595	______ASV889	0.00 ± 0.00	0.00 ± 0.00	0.00 ± 0.00	0.00 ± 0.00	0.1 (0.8276, 0.6000)	0.1 (0.8108, 0.7000)	0.1 (0.8052, 0.5000)
596	______ASV892	0.02 ± 0.00	0.02 ± 0.00	0.03 ± 0.01	0.03 ± 0.00	1.2 (0.3065, 0.4285)	0.0 (0.9975, 0.7000)	0.2 (0.6869, 0.5000)
597	______ASV9006	0.00 ± 0.00	0.00 ± 0.00	0.00 ± 0.00	0.00 ± 0.00	0.2 (0.5754, 0.5536)	4.3 (0.0471, 0.3509)	0.6 (0.4474, 0.4708)
598	______ASV9153	NA	NA	NA	NA	NA	NA	NA
599	______ASV9261	0.00 ± 0.00	0.00 ± 0.00	0.00 ± 0.00	0.00 ± 0.00	0.9 (0.4358, 0.5064)	0.3 (0.5586, 0.6774)	0.3 (0.5378, 0.4838)
600	______ASV9385	0.00 ± 0.00	0.00 ± 0.00	0.00 ± 0.00	0.01 ± 0.01	1.3 (0.0739, 0.2171)	1.0 (0.3022, 0.5919)	1.3 (0.1022, 0.3547)
601	______ASV9516	0.00 ± 0.00	0.00 ± 0.00	0.00 ± 0.00	0.00 ± 0.00	0.0 (0.9683, 0.6000)	0.5 (0.4837, 0.6552)	1.2 (0.3361, 0.4352)
602	______ASV9585	0.00 ± 0.00	0.00 ± 0.00	0.00 ± 0.00	0.00 ± 0.00	1.1 (0.3223, 0.4401)	1.3 (0.2208, 0.5401)	0.0 (0.6576, 0.5000)
603	______ASV9688	0.00 ± 0.00	0.00 ± 0.00	0.00 ± 0.00	0.00 ± 0.00	2.3 (0.1380, 0.3010)	0.4 (0.5378, 0.6699)	2.1 (0.1829, 0.3927)
604	______ASV9731	NA	NA	NA	NA	NA	NA	NA
605	______ASV9757	0.00 ± 0.00	0.00 ± 0.00	0.00 ± 0.00	0.00 ± 0.00	0.1 (0.9631, 0.6000)	2.7 (0.1798, 0.5318)	0.1 (0.5482, 0.4856)
606	______ASV98	0.04 ± 0.00	0.03 ± 0.00	0.03 ± 0.01	0.03 ± 0.01	0.2 (0.6249, 0.5690)	0.0 (0.9988, 0.7000)	0.7 (0.4317, 0.4670)
607	______ASV9869	NA	NA	NA	NA	NA	NA	NA
608	__o:Elev-16S-1166	0.00 ± 0.00	0.00 ± 0.00	0.00 ± 0.00	0.00 ± 0.00	4.5 (0.0295, 0.1330)	2.9 (0.0819, 0.4264)	0.5 (0.4546, 0.4708)
609	______ASV13431	0.00 ± 0.00	0.00 ± 0.00	0.00 ± 0.00	0.00 ± 0.00	4.9 (0.0047, 0.0393)	4.9 (0.0047, 0.1789)	4.9 (0.0047, 0.1294)
610	______ASV16501	0.00 ± 0.00	0.00 ± 0.00	0.00 ± 0.00	0.00 ± 0.00	0.1 (0.7914, 0.6000)	0.1 (0.9806, 0.7000)	3.1 (0.1326, 0.3744)
611	__o:Paludibaculum	0.00 ± 0.00	0.00 ± 0.00	0.00 ± 0.00	0.00 ± 0.00	0.6 (0.4077, 0.4913)	0.6 (0.3848, 0.6255)	3.1 (0.1024, 0.3547)
612	______ASV13965	NA	NA	NA	NA	NA	NA	NA
613	______ASV14924	0.00 ± 0.00	0.00 ± 0.00	0.00 ± 0.00	0.00 ± 0.00	0.6 (0.4066, 0.4906)	0.6 (0.3909, 0.6287)	3.1 (0.1086, 0.3596)
614	__o:Solibacterales	0.75 ± 0.01	0.86 ± 0.04	0.96 ± 0.04	1.15 ± 0.05	44.6 (0.0002, 0.0042)	16.7 (0.0005, 0.0565)	1.0 (0.3262, 0.4343)
615	___f:Solibacteraceae	0.75 ± 0.01	0.86 ± 0.04	0.96 ± 0.04	1.15 ± 0.05	44.6 (0.0001, 0.0026)	16.7 (0.0007, 0.0716)	1.0 (0.3343, 0.4352)
616	____g:Candidatus_Solibacter	0.75 ± 0.01	0.86 ± 0.04	0.96 ± 0.04	1.15 ± 0.05	44.6 (0.0001, 0.0026)	16.7 (0.0008, 0.0754)	1.0 (0.3257, 0.4343)
617	______ASV10043	0.00 ± 0.00	0.00 ± 0.00	0.00 ± 0.00	0.00 ± 0.00	1.0 (1.0000, 0.6000)	1.0 (1.0000, 0.7000)	1.0 (1.0000, 0.5000)
618	______ASV10124	0.00 ± 0.00	0.00 ± 0.00	0.00 ± 0.00	0.00 ± 0.00	1.3 (0.2504, 0.3872)	1.2 (0.2941, 0.5883)	2.6 (0.1155, 0.3600)
619	______ASV10135	0.00 ± 0.00	0.00 ± 0.00	0.00 ± 0.00	0.01 ± 0.00	0.1 (0.7242, 0.5984)	3.2 (0.0874, 0.4380)	0.4 (0.5496, 0.4856)
620	______ASV10259	0.00 ± 0.00	0.00 ± 0.00	0.00 ± 0.00	0.00 ± 0.00	0.5 (0.5818, 0.5560)	0.1 (0.8790, 0.7000)	0.6 (0.4801, 0.4708)
621	______ASV1027	0.00 ± 0.00	0.00 ± 0.00	0.00 ± 0.00	0.00 ± 0.00	0.0 (0.8854, 0.6000)	1.6 (0.2619, 0.5683)	0.4 (0.5108, 0.4762)
622	______ASV1034	0.01 ± 0.00	0.00 ± 0.00	0.01 ± 0.00	0.01 ± 0.00	6.3 (0.0197, 0.1021)	0.8 (0.3947, 0.6290)	2.5 (0.1228, 0.3655)
623	______ASV1038	0.00 ± 0.00	0.00 ± 0.00	0.00 ± 0.00	0.00 ± 0.00	1.1 (0.4880, 0.5154)	0.0 (0.6788, 0.7000)	1.0 (0.5888, 0.4932)
624	______ASV10385	0.00 ± 0.00	0.00 ± 0.00	0.00 ± 0.00	0.01 ± 0.00	0.6 (0.4016, 0.4884)	0.2 (0.6267, 0.6947)	2.7 (0.1212, 0.3639)
625	______ASV10430	0.00 ± 0.00	0.00 ± 0.00	0.00 ± 0.00	0.00 ± 0.00	1.0 (1.0000, 0.6000)	1.0 (1.0000, 0.7000)	1.0 (1.0000, 0.5000)
626	______ASV10462	NA	NA	NA	NA	NA	NA	NA
627	______ASV1047	0.02 ± 0.00	0.02 ± 0.00	0.03 ± 0.00	0.05 ± 0.01	13.7 (0.0004, 0.0068)	4.2 (0.0447, 0.3459)	3.0 (0.1022, 0.3547)
628	______ASV10535	0.00 ± 0.00	0.00 ± 0.00	0.00 ± 0.00	0.00 ± 0.00	1.0 (1.0000, 0.6000)	1.0 (1.0000, 0.7000)	1.0 (1.0000, 0.5000)
629	______ASV10834	0.00 ± 0.00	0.00 ± 0.00	0.00 ± 0.00	0.00 ± 0.00	2.5 (0.2137, 0.3652)	2.5 (0.2137, 0.5401)	2.5 (0.2137, 0.3927)
630	______ASV11135	NA	NA	NA	NA	NA	NA	NA
631	______ASV11163	NA	NA	NA	NA	NA	NA	NA
632	______ASV11225	NA	NA	NA	NA	NA	NA	NA
633	______ASV11274	NA	NA	NA	NA	NA	NA	NA
634	______ASV1136	0.01 ± 0.00	0.00 ± 0.00	0.01 ± 0.00	0.01 ± 0.00	0.8 (0.3769, 0.4743)	0.8 (0.3764, 0.6220)	3.7 (0.0658, 0.3025)
635	______ASV1137	0.01 ± 0.00	0.02 ± 0.00	0.02 ± 0.00	0.02 ± 0.00	1.6 (0.2128, 0.3652)	2.9 (0.1036, 0.4482)	0.0 (0.9446, 0.5000)
636	______ASV11423	0.00 ± 0.00	0.01 ± 0.00	0.00 ± 0.00	0.00 ± 0.00	5.1 (0.0035, 0.0321)	2.8 (0.1310, 0.4862)	2.8 (0.1290, 0.3721)
637	______ASV11536	0.00 ± 0.00	0.00 ± 0.00	0.00 ± 0.00	0.00 ± 0.00	1.0 (1.0000, 0.6000)	1.0 (1.0000, 0.7000)	1.0 (1.0000, 0.5000)
638	______ASV11786	0.00 ± 0.00	0.00 ± 0.00	0.00 ± 0.00	0.00 ± 0.00	0.5 (0.5772, 0.5542)	0.4 (0.6094, 0.6885)	1.9 (0.1984, 0.3927)
639	______ASV11793	0.00 ± 0.00	0.00 ± 0.00	0.00 ± 0.00	0.00 ± 0.00	0.2 (0.6539, 0.5798)	2.0 (0.1945, 0.5401)	0.2 (0.7381, 0.5000)
640	______ASV11831	NA	NA	NA	NA	NA	NA	NA
641	______ASV11886	NA	NA	NA	NA	NA	NA	NA
642	______ASV11922	NA	NA	NA	NA	NA	NA	NA
643	______ASV1196	0.00 ± 0.00	0.00 ± 0.00	0.00 ± 0.00	0.01 ± 0.00	9.1 (0.0068, 0.0507)	2.3 (0.1392, 0.4912)	5.7 (0.0268, 0.2424)
644	______ASV11960	NA	NA	NA	NA	NA	NA	NA
645	______ASV12180	NA	NA	NA	NA	NA	NA	NA
646	______ASV1220	0.02 ± 0.00	0.02 ± 0.00	0.03 ± 0.00	0.02 ± 0.00	7.2 (0.0143, 0.0841)	4.1 (0.0577, 0.3774)	1.3 (0.2615, 0.4091)
647	______ASV12238	NA	NA	NA	NA	NA	NA	NA
648	______ASV12245	0.00 ± 0.00	0.00 ± 0.00	0.00 ± 0.00	0.00 ± 0.00	1.0 (1.0000, 0.6000)	1.0 (1.0000, 0.7000)	1.0 (1.0000, 0.5000)
649	______ASV1229	0.00 ± 0.00	0.00 ± 0.00	0.00 ± 0.00	0.01 ± 0.00	2.6 (0.1231, 0.2823)	0.4 (0.5484, 0.6735)	0.1 (0.7981, 0.5000)
650	______ASV12614	0.00 ± 0.00	0.00 ± 0.00	0.00 ± 0.00	0.00 ± 0.00	3.4 (0.0706, 0.2110)	1.5 (0.1708, 0.5250)	0.3 (0.5696, 0.4898)
651	______ASV1263	0.02 ± 0.00	0.02 ± 0.00	0.02 ± 0.00	0.03 ± 0.00	7.5 (0.0064, 0.0486)	3.6 (0.0668, 0.3920)	3.8 (0.0599, 0.2922)
652	______ASV12654	NA	NA	NA	NA	NA	NA	NA
653	______ASV1276	0.02 ± 0.00	0.02 ± 0.00	0.02 ± 0.00	0.03 ± 0.00	12.0 (0.0020, 0.0219)	2.6 (0.1253, 0.4765)	1.0 (0.3358, 0.4352)
654	______ASV12875	0.00 ± 0.00	0.00 ± 0.00	0.00 ± 0.00	0.00 ± 0.00	1.7 (0.1674, 0.3314)	16.7 (0.0008, 0.0754)	0.2 (0.4966, 0.4718)
655	______ASV12916	0.00 ± 0.00	0.00 ± 0.00	0.00 ± 0.00	0.00 ± 0.00	1.0 (1.0000, 0.6000)	1.0 (1.0000, 0.7000)	1.0 (1.0000, 0.5000)
656	______ASV13007	0.00 ± 0.00	0.00 ± 0.00	0.00 ± 0.00	0.00 ± 0.00	1.0 (1.0000, 0.6000)	1.0 (1.0000, 0.7000)	1.0 (1.0000, 0.5000)
657	______ASV13029	0.00 ± 0.00	0.00 ± 0.00	0.00 ± 0.00	0.00 ± 0.00	5.2 (0.0406, 0.1525)	0.2 (0.6885, 0.7000)	0.2 (0.5448, 0.4852)
658	______ASV1303	0.00 ± 0.00	0.00 ± 0.00	0.00 ± 0.00	0.00 ± 0.00	0.1 (0.6779, 0.5876)	3.2 (0.0917, 0.4419)	0.0 (0.8962, 0.5000)
659	______ASV1325	0.01 ± 0.00	0.02 ± 0.00	0.02 ± 0.00	0.03 ± 0.00	9.0 (0.0073, 0.0534)	2.8 (0.1160, 0.4661)	0.0 (0.9973, 0.5000)
660	______ASV13300	NA	NA	NA	NA	NA	NA	NA
661	______ASV1335	0.00 ± 0.00	0.00 ± 0.00	0.00 ± 0.00	0.00 ± 0.00	0.3 (0.7365, 0.6000)	0.4 (0.4801, 0.6548)	0.3 (1.0000, 0.5000)
662	______ASV1338	0.00 ± 0.00	0.00 ± 0.00	0.00 ± 0.00	0.00 ± 0.00	1.5 (0.2917, 0.4188)	0.3 (0.6736, 0.7000)	0.4 (0.4357, 0.4682)
663	______ASV13470	0.00 ± 0.00	0.00 ± 0.00	0.00 ± 0.00	0.00 ± 0.00	0.5 (0.4039, 0.4898)	2.3 (0.1058, 0.4527)	5.2 (0.0382, 0.2616)
664	______ASV13604	NA	NA	NA	NA	NA	NA	NA
665	______ASV1368	0.00 ± 0.00	0.02 ± 0.01	0.00 ± 0.00	0.00 ± 0.00	2.7 (0.1464, 0.3106)	4.6 (0.0388, 0.3448)	5.1 (0.0243, 0.2345)
666	______ASV13815	0.00 ± 0.00	0.00 ± 0.00	0.00 ± 0.00	0.00 ± 0.00	1.6 (0.2007, 0.3634)	0.2 (0.6006, 0.6850)	4.3 (0.0458, 0.2654)
667	______ASV14315	0.00 ± 0.00	0.00 ± 0.00	0.00 ± 0.00	0.01 ± 0.00	4.5 (0.0431, 0.1572)	1.9 (0.1724, 0.5266)	3.1 (0.0968, 0.3485)
668	______ASV14326	NA	NA	NA	NA	NA	NA	NA
669	______ASV14327	0.00 ± 0.00	0.00 ± 0.00	0.00 ± 0.00	0.00 ± 0.00	1.3 (0.1947, 0.3588)	0.2 (0.5061, 0.6619)	3.2 (0.0947, 0.3456)
670	______ASV14337	NA	NA	NA	NA	NA	NA	NA
671	______ASV14449	0.00 ± 0.00	0.00 ± 0.00	0.00 ± 0.00	0.00 ± 0.00	0.8 (0.4781, 0.5153)	0.0 (0.9322, 0.7000)	4.0 (0.0602, 0.2925)
672	______ASV14578	0.00 ± 0.00	0.00 ± 0.00	0.00 ± 0.00	0.00 ± 0.00	0.3 (0.5151, 0.5281)	5.3 (0.0293, 0.3425)	1.1 (0.2783, 0.4164)
673	______ASV14701	0.00 ± 0.00	0.00 ± 0.00	0.00 ± 0.00	0.00 ± 0.00	1.2 (0.3473, 0.4541)	1.1 (0.4519, 0.6548)	0.0 (0.9277, 0.5000)
674	______ASV14779	NA	NA	NA	NA	NA	NA	NA
675	______ASV14856	0.00 ± 0.00	0.00 ± 0.00	0.00 ± 0.00	0.00 ± 0.00	0.0 (1.0000, 0.6000)	2.0 (0.4711, 0.6548)	0.0 (1.0000, 0.5000)
676	______ASV15497	0.00 ± 0.00	0.00 ± 0.00	0.00 ± 0.00	0.00 ± 0.00	2.4 (0.1186, 0.2778)	1.4 (0.2318, 0.5466)	2.5 (0.1167, 0.3611)
677	______ASV15702	0.00 ± 0.00	0.00 ± 0.00	0.00 ± 0.00	0.00 ± 0.00	0.0 (0.8497, 0.6000)	0.5 (0.5410, 0.6707)	1.9 (0.2212, 0.3927)
678	______ASV15992	0.00 ± 0.00	0.00 ± 0.00	0.00 ± 0.00	0.00 ± 0.00	3.5 (0.1032, 0.2580)	0.4 (0.3398, 0.6060)	0.4 (0.3388, 0.4352)
679	______ASV1612	0.00 ± 0.00	0.00 ± 0.00	0.00 ± 0.00	0.00 ± 0.00	0.1 (0.7424, 0.6000)	4.3 (0.0567, 0.3756)	0.8 (0.2946, 0.4200)
680	______ASV16226	0.00 ± 0.00	0.00 ± 0.00	0.00 ± 0.00	0.00 ± 0.00	0.7 (0.2979, 0.4234)	5.0 (0.0423, 0.3449)	0.6 (0.3086, 0.4277)
681	______ASV16557	0.00 ± 0.00	0.00 ± 0.00	0.00 ± 0.00	0.00 ± 0.00	1.8 (0.2220, 0.3652)	1.8 (0.2220, 0.5401)	1.8 (0.2220, 0.3927)
682	______ASV16642	NA	NA	NA	NA	NA	NA	NA
683	______ASV16695	0.00 ± 0.00	0.00 ± 0.00	0.00 ± 0.00	0.00 ± 0.00	0.2 (0.7660, 0.6000)	0.2 (0.8179, 0.7000)	0.1 (0.9319, 0.5000)
684	______ASV1683	0.02 ± 0.00	0.02 ± 0.00	0.02 ± 0.00	0.02 ± 0.00	0.0 (0.9709, 0.6000)	1.8 (0.1899, 0.5401)	0.0 (0.8641, 0.5000)
685	______ASV16881	0.00 ± 0.00	0.00 ± 0.00	0.00 ± 0.00	0.00 ± 0.00	2.0 (0.1804, 0.3457)	0.2 (0.5829, 0.6829)	1.0 (0.2656, 0.4107)
686	______ASV1699	0.01 ± 0.00	0.02 ± 0.00	0.02 ± 0.00	0.01 ± 0.00	1.0 (0.3185, 0.4378)	0.8 (0.3654, 0.6154)	3.4 (0.0791, 0.3281)
687	______ASV17040	0.00 ± 0.00	0.00 ± 0.00	0.00 ± 0.00	0.00 ± 0.00	0.4 (0.6085, 0.5631)	3.9 (0.0685, 0.3951)	0.4 (0.4187, 0.4628)
688	______ASV17301	0.00 ± 0.00	0.00 ± 0.00	0.00 ± 0.00	0.00 ± 0.00	4.5 (0.0587, 0.1899)	16.7 (0.0005, 0.0565)	4.5 (0.0603, 0.2925)
689	______ASV17530	NA	NA	NA	NA	NA	NA	NA
690	______ASV17552	0.00 ± 0.00	0.00 ± 0.00	0.00 ± 0.00	0.00 ± 0.00	0.0 (0.8899, 0.6000)	2.9 (0.1542, 0.5121)	0.0 (0.7910, 0.5000)
691	______ASV1841	0.00 ± 0.00	0.00 ± 0.00	0.00 ± 0.00	0.01 ± 0.00	1.5 (0.2246, 0.3663)	0.4 (0.5032, 0.6609)	2.3 (0.1361, 0.3781)
692	______ASV1846	0.01 ± 0.00	0.01 ± 0.00	0.01 ± 0.00	0.01 ± 0.00	0.1 (0.7215, 0.5980)	0.3 (0.5993, 0.6850)	0.3 (0.5924, 0.4932)
693	______ASV1849	0.00 ± 0.00	0.00 ± 0.00	0.00 ± 0.00	0.00 ± 0.00	0.0 (0.7530, 0.6000)	0.0 (0.7578, 0.7000)	5.0 (0.0798, 0.3284)
694	______ASV1939	0.00 ± 0.00	0.00 ± 0.00	0.00 ± 0.00	0.00 ± 0.00	0.1 (0.5632, 0.5496)	5.4 (0.0519, 0.3616)	0.1 (0.6953, 0.5000)
695	______ASV1969	0.02 ± 0.00	0.01 ± 0.00	0.02 ± 0.00	0.02 ± 0.00	4.1 (0.0571, 0.1869)	0.1 (0.7896, 0.7000)	0.1 (0.7480, 0.5000)
696	______ASV2032	0.00 ± 0.00	0.00 ± 0.00	0.00 ± 0.00	0.00 ± 0.00	0.0 (1.0000, 0.6000)	0.0 (1.0000, 0.7000)	2.0 (0.4708, 0.4708)
697	______ASV2080	0.00 ± 0.00	0.00 ± 0.00	0.00 ± 0.00	0.00 ± 0.00	2.0 (0.4813, 0.5153)	0.0 (1.0000, 0.7000)	0.0 (1.0000, 0.5000)
698	______ASV2082	0.01 ± 0.00	0.01 ± 0.00	0.02 ± 0.00	0.03 ± 0.01	7.5 (0.0037, 0.0334)	0.8 (0.4276, 0.6465)	2.8 (0.1015, 0.3538)
699	______ASV2096	0.01 ± 0.00	0.01 ± 0.00	0.01 ± 0.00	0.01 ± 0.00	0.0 (0.8797, 0.6000)	0.1 (0.7758, 0.7000)	0.3 (0.6099, 0.4958)
700	______ASV2110	0.01 ± 0.00	0.00 ± 0.00	0.01 ± 0.00	0.01 ± 0.00	2.9 (0.1008, 0.2563)	0.4 (0.5271, 0.6672)	0.1 (0.7876, 0.5000)
701	______ASV2160	0.00 ± 0.00	0.00 ± 0.00	0.00 ± 0.00	0.00 ± 0.00	0.5 (0.4574, 0.5152)	0.5 (0.4898, 0.6559)	4.9 (0.0517, 0.2775)
702	______ASV2196	0.00 ± 0.00	0.00 ± 0.00	0.00 ± 0.00	0.01 ± 0.00	7.8 (0.0103, 0.0678)	10.2 (0.0026, 0.1419)	10.4 (0.0041, 0.1253)
703	______ASV2215	0.00 ± 0.00	0.00 ± 0.00	0.00 ± 0.00	0.00 ± 0.00	0.4 (0.5831, 0.5561)	0.4 (0.5854, 0.6831)	0.4 (0.5246, 0.4801)
704	______ASV2226	0.01 ± 0.00	0.01 ± 0.00	0.01 ± 0.00	0.01 ± 0.00	3.2 (0.0889, 0.2398)	0.0 (0.9207, 0.7000)	2.2 (0.1590, 0.3870)
705	______ASV2232	NA	NA	NA	NA	NA	NA	NA
706	______ASV2249	0.00 ± 0.00	0.01 ± 0.00	0.01 ± 0.00	0.01 ± 0.00	10.4 (0.0050, 0.0411)	2.5 (0.1342, 0.4893)	0.8 (0.3745, 0.4463)
707	______ASV2400	0.02 ± 0.00	0.01 ± 0.00	0.01 ± 0.00	0.01 ± 0.00	0.7 (0.4265, 0.5011)	1.4 (0.2523, 0.5602)	1.4 (0.2609, 0.4089)
708	______ASV2407	0.00 ± 0.00	0.00 ± 0.00	0.00 ± 0.00	0.00 ± 0.00	0.1 (0.7428, 0.6000)	0.8 (0.4941, 0.6569)	0.1 (0.8338, 0.5000)
709	______ASV2425	NA	NA	NA	NA	NA	NA	NA
710	______ASV2477	0.01 ± 0.00	0.00 ± 0.00	0.00 ± 0.00	0.01 ± 0.00	0.5 (0.4832, 0.5153)	0.4 (0.5049, 0.6616)	2.5 (0.1344, 0.3767)
711	______ASV2530	0.00 ± 0.00	0.01 ± 0.00	0.01 ± 0.00	0.01 ± 0.00	4.0 (0.0575, 0.1872)	6.7 (0.0208, 0.3043)	0.1 (0.7410, 0.5000)
712	______ASV2682	0.00 ± 0.00	0.00 ± 0.00	0.00 ± 0.00	0.01 ± 0.00	1.2 (0.3054, 0.4281)	0.3 (0.6711, 0.7000)	0.1 (0.7585, 0.5000)
713	______ASV2697	0.00 ± 0.00	0.00 ± 0.00	0.01 ± 0.00	0.01 ± 0.00	4.4 (0.0471, 0.1664)	0.0 (0.8626, 0.7000)	0.4 (0.4965, 0.4718)
714	______ASV282	0.07 ± 0.01	0.08 ± 0.01	0.05 ± 0.01	0.06 ± 0.01	3.9 (0.0633, 0.1994)	2.0 (0.1652, 0.5204)	0.0 (0.8688, 0.5000)
715	______ASV2822	0.01 ± 0.00	0.00 ± 0.00	0.01 ± 0.00	0.02 ± 0.00	58.5 (0.0001, 0.0026)	0.9 (0.3447, 0.6063)	3.2 (0.0916, 0.3428)
716	______ASV2878	0.00 ± 0.00	0.01 ± 0.00	0.01 ± 0.00	0.01 ± 0.00	2.8 (0.1032, 0.2580)	2.2 (0.1514, 0.5076)	0.2 (0.6515, 0.5000)
717	______ASV2898	0.00 ± 0.00	0.00 ± 0.00	0.00 ± 0.00	0.00 ± 0.00	0.3 (1.0000, 0.6000)	0.3 (0.8612, 0.7000)	0.3 (0.8546, 0.5000)
718	______ASV2943	0.00 ± 0.00	0.00 ± 0.00	0.00 ± 0.00	0.00 ± 0.00	0.7 (0.5211, 0.5301)	0.1 (0.7772, 0.7000)	0.1 (0.6534, 0.5000)
719	______ASV3262	0.01 ± 0.00	0.01 ± 0.00	0.01 ± 0.00	0.01 ± 0.00	0.0 (0.8845, 0.6000)	0.8 (0.3774, 0.6222)	0.2 (0.6341, 0.4992)
720	______ASV3264	0.00 ± 0.00	0.01 ± 0.00	0.00 ± 0.00	0.01 ± 0.00	3.0 (0.1016, 0.2569)	9.6 (0.0058, 0.1929)	1.6 (0.2150, 0.3927)
721	______ASV3292	0.00 ± 0.00	0.00 ± 0.00	0.00 ± 0.00	0.00 ± 0.00	1.0 (1.0000, 0.6000)	1.0 (1.0000, 0.7000)	1.0 (1.0000, 0.5000)
722	______ASV3319	0.00 ± 0.00	0.00 ± 0.00	0.00 ± 0.00	0.00 ± 0.00	1.1 (0.4904, 0.5163)	0.0 (0.6810, 0.7000)	1.0 (0.5946, 0.4932)
723	______ASV3343	NA	NA	NA	NA	NA	NA	NA
724	______ASV3387	0.00 ± 0.00	0.00 ± 0.00	0.00 ± 0.00	0.00 ± 0.00	0.2 (0.5186, 0.5291)	0.2 (0.7702, 0.7000)	0.2 (0.6119, 0.4960)
725	______ASV3521	0.01 ± 0.00	0.01 ± 0.00	0.01 ± 0.00	0.01 ± 0.00	3.5 (0.0744, 0.2172)	0.0 (0.8679, 0.7000)	0.7 (0.3871, 0.4516)
726	______ASV3541	0.01 ± 0.00	0.01 ± 0.00	0.01 ± 0.00	0.01 ± 0.00	4.1 (0.0524, 0.1765)	0.4 (0.5230, 0.6660)	0.6 (0.4556, 0.4708)
727	______ASV358	0.00 ± 0.00	0.01 ± 0.00	0.01 ± 0.00	0.01 ± 0.00	0.3 (0.6298, 0.5711)	0.6 (0.4949, 0.6570)	0.7 (0.4356, 0.4682)
728	______ASV3618	0.00 ± 0.00	0.00 ± 0.00	0.00 ± 0.00	0.00 ± 0.00	0.1 (0.9179, 0.6000)	0.1 (0.6512, 0.7000)	0.1 (0.6495, 0.5000)
729	______ASV3723	0.01 ± 0.00	0.01 ± 0.00	0.01 ± 0.00	0.02 ± 0.00	7.5 (0.0090, 0.0622)	3.7 (0.0592, 0.3802)	1.3 (0.2864, 0.4186)
730	______ASV3726	0.01 ± 0.00	0.01 ± 0.00	0.01 ± 0.00	0.01 ± 0.00	1.1 (0.2966, 0.4223)	0.6 (0.4625, 0.6548)	0.2 (0.7026, 0.5000)
731	______ASV3740	0.00 ± 0.00	0.00 ± 0.00	0.00 ± 0.00	0.00 ± 0.00	5.7 (0.0260, 0.1233)	1.5 (0.1321, 0.4871)	1.5 (0.1343, 0.3767)
732	______ASV3762	0.00 ± 0.00	0.00 ± 0.00	0.00 ± 0.00	0.01 ± 0.00	1.5 (0.2380, 0.3770)	0.9 (0.3817, 0.6240)	1.4 (0.2636, 0.4103)
733	______ASV392	0.01 ± 0.00	0.01 ± 0.00	0.03 ± 0.00	0.03 ± 0.00	29.9 (0.0001, 0.0026)	0.1 (0.7763, 0.7000)	1.3 (0.2554, 0.4055)
734	______ASV3975	0.01 ± 0.00	0.01 ± 0.00	0.01 ± 0.00	0.01 ± 0.00	0.2 (0.6533, 0.5796)	1.9 (0.1832, 0.5358)	0.9 (0.3479, 0.4368)
735	______ASV4080	0.01 ± 0.00	0.00 ± 0.00	0.01 ± 0.00	0.01 ± 0.00	2.8 (0.1057, 0.2613)	0.3 (0.5930, 0.6845)	1.1 (0.3223, 0.4340)
736	______ASV4142	0.00 ± 0.00	0.00 ± 0.00	0.00 ± 0.00	0.00 ± 0.00	1.0 (1.0000, 0.6000)	1.0 (1.0000, 0.7000)	1.0 (1.0000, 0.5000)
737	______ASV4294	0.00 ± 0.00	0.03 ± 0.01	0.00 ± 0.00	0.00 ± 0.00	3.7 (0.0763, 0.2200)	4.0 (0.0508, 0.3599)	4.6 (0.0263, 0.2413)
738	______ASV4409	0.00 ± 0.00	0.00 ± 0.00	0.00 ± 0.00	0.00 ± 0.00	0.9 (0.3257, 0.4423)	4.6 (0.0434, 0.3449)	0.3 (0.5493, 0.4856)
739	______ASV4513	0.00 ± 0.00	0.00 ± 0.00	0.00 ± 0.00	0.00 ± 0.00	0.0 (0.8939, 0.6000)	0.5 (0.3722, 0.6197)	4.8 (0.0537, 0.2803)
740	______ASV4569	0.01 ± 0.00	0.01 ± 0.00	0.01 ± 0.00	0.01 ± 0.00	10.0 (0.0055, 0.0439)	0.7 (0.4144, 0.6388)	0.0 (0.9215, 0.5000)
741	______ASV4600	0.00 ± 0.00	0.00 ± 0.00	0.00 ± 0.00	0.00 ± 0.00	0.1 (0.7722, 0.6000)	3.7 (0.1021, 0.4475)	1.3 (0.2070, 0.3927)
742	______ASV4628	0.00 ± 0.00	0.00 ± 0.00	0.00 ± 0.00	0.00 ± 0.00	1.0 (1.0000, 0.6000)	1.0 (1.0000, 0.7000)	1.0 (1.0000, 0.5000)
743	______ASV4757	0.00 ± 0.00	0.00 ± 0.00	0.02 ± 0.00	0.01 ± 0.00	20.2 (0.0003, 0.0056)	5.7 (0.0282, 0.3381)	3.1 (0.0910, 0.3425)
744	______ASV4779	0.00 ± 0.00	0.00 ± 0.00	0.00 ± 0.00	0.01 ± 0.00	0.1 (0.8216, 0.6000)	2.0 (0.1842, 0.5358)	1.1 (0.2917, 0.4194)
745	______ASV4797	0.00 ± 0.00	0.00 ± 0.00	0.00 ± 0.00	0.00 ± 0.00	0.1 (0.6469, 0.5777)	0.1 (0.5941, 0.6845)	3.3 (0.1131, 0.3600)
746	______ASV480	0.01 ± 0.00	0.02 ± 0.00	0.01 ± 0.00	0.01 ± 0.00	10.3 (0.0034, 0.0314)	1.2 (0.2781, 0.5804)	2.3 (0.1487, 0.3813)
747	______ASV4966	0.00 ± 0.00	0.00 ± 0.00	0.00 ± 0.00	0.00 ± 0.00	1.0 (1.0000, 0.6000)	1.0 (1.0000, 0.7000)	1.0 (1.0000, 0.5000)
748	______ASV4993	0.00 ± 0.00	0.00 ± 0.00	0.00 ± 0.00	0.00 ± 0.00	1.0 (1.0000, 0.6000)	1.0 (1.0000, 0.7000)	1.0 (1.0000, 0.5000)
749	______ASV5089	0.00 ± 0.00	0.00 ± 0.00	0.00 ± 0.00	0.00 ± 0.00	1.0 (1.0000, 0.6000)	1.0 (1.0000, 0.7000)	1.0 (1.0000, 0.5000)
750	______ASV5092	0.00 ± 0.00	0.00 ± 0.00	0.00 ± 0.00	0.00 ± 0.00	0.1 (0.7152, 0.5971)	1.7 (0.2406, 0.5520)	0.6 (0.5216, 0.4793)
751	______ASV5187	0.00 ± 0.00	0.00 ± 0.00	0.00 ± 0.00	0.00 ± 0.00	1.0 (1.0000, 0.6000)	1.0 (1.0000, 0.7000)	1.0 (1.0000, 0.5000)
752	______ASV5194	0.00 ± 0.00	0.00 ± 0.00	0.00 ± 0.00	0.00 ± 0.00	0.0 (0.9960, 0.6000)	3.7 (0.0909, 0.4416)	0.7 (0.3633, 0.4419)
753	______ASV5204	0.00 ± 0.00	0.00 ± 0.00	0.00 ± 0.00	0.00 ± 0.00	2.0 (0.1690, 0.3332)	0.5 (0.4660, 0.6548)	0.5 (0.4214, 0.4632)
754	______ASV5647	0.01 ± 0.00	0.00 ± 0.00	0.00 ± 0.00	0.01 ± 0.00	1.2 (0.2650, 0.3991)	0.1 (0.6619, 0.7000)	5.9 (0.0277, 0.2457)
755	______ASV567	0.03 ± 0.00	0.03 ± 0.00	0.05 ± 0.01	0.05 ± 0.00	12.0 (0.0032, 0.0302)	0.0 (0.9554, 0.7000)	0.3 (0.5847, 0.4931)
756	______ASV5710	0.00 ± 0.00	0.00 ± 0.00	0.01 ± 0.00	0.01 ± 0.00	1.7 (0.2158, 0.3652)	0.5 (0.4633, 0.6548)	0.0 (0.8143, 0.5000)
757	______ASV5727	0.01 ± 0.00	0.00 ± 0.00	0.01 ± 0.00	0.01 ± 0.00	1.9 (0.1951, 0.3589)	0.3 (0.6305, 0.6956)	1.8 (0.2149, 0.3927)
758	______ASV5799	NA	NA	NA	NA	NA	NA	NA
759	______ASV5935	0.00 ± 0.00	0.01 ± 0.00	0.01 ± 0.00	0.01 ± 0.00	0.2 (0.6724, 0.5860)	5.6 (0.0296, 0.3425)	8.3 (0.0124, 0.1850)
760	______ASV6098	NA	NA	NA	NA	NA	NA	NA
761	______ASV6196	0.01 ± 0.00	0.00 ± 0.00	0.00 ± 0.00	0.01 ± 0.00	0.3 (0.5623, 0.5491)	1.4 (0.2334, 0.5469)	3.3 (0.0873, 0.3378)
762	______ASV6207	0.00 ± 0.00	0.01 ± 0.00	0.00 ± 0.00	0.00 ± 0.00	0.4 (0.5260, 0.5324)	3.8 (0.0465, 0.3498)	3.9 (0.0444, 0.2636)
763	______ASV6232	0.00 ± 0.00	0.00 ± 0.00	0.00 ± 0.00	0.00 ± 0.00	0.0 (0.8854, 0.6000)	6.9 (0.0323, 0.3448)	0.0 (0.9355, 0.5000)
764	______ASV6268	NA	NA	NA	NA	NA	NA	NA
765	______ASV652	0.00 ± 0.00	0.01 ± 0.00	0.01 ± 0.00	0.02 ± 0.00	13.4 (0.0027, 0.0272)	6.1 (0.0248, 0.3238)	0.0 (0.8876, 0.5000)
766	______ASV6558	0.00 ± 0.00	0.00 ± 0.00	0.00 ± 0.00	0.00 ± 0.00	1.2 (0.3498, 0.4559)	0.0 (0.9137, 0.7000)	1.3 (0.2614, 0.4091)
767	______ASV6559	0.00 ± 0.00	0.01 ± 0.00	0.00 ± 0.00	0.00 ± 0.00	0.3 (0.6435, 0.5763)	2.1 (0.1870, 0.5378)	0.4 (0.5171, 0.4781)
768	______ASV659	0.04 ± 0.00	0.04 ± 0.00	0.04 ± 0.01	0.05 ± 0.01	0.1 (0.8062, 0.6000)	2.4 (0.1369, 0.4910)	0.9 (0.3671, 0.4438)
769	______ASV6593	0.00 ± 0.00	0.00 ± 0.00	0.00 ± 0.00	0.00 ± 0.00	0.4 (0.6870, 0.5908)	1.4 (0.3131, 0.5981)	0.5 (0.6115, 0.4960)
770	______ASV6683	NA	NA	NA	NA	NA	NA	NA
771	______ASV6951	0.00 ± 0.00	0.00 ± 0.00	0.00 ± 0.00	0.00 ± 0.00	1.0 (1.0000, 0.6000)	1.0 (1.0000, 0.7000)	1.0 (1.0000, 0.5000)
772	______ASV6973	0.00 ± 0.00	0.00 ± 0.00	0.00 ± 0.00	0.00 ± 0.00	6.5 (0.0103, 0.0678)	0.8 (0.2578, 0.5655)	0.8 (0.2748, 0.4161)
773	______ASV7057	0.00 ± 0.00	0.00 ± 0.00	0.00 ± 0.00	0.00 ± 0.00	0.1 (0.7939, 0.6000)	4.2 (0.0553, 0.3702)	1.5 (0.2178, 0.3927)
774	______ASV710	0.03 ± 0.00	0.03 ± 0.00	0.05 ± 0.01	0.06 ± 0.01	18.3 (0.0003, 0.0056)	1.1 (0.3085, 0.5955)	0.5 (0.4813, 0.4708)
775	______ASV7227	0.00 ± 0.00	0.00 ± 0.00	0.00 ± 0.00	0.01 ± 0.00	2.0 (0.1560, 0.3211)	0.2 (0.6492, 0.7000)	2.9 (0.1024, 0.3547)
776	______ASV732	0.03 ± 0.01	0.04 ± 0.01	0.04 ± 0.01	0.03 ± 0.01	0.0 (0.9995, 0.6000)	0.0 (0.8891, 0.7000)	1.3 (0.2696, 0.4130)
777	______ASV7390	0.00 ± 0.00	0.00 ± 0.00	0.00 ± 0.00	0.00 ± 0.00	0.3 (0.5202, 0.5297)	1.3 (0.2407, 0.5520)	0.0 (0.8447, 0.5000)
778	______ASV7466	NA	NA	NA	NA	NA	NA	NA
779	______ASV7486	0.00 ± 0.00	0.00 ± 0.00	0.00 ± 0.00	0.00 ± 0.00	2.6 (0.1143, 0.2720)	0.1 (0.6836, 0.7000)	2.7 (0.0914, 0.3428)
780	______ASV7500	0.00 ± 0.00	0.00 ± 0.00	0.00 ± 0.00	0.00 ± 0.00	9.5 (0.0030, 0.0290)	0.5 (0.4617, 0.6548)	0.5 (0.4588, 0.4708)
781	______ASV7597	0.00 ± 0.00	0.00 ± 0.00	0.00 ± 0.00	0.00 ± 0.00	2.7 (0.1209, 0.2803)	1.3 (0.2217, 0.5401)	1.2 (0.2283, 0.3942)
782	______ASV7608	0.00 ± 0.00	0.00 ± 0.00	0.01 ± 0.00	0.01 ± 0.00	2.5 (0.1203, 0.2795)	0.4 (0.4712, 0.6548)	0.8 (0.3814, 0.4490)
783	______ASV7690	0.00 ± 0.00	0.00 ± 0.00	0.01 ± 0.00	0.01 ± 0.00	5.4 (0.0116, 0.0738)	0.5 (0.5412, 0.6707)	0.2 (0.6757, 0.5000)
784	______ASV7769	0.00 ± 0.00	0.00 ± 0.00	0.00 ± 0.00	0.00 ± 0.00	0.0 (0.9216, 0.6000)	1.2 (0.3909, 0.6287)	1.0 (0.5628, 0.4884)
785	______ASV7780	0.00 ± 0.00	0.00 ± 0.00	0.00 ± 0.00	0.00 ± 0.00	0.3 (0.6141, 0.5652)	0.3 (0.7010, 0.7000)	0.0 (0.8961, 0.5000)
786	______ASV7793	0.00 ± 0.00	0.00 ± 0.00	0.00 ± 0.00	0.00 ± 0.00	0.3 (0.4855, 0.5153)	7.4 (0.0102, 0.2399)	1.3 (0.2367, 0.3987)
787	______ASV7803	0.00 ± 0.00	0.00 ± 0.00	0.00 ± 0.00	0.00 ± 0.00	0.0 (0.9162, 0.6000)	0.0 (0.7495, 0.7000)	4.6 (0.0552, 0.2835)
788	______ASV7920	0.00 ± 0.00	0.00 ± 0.00	0.00 ± 0.00	0.01 ± 0.00	6.5 (0.0216, 0.1086)	1.1 (0.2909, 0.5881)	1.0 (0.3089, 0.4278)
789	______ASV8016	0.00 ± 0.00	0.00 ± 0.00	0.00 ± 0.00	0.00 ± 0.00	1.1 (0.3442, 0.4525)	0.5 (0.4836, 0.6552)	0.4 (0.4825, 0.4708)
790	______ASV8043	0.00 ± 0.00	0.00 ± 0.00	0.01 ± 0.00	0.00 ± 0.00	1.5 (0.2274, 0.3681)	1.6 (0.1968, 0.5401)	0.0 (0.9527, 0.5000)
791	______ASV8187	NA	NA	NA	NA	NA	NA	NA
792	______ASV8188	NA	NA	NA	NA	NA	NA	NA
793	______ASV8208	NA	NA	NA	NA	NA	NA	NA
794	______ASV8222	NA	NA	NA	NA	NA	NA	NA
795	______ASV8282	0.00 ± 0.00	0.00 ± 0.00	0.00 ± 0.00	0.00 ± 0.00	1.0 (1.0000, 0.6000)	1.0 (1.0000, 0.7000)	1.0 (1.0000, 0.5000)
796	______ASV8325	0.00 ± 0.00	0.00 ± 0.00	0.00 ± 0.00	0.00 ± 0.00	0.5 (0.6028, 0.5610)	0.5 (0.6378, 0.6984)	0.0 (0.7628, 0.5000)
797	______ASV8373	0.00 ± 0.00	0.00 ± 0.00	0.00 ± 0.00	0.00 ± 0.00	1.0 (1.0000, 0.6000)	1.0 (1.0000, 0.7000)	1.0 (1.0000, 0.5000)
798	______ASV8413	0.00 ± 0.00	0.00 ± 0.00	0.01 ± 0.00	0.00 ± 0.00	2.6 (0.1192, 0.2784)	0.5 (0.4684, 0.6548)	0.2 (0.6102, 0.4959)
799	______ASV8675	0.00 ± 0.00	0.00 ± 0.00	0.00 ± 0.00	0.00 ± 0.00	2.9 (0.0922, 0.2454)	2.8 (0.0988, 0.4461)	0.9 (0.3417, 0.4352)
800	______ASV8724	0.00 ± 0.00	0.00 ± 0.00	0.00 ± 0.00	0.01 ± 0.00	7.0 (0.0140, 0.0830)	1.6 (0.2351, 0.5480)	3.6 (0.0797, 0.3281)
801	______ASV8737	0.00 ± 0.00	0.00 ± 0.00	0.00 ± 0.00	0.00 ± 0.00	0.1 (0.7121, 0.5971)	2.4 (0.1750, 0.5287)	0.9 (0.3428, 0.4352)
802	______ASV8753	0.00 ± 0.00	0.00 ± 0.00	0.00 ± 0.00	0.00 ± 0.00	1.8 (0.4768, 0.5153)	0.2 (1.0000, 0.7000)	0.2 (1.0000, 0.5000)
803	______ASV8789	0.00 ± 0.00	0.00 ± 0.00	0.00 ± 0.00	0.00 ± 0.00	1.0 (0.3222, 0.4401)	0.2 (0.6656, 0.7000)	0.3 (0.5112, 0.4762)
804	______ASV8799	0.00 ± 0.00	0.00 ± 0.00	0.00 ± 0.00	0.00 ± 0.00	0.8 (0.3546, 0.4601)	2.2 (0.1523, 0.5088)	2.4 (0.1068, 0.3576)
805	______ASV9279	NA	NA	NA	NA	NA	NA	NA
806	______ASV9349	0.00 ± 0.00	0.00 ± 0.00	0.00 ± 0.00	0.01 ± 0.00	3.0 (0.0844, 0.2330)	0.5 (0.4564, 0.6548)	1.8 (0.1861, 0.3927)
807	______ASV944	0.00 ± 0.00	0.00 ± 0.00	0.00 ± 0.00	0.00 ± 0.00	1.2 (0.3956, 0.4854)	0.0 (0.9180, 0.7000)	1.0 (0.5486, 0.4856)
808	______ASV9490	0.00 ± 0.00	0.00 ± 0.00	0.00 ± 0.00	0.00 ± 0.00	1.9 (0.1570, 0.3224)	1.9 (0.1584, 0.5150)	3.0 (0.1046, 0.3567)
809	______ASV9526	0.00 ± 0.00	0.00 ± 0.00	0.00 ± 0.00	0.00 ± 0.00	1.0 (1.0000, 0.6000)	1.0 (1.0000, 0.7000)	1.0 (1.0000, 0.5000)
810	______ASV9547	0.00 ± 0.00	0.00 ± 0.00	0.00 ± 0.00	0.00 ± 0.00	2.0 (0.1500, 0.3146)	1.0 (0.3366, 0.6060)	0.9 (0.3719, 0.4451)
811	______ASV955	0.04 ± 0.00	0.03 ± 0.00	0.04 ± 0.01	0.04 ± 0.01	1.4 (0.2664, 0.4002)	0.5 (0.4958, 0.6574)	0.0 (0.8504, 0.5000)
812	______ASV9597	NA	NA	NA	NA	NA	NA	NA
813	______ASV9637	0.00 ± 0.00	0.00 ± 0.00	0.00 ± 0.00	0.00 ± 0.00	1.5 (0.3054, 0.4281)	0.4 (0.5041, 0.6613)	0.0 (0.8253, 0.5000)
814	______ASV9662	0.00 ± 0.00	0.00 ± 0.00	0.00 ± 0.00	0.00 ± 0.00	0.6 (0.4176, 0.4971)	0.0 (0.9074, 0.7000)	5.9 (0.0306, 0.2559)
815	______ASV9806	0.00 ± 0.00	0.00 ± 0.00	0.00 ± 0.00	0.00 ± 0.00	0.5 (0.4725, 0.5153)	0.5 (0.4782, 0.6548)	1.3 (0.3015, 0.4229)
816	______ASV9870	0.00 ± 0.00	0.00 ± 0.00	0.00 ± 0.00	0.00 ± 0.00	5.0 (0.0801, 0.2264)	0.0 (0.7531, 0.7000)	0.0 (0.7531, 0.5000)
817	__o:Subgroup_13	0.01 ± 0.00	0.01 ± 0.00	0.01 ± 0.00	0.01 ± 0.00	0.1 (0.8090, 0.6000)	0.0 (0.9550, 0.7000)	0.1 (0.7993, 0.5000)
818	______ASV1076	0.01 ± 0.00	0.01 ± 0.00	0.01 ± 0.00	0.01 ± 0.00	0.5 (0.4635, 0.5153)	0.0 (0.8987, 0.7000)	0.0 (0.9321, 0.5000)
819	______ASV10785	NA	NA	NA	NA	NA	NA	NA
820	______ASV12153	NA	NA	NA	NA	NA	NA	NA
821	______ASV12515	NA	NA	NA	NA	NA	NA	NA
822	______ASV14953	NA	NA	NA	NA	NA	NA	NA
823	______ASV15753	NA	NA	NA	NA	NA	NA	NA
824	______ASV17179	NA	NA	NA	NA	NA	NA	NA
825	______ASV17539	NA	NA	NA	NA	NA	NA	NA
826	______ASV3167	0.00 ± 0.00	0.00 ± 0.00	0.00 ± 0.00	0.00 ± 0.00	2.3 (0.2056, 0.3652)	0.0 (0.9240, 0.7000)	0.0 (0.7533, 0.5000)
827	______ASV3372	NA	NA	NA	NA	NA	NA	NA
828	______ASV4743	NA	NA	NA	NA	NA	NA	NA
829	______ASV4899	NA	NA	NA	NA	NA	NA	NA
830	______ASV5446	NA	NA	NA	NA	NA	NA	NA
831	______ASV5465	NA	NA	NA	NA	NA	NA	NA
832	______ASV5865	0.00 ± 0.00	0.00 ± 0.00	0.00 ± 0.00	0.00 ± 0.00	1.0 (1.0000, 0.6000)	1.0 (1.0000, 0.7000)	1.0 (1.0000, 0.5000)
833	______ASV6309	NA	NA	NA	NA	NA	NA	NA
834	______ASV6613	NA	NA	NA	NA	NA	NA	NA
835	______ASV699	0.00 ± 0.00	0.00 ± 0.00	0.00 ± 0.00	0.00 ± 0.00	1.0 (1.0000, 0.6000)	1.0 (1.0000, 0.7000)	1.0 (1.0000, 0.5000)
836	______ASV7365	NA	NA	NA	NA	NA	NA	NA
837	______ASV7700	NA	NA	NA	NA	NA	NA	NA
838	______ASV8036	NA	NA	NA	NA	NA	NA	NA
839	______ASV8531	NA	NA	NA	NA	NA	NA	NA
840	______ASV9577	NA	NA	NA	NA	NA	NA	NA
841	______ASV9927	NA	NA	NA	NA	NA	NA	NA
842	__o:Subgroup_15	0.02 ± 0.00	0.01 ± 0.00	0.02 ± 0.00	0.01 ± 0.00	0.3 (0.5691, 0.5510)	2.0 (0.1698, 0.5250)	0.3 (0.5615, 0.4883)
843	______ASV10143	NA	NA	NA	NA	NA	NA	NA
844	______ASV10367	0.00 ± 0.00	0.00 ± 0.00	0.00 ± 0.00	0.00 ± 0.00	1.2 (0.3270, 0.4433)	1.2 (0.3498, 0.6083)	0.2 (0.5759, 0.4910)
845	______ASV10394	NA	NA	NA	NA	NA	NA	NA
846	______ASV11656	0.00 ± 0.00	0.00 ± 0.00	0.00 ± 0.00	0.00 ± 0.00	0.3 (1.0000, 0.6000)	0.4 (0.7424, 0.7000)	0.4 (0.7390, 0.5000)
847	______ASV12548	0.00 ± 0.00	0.00 ± 0.00	0.00 ± 0.00	0.00 ± 0.00	0.3 (0.5473, 0.5429)	0.8 (0.4481, 0.6548)	0.0 (0.8552, 0.5000)
848	______ASV12990	0.00 ± 0.00	0.00 ± 0.00	0.00 ± 0.00	0.00 ± 0.00	0.8 (0.4371, 0.5077)	0.4 (0.6024, 0.6850)	0.0 (0.9194, 0.5000)
849	______ASV14387	0.00 ± 0.00	0.00 ± 0.00	0.00 ± 0.00	0.00 ± 0.00	3.5 (0.1555, 0.3204)	0.4 (0.4557, 0.6548)	0.4 (0.4538, 0.4708)
850	______ASV2411	NA	NA	NA	NA	NA	NA	NA
851	______ASV267	0.00 ± 0.00	0.00 ± 0.00	0.00 ± 0.00	0.00 ± 0.00	0.5 (0.5689, 0.5510)	5.3 (0.0366, 0.3448)	0.0 (0.8200, 0.5000)
852	______ASV3183	0.00 ± 0.00	0.00 ± 0.00	0.00 ± 0.00	0.00 ± 0.00	0.8 (0.3423, 0.4510)	0.8 (0.3152, 0.5996)	0.1 (0.7082, 0.5000)
853	______ASV4009	0.00 ± 0.00	0.00 ± 0.00	0.00 ± 0.00	0.00 ± 0.00	0.0 (0.9858, 0.6000)	1.0 (0.3652, 0.6154)	0.4 (0.5015, 0.4729)
854	______ASV6876	0.00 ± 0.00	0.00 ± 0.00	0.01 ± 0.00	0.00 ± 0.00	2.9 (0.1155, 0.2732)	9.2 (0.0070, 0.2042)	0.1 (0.7035, 0.5000)
855	______ASV8382	NA	NA	NA	NA	NA	NA	NA
856	______ASV9260	0.00 ± 0.00	0.00 ± 0.00	0.00 ± 0.00	0.00 ± 0.00	0.4 (0.6197, 0.5672)	1.4 (0.2669, 0.5726)	0.5 (0.4417, 0.4698)
857	______ASV9551	0.00 ± 0.00	0.00 ± 0.00	0.00 ± 0.00	0.00 ± 0.00	0.0 (1.0000, 0.6000)	2.0 (0.4862, 0.6554)	0.0 (1.0000, 0.5000)
858	______ASV9706	NA	NA	NA	NA	NA	NA	NA
859	______ASV9741	NA	NA	NA	NA	NA	NA	NA
860	__o:Subgroup_2	0.03 ± 0.00	0.03 ± 0.00	0.03 ± 0.00	0.03 ± 0.00	1.0 (0.3234, 0.4408)	0.3 (0.5830, 0.6830)	0.0 (0.9221, 0.5000)
861	______ASV10308	NA	NA	NA	NA	NA	NA	NA
862	______ASV10432	NA	NA	NA	NA	NA	NA	NA
863	______ASV10566	NA	NA	NA	NA	NA	NA	NA
864	______ASV10649	NA	NA	NA	NA	NA	NA	NA
865	______ASV10808	NA	NA	NA	NA	NA	NA	NA
866	______ASV11198	NA	NA	NA	NA	NA	NA	NA
867	______ASV11610	NA	NA	NA	NA	NA	NA	NA
868	______ASV11648	NA	NA	NA	NA	NA	NA	NA
869	______ASV1171	0.00 ± 0.00	0.00 ± 0.00	0.00 ± 0.00	0.00 ± 0.00	0.2 (0.6420, 0.5756)	0.2 (0.4502, 0.6548)	1.7 (0.3136, 0.4298)
870	______ASV11784	0.00 ± 0.00	0.00 ± 0.00	0.00 ± 0.00	0.00 ± 0.00	1.8 (0.1591, 0.3229)	1.7 (0.1871, 0.5378)	1.9 (0.1418, 0.3790)
871	______ASV1211	0.00 ± 0.00	0.00 ± 0.00	0.00 ± 0.00	0.00 ± 0.00	1.0 (1.0000, 0.6000)	1.0 (1.0000, 0.7000)	1.0 (1.0000, 0.5000)
872	______ASV13163	NA	NA	NA	NA	NA	NA	NA
873	______ASV1348	0.00 ± 0.00	0.00 ± 0.00	0.00 ± 0.00	0.00 ± 0.00	1.0 (1.0000, 0.6000)	1.0 (1.0000, 0.7000)	1.0 (1.0000, 0.5000)
874	______ASV13628	NA	NA	NA	NA	NA	NA	NA
875	______ASV13660	NA	NA	NA	NA	NA	NA	NA
876	______ASV141	0.00 ± 0.00	0.00 ± 0.00	0.00 ± 0.00	0.00 ± 0.00	0.9 (0.2417, 0.3803)	0.0 (0.7092, 0.7000)	3.5 (0.1564, 0.3860)
877	______ASV14412	NA	NA	NA	NA	NA	NA	NA
878	______ASV14556	NA	NA	NA	NA	NA	NA	NA
879	______ASV14567	NA	NA	NA	NA	NA	NA	NA
880	______ASV14574	NA	NA	NA	NA	NA	NA	NA
881	______ASV17058	0.00 ± 0.00	0.00 ± 0.00	0.00 ± 0.00	0.00 ± 0.00	2.5 (0.2152, 0.3652)	2.5 (0.2152, 0.5401)	2.5 (0.2152, 0.3927)
882	______ASV1784	0.00 ± 0.00	0.00 ± 0.00	0.00 ± 0.00	0.00 ± 0.00	1.4 (0.4743, 0.5153)	0.6 (1.0000, 0.7000)	0.6 (1.0000, 0.5000)
883	______ASV1888	0.00 ± 0.00	0.00 ± 0.00	0.00 ± 0.00	0.00 ± 0.00	0.0 (0.9127, 0.6000)	1.9 (0.1825, 0.5350)	0.4 (0.5418, 0.4846)
884	______ASV2028	0.00 ± 0.00	0.00 ± 0.00	0.00 ± 0.00	0.00 ± 0.00	1.1 (0.4131, 0.4945)	1.1 (0.4221, 0.6432)	0.0 (1.0000, 0.5000)
885	______ASV204	NA	NA	NA	NA	NA	NA	NA
886	______ASV2159	NA	NA	NA	NA	NA	NA	NA
887	______ASV2291	NA	NA	NA	NA	NA	NA	NA
888	______ASV2328	NA	NA	NA	NA	NA	NA	NA
889	______ASV233	NA	NA	NA	NA	NA	NA	NA
890	______ASV235	NA	NA	NA	NA	NA	NA	NA
891	______ASV2474	NA	NA	NA	NA	NA	NA	NA
892	______ASV2531	NA	NA	NA	NA	NA	NA	NA
893	______ASV2604	NA	NA	NA	NA	NA	NA	NA
894	______ASV277	0.00 ± 0.00	0.00 ± 0.00	0.00 ± 0.00	0.00 ± 0.00	1.0 (1.0000, 0.6000)	1.0 (1.0000, 0.7000)	1.0 (1.0000, 0.5000)
895	______ASV285	0.00 ± 0.00	0.00 ± 0.00	0.00 ± 0.00	0.00 ± 0.00	0.8 (0.3970, 0.4864)	0.0 (0.9282, 0.7000)	0.3 (0.5904, 0.4932)
896	______ASV2876	0.00 ± 0.00	0.00 ± 0.00	0.00 ± 0.00	0.00 ± 0.00	0.0 (0.9321, 0.6000)	1.0 (0.3102, 0.5956)	0.8 (0.4533, 0.4708)
897	______ASV3174	0.01 ± 0.00	0.01 ± 0.00	0.01 ± 0.00	0.01 ± 0.00	0.3 (0.5856, 0.5571)	0.5 (0.4944, 0.6569)	1.1 (0.3081, 0.4272)
898	______ASV3247	NA	NA	NA	NA	NA	NA	NA
899	______ASV3305	0.00 ± 0.00	0.00 ± 0.00	0.00 ± 0.00	0.00 ± 0.00	0.0 (1.0000, 0.6000)	2.0 (0.4756, 0.6548)	0.0 (1.0000, 0.5000)
900	______ASV3428	0.00 ± 0.00	0.00 ± 0.00	0.00 ± 0.00	0.00 ± 0.00	0.1 (0.7147, 0.5971)	0.1 (0.7130, 0.7000)	2.6 (0.1436, 0.3790)
901	______ASV370	NA	NA	NA	NA	NA	NA	NA
902	______ASV3781	NA	NA	NA	NA	NA	NA	NA
903	______ASV3891	NA	NA	NA	NA	NA	NA	NA
904	______ASV44	0.00 ± 0.00	0.00 ± 0.00	0.00 ± 0.00	0.00 ± 0.00	2.4 (0.1030, 0.2580)	2.3 (0.1423, 0.4950)	0.3 (0.4467, 0.4708)
905	______ASV4528	0.00 ± 0.00	0.00 ± 0.00	0.00 ± 0.00	0.00 ± 0.00	0.4 (0.7219, 0.5980)	0.4 (0.7227, 0.7000)	3.4 (0.2237, 0.3927)
906	______ASV4819	NA	NA	NA	NA	NA	NA	NA
907	______ASV4887	NA	NA	NA	NA	NA	NA	NA
908	______ASV497	NA	NA	NA	NA	NA	NA	NA
909	______ASV5039	0.00 ± 0.00	0.00 ± 0.00	0.00 ± 0.00	0.00 ± 0.00	1.0 (1.0000, 0.6000)	1.0 (1.0000, 0.7000)	1.0 (1.0000, 0.5000)
910	______ASV5406	NA	NA	NA	NA	NA	NA	NA
911	______ASV56	NA	NA	NA	NA	NA	NA	NA
912	______ASV5796	NA	NA	NA	NA	NA	NA	NA
913	______ASV5876	0.00 ± 0.00	0.00 ± 0.00	0.00 ± 0.00	0.00 ± 0.00	0.2 (0.6578, 0.5812)	1.0 (0.3100, 0.5956)	1.0 (0.3385, 0.4352)
914	______ASV5905	NA	NA	NA	NA	NA	NA	NA
915	______ASV6066	NA	NA	NA	NA	NA	NA	NA
916	______ASV6150	NA	NA	NA	NA	NA	NA	NA
917	______ASV6171	NA	NA	NA	NA	NA	NA	NA
918	______ASV6427	NA	NA	NA	NA	NA	NA	NA
919	______ASV6598	NA	NA	NA	NA	NA	NA	NA
920	______ASV7254	0.00 ± 0.00	0.00 ± 0.00	0.00 ± 0.00	0.00 ± 0.00	0.1 (0.6237, 0.5687)	0.7 (0.4200, 0.6424)	2.1 (0.1510, 0.3839)
921	______ASV7572	NA	NA	NA	NA	NA	NA	NA
922	______ASV7649	NA	NA	NA	NA	NA	NA	NA
923	______ASV7784	NA	NA	NA	NA	NA	NA	NA
924	______ASV8041	NA	NA	NA	NA	NA	NA	NA
925	______ASV8095	NA	NA	NA	NA	NA	NA	NA
926	______ASV8281	NA	NA	NA	NA	NA	NA	NA
927	______ASV8381	NA	NA	NA	NA	NA	NA	NA
928	______ASV8504	0.00 ± 0.00	0.00 ± 0.00	0.00 ± 0.00	0.00 ± 0.00	0.0 (0.7394, 0.6000)	1.8 (0.2166, 0.5401)	0.3 (0.6038, 0.4943)
929	______ASV8731	NA	NA	NA	NA	NA	NA	NA
930	______ASV9039	NA	NA	NA	NA	NA	NA	NA
931	______ASV936	NA	NA	NA	NA	NA	NA	NA
932	______ASV966	NA	NA	NA	NA	NA	NA	NA
933	______ASV9854	NA	NA	NA	NA	NA	NA	NA
934	______ASV9936	NA	NA	NA	NA	NA	NA	NA
935	_c:AT-s3-28	0.00 ± 0.00	0.00 ± 0.00	0.00 ± 0.00	0.00 ± 0.00	0.0 (0.8204, 0.6000)	1.0 (0.5510, 0.6747)	1.1 (0.3948, 0.4541)
936	______ASV14416	0.00 ± 0.00	0.00 ± 0.00	0.00 ± 0.00	0.00 ± 0.00	1.0 (1.0000, 0.6000)	1.0 (1.0000, 0.7000)	1.0 (1.0000, 0.5000)
937	______ASV15054	NA	NA	NA	NA	NA	NA	NA
938	______ASV6612	0.00 ± 0.00	0.00 ± 0.00	0.00 ± 0.00	0.00 ± 0.00	0.4 (0.5989, 0.5599)	0.3 (1.0000, 0.7000)	0.3 (0.7386, 0.5000)
939	_c:Blastocatellia	2.88 ± 0.19	2.80 ± 0.13	2.87 ± 0.19	2.60 ± 0.10	0.5 (0.5054, 0.5231)	1.3 (0.2716, 0.5758)	0.4 (0.5615, 0.4883)
940	______ASV14485	0.01 ± 0.00	0.01 ± 0.00	0.02 ± 0.00	0.01 ± 0.00	0.1 (0.7397, 0.6000)	1.3 (0.2678, 0.5727)	0.1 (0.7439, 0.5000)
941	__o:11-24	0.36 ± 0.03	0.36 ± 0.02	0.34 ± 0.03	0.33 ± 0.02	1.0 (0.3282, 0.4443)	0.1 (0.7752, 0.7000)	0.0 (0.8277, 0.5000)
942	______ASV10190	NA	NA	NA	NA	NA	NA	NA
943	______ASV1035	0.03 ± 0.00	0.03 ± 0.01	0.03 ± 0.00	0.04 ± 0.00	1.1 (0.3093, 0.4299)	0.0 (0.9312, 0.7000)	1.5 (0.2337, 0.3973)
944	______ASV10582	0.00 ± 0.00	0.01 ± 0.00	0.00 ± 0.00	0.00 ± 0.00	2.8 (0.0047, 0.0393)	2.1 (0.0485, 0.3563)	2.1 (0.0426, 0.2616)
945	______ASV10631	0.00 ± 0.00	0.00 ± 0.00	0.00 ± 0.00	0.00 ± 0.00	2.1 (0.2242, 0.3660)	2.1 (0.2242, 0.5415)	2.1 (0.2242, 0.3927)
946	______ASV1114	NA	NA	NA	NA	NA	NA	NA
947	______ASV11212	0.01 ± 0.00	0.00 ± 0.00	0.00 ± 0.00	0.00 ± 0.00	8.4 (0.0080, 0.0571)	1.5 (0.2339, 0.5470)	2.7 (0.1154, 0.3600)
948	______ASV11762	NA	NA	NA	NA	NA	NA	NA
949	______ASV11987	0.00 ± 0.00	0.00 ± 0.00	0.00 ± 0.00	0.00 ± 0.00	0.9 (0.3739, 0.4735)	1.6 (0.2094, 0.5401)	2.5 (0.0989, 0.3504)
950	______ASV1199	0.00 ± 0.00	0.00 ± 0.00	0.00 ± 0.00	0.00 ± 0.00	0.4 (0.4697, 0.5153)	0.3 (1.0000, 0.7000)	0.3 (0.8583, 0.5000)
951	______ASV12084	NA	NA	NA	NA	NA	NA	NA
952	______ASV12525	0.00 ± 0.00	0.00 ± 0.00	0.00 ± 0.00	0.00 ± 0.00	1.0 (1.0000, 0.6000)	1.0 (1.0000, 0.7000)	1.0 (1.0000, 0.5000)
953	______ASV12831	0.00 ± 0.00	0.00 ± 0.00	0.00 ± 0.00	0.00 ± 0.00	1.0 (1.0000, 0.6000)	1.0 (1.0000, 0.7000)	1.0 (1.0000, 0.5000)
954	______ASV13237	0.00 ± 0.00	0.00 ± 0.00	0.00 ± 0.00	0.00 ± 0.00	3.6 (0.1183, 0.2774)	0.0 (0.6610, 0.7000)	0.8 (0.4491, 0.4708)
955	______ASV13392	NA	NA	NA	NA	NA	NA	NA
956	______ASV14303	0.00 ± 0.00	0.00 ± 0.00	0.00 ± 0.00	0.00 ± 0.00	1.0 (1.0000, 0.6000)	1.0 (1.0000, 0.7000)	1.0 (1.0000, 0.5000)
957	______ASV14322	0.00 ± 0.00	0.00 ± 0.00	0.00 ± 0.00	0.00 ± 0.00	0.2 (0.5334, 0.5368)	0.1 (0.8441, 0.7000)	0.1 (0.6290, 0.4992)
958	______ASV14825	0.00 ± 0.00	0.00 ± 0.00	0.00 ± 0.00	0.00 ± 0.00	0.3 (0.6953, 0.5933)	3.1 (0.1007, 0.4475)	0.3 (0.6231, 0.4985)
959	______ASV15068	0.00 ± 0.00	0.00 ± 0.00	0.00 ± 0.00	0.00 ± 0.00	0.0 (0.9818, 0.6000)	0.7 (0.4193, 0.6418)	0.7 (0.4772, 0.4708)
960	______ASV15142	0.00 ± 0.00	0.00 ± 0.00	0.00 ± 0.00	0.00 ± 0.00	3.4 (0.2172, 0.3652)	0.4 (0.7144, 0.7000)	0.4 (0.7106, 0.5000)
961	______ASV15602	NA	NA	NA	NA	NA	NA	NA
962	______ASV16383	NA	NA	NA	NA	NA	NA	NA
963	______ASV16425	NA	NA	NA	NA	NA	NA	NA
964	______ASV16802	NA	NA	NA	NA	NA	NA	NA
965	______ASV16916	0.00 ± 0.00	0.00 ± 0.00	0.00 ± 0.00	0.00 ± 0.00	0.2 (0.4483, 0.5123)	1.6 (0.1854, 0.5366)	1.7 (0.1552, 0.3859)
966	______ASV17282	0.00 ± 0.00	0.00 ± 0.00	0.00 ± 0.00	0.00 ± 0.00	0.1 (0.6830, 0.5891)	1.7 (0.2609, 0.5678)	0.1 (0.8641, 0.5000)
967	______ASV17332	NA	NA	NA	NA	NA	NA	NA
968	______ASV1866	0.00 ± 0.00	0.00 ± 0.00	0.00 ± 0.00	0.00 ± 0.00	1.0 (1.0000, 0.6000)	1.0 (1.0000, 0.7000)	1.0 (1.0000, 0.5000)
969	______ASV1991	0.01 ± 0.00	0.02 ± 0.00	0.02 ± 0.00	0.02 ± 0.00	0.3 (0.6080, 0.5628)	0.3 (0.5764, 0.6807)	0.0 (0.9711, 0.5000)
970	______ASV2332	0.00 ± 0.00	0.00 ± 0.00	0.00 ± 0.00	0.00 ± 0.00	1.0 (1.0000, 0.6000)	1.0 (1.0000, 0.7000)	1.0 (1.0000, 0.5000)
971	______ASV2742	0.00 ± 0.00	0.00 ± 0.00	0.00 ± 0.00	0.00 ± 0.00	0.3 (0.7180, 0.5972)	0.0 (0.8506, 0.7000)	0.4 (0.6221, 0.4982)
972	______ASV2869	0.00 ± 0.00	0.00 ± 0.00	0.00 ± 0.00	0.00 ± 0.00	6.7 (0.0136, 0.0813)	3.3 (0.0653, 0.3879)	1.2 (0.2311, 0.3959)
973	______ASV290	0.01 ± 0.00	0.03 ± 0.01	0.01 ± 0.00	0.01 ± 0.00	4.5 (0.0286, 0.1308)	2.5 (0.1592, 0.5152)	2.7 (0.1281, 0.3706)
974	______ASV2936	NA	NA	NA	NA	NA	NA	NA
975	______ASV2944	0.01 ± 0.00	0.01 ± 0.00	0.00 ± 0.00	0.00 ± 0.00	3.2 (0.0943, 0.2489)	0.0 (0.7775, 0.7000)	0.6 (0.4868, 0.4710)
976	______ASV2989	0.00 ± 0.00	0.00 ± 0.00	0.00 ± 0.00	0.00 ± 0.00	0.2 (0.8168, 0.6000)	0.3 (0.4780, 0.6548)	2.2 (0.2586, 0.4070)
977	______ASV3105	0.01 ± 0.00	0.01 ± 0.00	0.01 ± 0.00	0.01 ± 0.00	1.9 (0.1768, 0.3417)	0.5 (0.4892, 0.6559)	2.0 (0.1742, 0.3925)
978	______ASV3219	0.01 ± 0.00	0.01 ± 0.00	0.01 ± 0.00	0.01 ± 0.00	0.8 (0.3991, 0.4875)	0.2 (0.6810, 0.7000)	0.5 (0.4966, 0.4718)
979	______ASV3322	0.01 ± 0.00	0.01 ± 0.00	0.01 ± 0.00	0.01 ± 0.00	2.2 (0.1517, 0.3167)	0.1 (0.7831, 0.7000)	0.4 (0.5404, 0.4842)
980	______ASV3374	0.00 ± 0.00	0.00 ± 0.00	0.00 ± 0.00	0.00 ± 0.00	0.8 (0.3610, 0.4649)	0.2 (0.6516, 0.7000)	0.7 (0.4525, 0.4708)
981	______ASV345	0.08 ± 0.01	0.08 ± 0.01	0.09 ± 0.01	0.08 ± 0.01	0.0 (0.8649, 0.6000)	1.2 (0.2972, 0.5896)	0.0 (0.8369, 0.5000)
982	______ASV3473	NA	NA	NA	NA	NA	NA	NA
983	______ASV353	0.07 ± 0.01	0.06 ± 0.01	0.06 ± 0.01	0.06 ± 0.01	0.3 (0.5950, 0.5594)	0.0 (0.8785, 0.7000)	0.4 (0.5457, 0.4854)
984	______ASV3914	0.01 ± 0.00	0.00 ± 0.00	0.01 ± 0.00	0.01 ± 0.00	1.1 (0.3121, 0.4325)	1.7 (0.2123, 0.5401)	4.5 (0.0431, 0.2620)
985	______ASV4072	NA	NA	NA	NA	NA	NA	NA
986	______ASV448	0.01 ± 0.00	0.00 ± 0.00	0.01 ± 0.00	0.00 ± 0.00	0.0 (0.9065, 0.6000)	1.6 (0.2438, 0.5533)	0.2 (0.6775, 0.5000)
987	______ASV495	NA	NA	NA	NA	NA	NA	NA
988	______ASV5298	0.00 ± 0.00	0.01 ± 0.00	0.00 ± 0.00	0.01 ± 0.00	1.5 (0.2363, 0.3751)	5.0 (0.0328, 0.3448)	0.1 (0.7174, 0.5000)
989	______ASV5421	NA	NA	NA	NA	NA	NA	NA
990	______ASV5836	0.00 ± 0.00	0.01 ± 0.00	0.00 ± 0.00	0.00 ± 0.00	0.0 (0.9172, 0.6000)	0.9 (0.3636, 0.6154)	0.9 (0.3572, 0.4404)
991	______ASV5860	0.00 ± 0.00	0.00 ± 0.00	0.00 ± 0.00	0.00 ± 0.00	1.2 (0.2839, 0.4137)	0.1 (0.7849, 0.7000)	0.1 (0.6634, 0.5000)
992	______ASV592	0.02 ± 0.00	0.01 ± 0.00	0.02 ± 0.00	0.02 ± 0.00	0.4 (0.5116, 0.5266)	1.1 (0.3178, 0.6010)	0.0 (0.8161, 0.5000)
993	______ASV5953	NA	NA	NA	NA	NA	NA	NA
994	______ASV5979	0.00 ± 0.00	0.00 ± 0.00	0.00 ± 0.00	0.00 ± 0.00	0.0 (1.0000, 0.6000)	2.0 (0.4782, 0.6548)	0.0 (1.0000, 0.5000)
995	______ASV6024	0.00 ± 0.00	0.00 ± 0.00	0.00 ± 0.00	0.00 ± 0.00	0.5 (0.4172, 0.4970)	0.4 (0.6324, 0.6963)	0.5 (0.4901, 0.4714)
996	______ASV6138	0.01 ± 0.00	0.00 ± 0.00	0.00 ± 0.00	0.00 ± 0.00	1.0 (0.3054, 0.4281)	3.9 (0.0613, 0.3826)	5.1 (0.0315, 0.2574)
997	______ASV6173	0.00 ± 0.00	0.00 ± 0.00	0.00 ± 0.00	0.00 ± 0.00	1.4 (0.3283, 0.4443)	3.8 (0.0475, 0.3511)	2.4 (0.1382, 0.3788)
998	______ASV6202	0.00 ± 0.00	0.01 ± 0.00	0.00 ± 0.00	0.01 ± 0.00	0.0 (0.8855, 0.6000)	1.6 (0.2388, 0.5513)	0.0 (1.0000, 0.5000)
999	______ASV6354	0.00 ± 0.00	0.00 ± 0.00	0.00 ± 0.00	0.00 ± 0.00	0.2 (0.7416, 0.6000)	0.8 (0.4504, 0.6548)	0.0 (0.9224, 0.5000)
1000	______ASV6507	0.00 ± 0.00	0.01 ± 0.00	0.00 ± 0.00	0.00 ± 0.00	1.2 (0.3016, 0.4255)	0.0 (0.9413, 0.7000)	0.1 (0.7477, 0.5000)
1001	______ASV7034	0.00 ± 0.00	0.00 ± 0.00	0.01 ± 0.00	0.00 ± 0.00	0.2 (0.6871, 0.5908)	1.1 (0.2845, 0.5841)	2.6 (0.1293, 0.3723)
1002	______ASV7092	0.00 ± 0.00	0.00 ± 0.00	0.00 ± 0.00	0.00 ± 0.00	2.8 (0.1361, 0.2985)	0.2 (0.5483, 0.6735)	0.2 (0.5735, 0.4908)
1003	______ASV7320	NA	NA	NA	NA	NA	NA	NA
1004	______ASV7513	0.00 ± 0.00	0.00 ± 0.00	0.01 ± 0.00	0.00 ± 0.00	0.1 (0.6582, 0.5812)	0.1 (0.7829, 0.7000)	1.7 (0.1980, 0.3927)
1005	______ASV8255	0.00 ± 0.00	0.00 ± 0.00	0.00 ± 0.00	0.00 ± 0.00	1.0 (1.0000, 0.6000)	1.0 (1.0000, 0.7000)	1.0 (1.0000, 0.5000)
1006	______ASV8296	NA	NA	NA	NA	NA	NA	NA
1007	______ASV8428	0.00 ± 0.00	0.00 ± 0.00	0.00 ± 0.00	0.00 ± 0.00	1.3 (0.3041, 0.4273)	0.1 (0.8178, 0.7000)	0.1 (0.7907, 0.5000)
1008	______ASV8431	0.00 ± 0.00	0.00 ± 0.00	0.00 ± 0.00	0.00 ± 0.00	0.9 (0.3507, 0.4565)	0.9 (0.3564, 0.6114)	2.5 (0.1426, 0.3790)
1009	______ASV8715	0.00 ± 0.00	0.00 ± 0.00	0.00 ± 0.00	0.00 ± 0.00	0.1 (0.7732, 0.6000)	0.0 (0.8307, 0.7000)	0.5 (0.5079, 0.4750)
1010	______ASV877	0.02 ± 0.00	0.02 ± 0.00	0.02 ± 0.00	0.01 ± 0.00	0.3 (0.5844, 0.5567)	1.8 (0.1970, 0.5401)	0.9 (0.3488, 0.4370)
1011	______ASV8931	NA	NA	NA	NA	NA	NA	NA
1012	______ASV8989	0.00 ± 0.00	0.00 ± 0.00	0.00 ± 0.00	0.00 ± 0.00	0.1 (0.6364, 0.5734)	0.2 (0.5009, 0.6593)	3.2 (0.1306, 0.3735)
1013	______ASV9445	NA	NA	NA	NA	NA	NA	NA
1014	______ASV9510	NA	NA	NA	NA	NA	NA	NA
1015	______ASV9601	NA	NA	NA	NA	NA	NA	NA
1016	______ASV9607	0.00 ± 0.00	0.00 ± 0.00	0.00 ± 0.00	0.00 ± 0.00	0.1 (0.7311, 0.6000)	3.4 (0.0769, 0.4182)	1.6 (0.2177, 0.3927)
1017	______ASV9676	0.00 ± 0.00	0.00 ± 0.00	0.00 ± 0.00	0.00 ± 0.00	0.3 (0.4808, 0.5153)	2.4 (0.1748, 0.5287)	0.0 (0.8056, 0.5000)
1018	______ASV9743	0.00 ± 0.00	0.00 ± 0.00	0.00 ± 0.00	0.00 ± 0.00	0.3 (0.6475, 0.5777)	0.1 (0.7038, 0.7000)	0.3 (0.6395, 0.4997)
1019	______ASV9835	0.00 ± 0.00	0.00 ± 0.00	0.00 ± 0.00	0.00 ± 0.00	2.5 (0.2196, 0.3652)	2.5 (0.2196, 0.5401)	2.5 (0.2196, 0.3927)
1020	______ASV9981	NA	NA	NA	NA	NA	NA	NA
1021	__o:Blastocatellales	1.81 ± 0.17	1.74 ± 0.12	1.80 ± 0.15	1.54 ± 0.06	0.7 (0.4299, 0.5029)	1.5 (0.2376, 0.5506)	0.5 (0.4957, 0.4718)
1022	___f:Blastocatellaceae	1.81 ± 0.17	1.74 ± 0.12	1.80 ± 0.15	1.54 ± 0.06	0.7 (0.4245, 0.5005)	1.5 (0.2269, 0.5439)	0.5 (0.4820, 0.4708)
1023	______ASV10333	NA	NA	NA	NA	NA	NA	NA
1024	______ASV10702	0.00 ± 0.00	0.00 ± 0.00	0.00 ± 0.00	0.00 ± 0.00	0.3 (0.6761, 0.5872)	1.2 (0.3441, 0.6062)	0.7 (0.4152, 0.4617)
1025	______ASV1072	0.02 ± 0.00	0.03 ± 0.00	0.03 ± 0.01	0.02 ± 0.00	0.3 (0.5700, 0.5513)	0.1 (0.7961, 0.7000)	1.9 (0.1938, 0.3927)
1026	______ASV10893	0.00 ± 0.00	0.00 ± 0.00	0.01 ± 0.00	0.00 ± 0.00	0.1 (0.7497, 0.6000)	0.3 (0.5132, 0.6646)	8.1 (0.0101, 0.1680)
1027	______ASV12203	0.00 ± 0.00	0.00 ± 0.00	0.00 ± 0.00	0.00 ± 0.00	0.3 (0.8576, 0.6000)	0.4 (0.4758, 0.6548)	0.3 (1.0000, 0.5000)
1028	______ASV12389	0.00 ± 0.00	0.00 ± 0.00	0.00 ± 0.00	0.00 ± 0.00	0.0 (0.9241, 0.6000)	1.1 (0.4530, 0.6548)	1.2 (0.3619, 0.4418)
1029	______ASV12512	0.00 ± 0.00	0.00 ± 0.00	0.00 ± 0.00	0.00 ± 0.00	3.6 (0.0758, 0.2193)	8.3 (0.0048, 0.1789)	0.1 (0.6701, 0.5000)
1030	______ASV12665	0.00 ± 0.00	0.00 ± 0.00	0.00 ± 0.00	0.00 ± 0.00	0.2 (0.7829, 0.6000)	1.9 (0.1428, 0.4957)	1.8 (0.1932, 0.3927)
1031	______ASV13956	0.00 ± 0.00	0.00 ± 0.00	0.00 ± 0.00	0.00 ± 0.00	1.1 (0.3274, 0.4436)	0.1 (0.8457, 0.7000)	0.1 (0.6610, 0.5000)
1032	______ASV1499	0.00 ± 0.00	0.00 ± 0.00	0.00 ± 0.00	0.00 ± 0.00	0.3 (1.0000, 0.6000)	0.4 (0.5964, 0.6849)	0.3 (0.7366, 0.5000)
1033	______ASV15849	0.00 ± 0.00	0.00 ± 0.00	0.00 ± 0.00	0.00 ± 0.00	0.2 (0.6397, 0.5748)	0.2 (0.5426, 0.6708)	0.1 (0.9090, 0.5000)
1034	______ASV1694	0.03 ± 0.01	0.02 ± 0.00	0.02 ± 0.00	0.02 ± 0.00	0.1 (0.7251, 0.5985)	2.6 (0.1198, 0.4696)	0.4 (0.5616, 0.4883)
1035	______ASV171	0.14 ± 0.02	0.14 ± 0.01	0.14 ± 0.01	0.13 ± 0.01	0.0 (0.8417, 0.6000)	0.1 (0.7344, 0.7000)	0.2 (0.6934, 0.5000)
1036	______ASV17394	0.00 ± 0.00	0.00 ± 0.00	0.00 ± 0.00	0.00 ± 0.00	3.4 (0.2204, 0.3652)	0.3 (0.7231, 0.7000)	0.3 (0.7224, 0.5000)
1037	______ASV1815	0.00 ± 0.00	0.00 ± 0.00	0.00 ± 0.00	0.00 ± 0.00	2.5 (0.1347, 0.2969)	1.1 (0.2743, 0.5770)	1.2 (0.2466, 0.4015)
1038	______ASV186	0.17 ± 0.02	0.17 ± 0.01	0.19 ± 0.03	0.19 ± 0.01	0.6 (0.4847, 0.5153)	0.0 (0.9559, 0.7000)	0.0 (0.9927, 0.5000)
1039	______ASV2011	0.01 ± 0.00	0.01 ± 0.00	0.01 ± 0.00	0.01 ± 0.00	0.0 (0.9559, 0.6000)	2.4 (0.1333, 0.4882)	5.5 (0.0307, 0.2559)
1040	______ASV2703	0.00 ± 0.00	0.00 ± 0.00	0.00 ± 0.00	0.00 ± 0.00	1.2 (0.2506, 0.3872)	1.1 (0.4143, 0.6387)	0.0 (0.7903, 0.5000)
1041	______ASV2753	0.01 ± 0.00	0.01 ± 0.00	0.01 ± 0.00	0.02 ± 0.01	0.5 (0.4798, 0.5153)	0.2 (0.6537, 0.7000)	0.1 (0.7690, 0.5000)
1042	______ASV283	0.14 ± 0.01	0.13 ± 0.02	0.12 ± 0.01	0.11 ± 0.01	2.7 (0.1175, 0.2760)	0.6 (0.4655, 0.6548)	0.0 (0.9821, 0.5000)
1043	______ASV3328	0.01 ± 0.00	0.01 ± 0.00	0.01 ± 0.00	0.01 ± 0.00	0.6 (0.4577, 0.5152)	0.0 (0.8886, 0.7000)	0.7 (0.3946, 0.4541)
1044	______ASV3334	0.00 ± 0.00	0.00 ± 0.00	0.00 ± 0.00	0.00 ± 0.00	0.1 (0.8404, 0.6000)	0.6 (0.4949, 0.6570)	1.4 (0.2647, 0.4105)
1045	______ASV348	0.08 ± 0.01	0.10 ± 0.01	0.09 ± 0.01	0.06 ± 0.00	3.4 (0.0806, 0.2269)	0.3 (0.6202, 0.6928)	7.9 (0.0089, 0.1600)
1046	______ASV3897	0.00 ± 0.00	0.00 ± 0.00	0.00 ± 0.00	0.00 ± 0.00	1.0 (1.0000, 0.6000)	1.0 (1.0000, 0.7000)	1.0 (1.0000, 0.5000)
1047	______ASV46	0.25 ± 0.02	0.25 ± 0.02	0.25 ± 0.01	0.23 ± 0.01	0.1 (0.7191, 0.5973)	0.3 (0.5966, 0.6849)	0.4 (0.5298, 0.4821)
1048	______ASV4612	0.01 ± 0.00	0.01 ± 0.00	0.01 ± 0.00	0.01 ± 0.00	0.3 (0.6206, 0.5676)	1.7 (0.2144, 0.5401)	0.0 (0.9474, 0.5000)
1049	______ASV5101	0.01 ± 0.00	0.01 ± 0.00	0.01 ± 0.00	0.00 ± 0.00	1.1 (0.3333, 0.4466)	0.0 (0.9588, 0.7000)	1.9 (0.1906, 0.3927)
1050	______ASV539	0.07 ± 0.00	0.06 ± 0.01	0.05 ± 0.01	0.05 ± 0.00	3.9 (0.0597, 0.1917)	1.1 (0.3137, 0.5988)	1.1 (0.3046, 0.4246)
1051	______ASV6286	0.00 ± 0.00	0.00 ± 0.00	0.00 ± 0.00	0.00 ± 0.00	0.3 (0.8644, 0.6000)	0.3 (1.0000, 0.7000)	0.3 (0.8554, 0.5000)
1052	______ASV7003	0.00 ± 0.00	0.00 ± 0.00	0.01 ± 0.00	0.00 ± 0.00	0.0 (0.7748, 0.6000)	2.7 (0.1220, 0.4708)	0.9 (0.3371, 0.4352)
1053	______ASV869	0.04 ± 0.00	0.05 ± 0.01	0.05 ± 0.01	0.03 ± 0.00	0.3 (0.5573, 0.5469)	0.3 (0.5665, 0.6793)	6.0 (0.0243, 0.2345)
1054	______ASV9086	0.00 ± 0.00	0.00 ± 0.00	0.00 ± 0.00	0.00 ± 0.00	0.6 (0.4996, 0.5207)	0.5 (0.5884, 0.6843)	1.1 (0.3489, 0.4370)
1055	______ASV9138	0.00 ± 0.00	0.00 ± 0.00	0.00 ± 0.00	0.00 ± 0.00	0.0 (0.9819, 0.6000)	0.0 (0.8541, 0.7000)	0.0 (0.9790, 0.5000)
1056	______ASV9610	0.00 ± 0.00	0.00 ± 0.00	0.00 ± 0.00	0.00 ± 0.00	0.0 (1.0000, 0.6000)	2.0 (0.4818, 0.6548)	0.0 (1.0000, 0.5000)
1057	____g:Aridibacter	0.05 ± 0.01	0.03 ± 0.00	0.04 ± 0.01	0.02 ± 0.00	2.6 (0.1238, 0.2831)	4.9 (0.0388, 0.3448)	0.0 (0.9096, 0.5000)
1058	______ASV8400	0.00 ± 0.00	0.00 ± 0.00	0.00 ± 0.00	0.00 ± 0.00	0.3 (0.5831, 0.5561)	0.0 (0.9612, 0.7000)	2.1 (0.1768, 0.3927)
1059	_____s:Aridibacter_famidurans	0.05 ± 0.01	0.03 ± 0.00	0.03 ± 0.00	0.02 ± 0.00	3.9 (0.0610, 0.1944)	6.2 (0.0223, 0.3121)	0.3 (0.5973, 0.4932)
1060	______ASV2698	0.05 ± 0.01	0.03 ± 0.00	0.03 ± 0.00	0.02 ± 0.00	3.9 (0.0660, 0.2037)	6.2 (0.0244, 0.3216)	0.3 (0.5975, 0.4932)
1061	____g:Blastocatella	0.00 ± 0.00	0.00 ± 0.00	0.00 ± 0.00	0.00 ± 0.00	0.1 (0.7780, 0.6000)	5.2 (0.0283, 0.3381)	0.5 (0.4733, 0.4708)
1062	______ASV11129	0.00 ± 0.00	0.00 ± 0.00	0.00 ± 0.00	0.00 ± 0.00	0.2 (0.6849, 0.5901)	6.3 (0.0180, 0.2919)	0.2 (0.5929, 0.4932)
1063	______ASV13854	NA	NA	NA	NA	NA	NA	NA
1064	______ASV14238	0.00 ± 0.00	0.00 ± 0.00	0.00 ± 0.00	0.00 ± 0.00	0.2 (1.0000, 0.6000)	0.2 (1.0000, 0.7000)	1.8 (0.4682, 0.4708)
1065	______ASV14560	0.00 ± 0.00	0.00 ± 0.00	0.00 ± 0.00	0.00 ± 0.00	1.0 (1.0000, 0.6000)	1.0 (1.0000, 0.7000)	1.0 (1.0000, 0.5000)
1066	____g:JGI_0001001-H03	0.32 ± 0.04	0.28 ± 0.02	0.36 ± 0.05	0.26 ± 0.03	0.0 (0.8379, 0.6000)	3.1 (0.0907, 0.4416)	0.5 (0.4923, 0.4718)
1067	______ASV10767	0.00 ± 0.00	0.00 ± 0.00	0.00 ± 0.00	0.00 ± 0.00	0.2 (0.6753, 0.5869)	1.5 (0.3038, 0.5935)	0.1 (0.8092, 0.5000)
1068	______ASV14575	0.00 ± 0.00	0.00 ± 0.00	0.00 ± 0.00	0.00 ± 0.00	0.1 (0.6997, 0.5944)	1.7 (0.2149, 0.5401)	0.1 (0.7790, 0.5000)
1069	______ASV1549	0.03 ± 0.01	0.02 ± 0.00	0.04 ± 0.00	0.03 ± 0.00	6.2 (0.0228, 0.1127)	3.0 (0.1022, 0.4475)	0.0 (0.8564, 0.5000)
1070	______ASV1550	0.00 ± 0.00	0.01 ± 0.00	0.01 ± 0.00	0.00 ± 0.00	1.5 (0.2150, 0.3652)	0.3 (0.5851, 0.6831)	3.6 (0.0669, 0.3049)
1071	______ASV188	0.14 ± 0.02	0.14 ± 0.01	0.15 ± 0.02	0.08 ± 0.01	1.6 (0.2203, 0.3652)	5.4 (0.0317, 0.3448)	4.8 (0.0419, 0.2616)
1072	______ASV1922	0.02 ± 0.00	0.02 ± 0.00	0.03 ± 0.01	0.02 ± 0.00	1.9 (0.1938, 0.3579)	0.8 (0.4041, 0.6344)	0.1 (0.7891, 0.5000)
1073	______ASV1933	0.02 ± 0.00	0.01 ± 0.00	0.02 ± 0.01	0.02 ± 0.00	0.7 (0.4041, 0.4898)	1.6 (0.2298, 0.5454)	1.1 (0.3128, 0.4298)
1074	______ASV2023	0.00 ± 0.00	0.00 ± 0.00	0.00 ± 0.00	0.02 ± 0.02	1.2 (0.1078, 0.2643)	1.1 (0.2206, 0.5401)	0.9 (0.7725, 0.5000)
1075	______ASV332	0.09 ± 0.01	0.07 ± 0.01	0.09 ± 0.01	0.07 ± 0.01	0.1 (0.7556, 0.6000)	2.4 (0.1354, 0.4907)	0.0 (0.9335, 0.5000)
1076	______ASV3947	NA	NA	NA	NA	NA	NA	NA
1077	______ASV509	0.00 ± 0.00	0.00 ± 0.00	0.00 ± 0.00	0.00 ± 0.00	0.0 (0.7479, 0.6000)	0.5 (0.6048, 0.6862)	0.5 (0.5171, 0.4781)
1078	______ASV5313	0.00 ± 0.00	0.00 ± 0.00	0.00 ± 0.00	0.00 ± 0.00	1.0 (0.2973, 0.4228)	1.1 (0.2833, 0.5837)	1.9 (0.2031, 0.3927)
1079	______ASV5946	0.00 ± 0.00	0.00 ± 0.00	0.00 ± 0.00	0.00 ± 0.00	3.2 (0.1160, 0.2735)	0.1 (0.6978, 0.7000)	0.1 (0.7738, 0.5000)
1080	______ASV6136	0.00 ± 0.00	0.00 ± 0.00	0.00 ± 0.00	0.00 ± 0.00	1.5 (0.2545, 0.3904)	0.5 (0.4878, 0.6554)	0.0 (0.9307, 0.5000)
1081	______ASV6451	0.00 ± 0.00	0.00 ± 0.00	0.00 ± 0.00	0.00 ± 0.00	1.0 (1.0000, 0.6000)	1.0 (1.0000, 0.7000)	1.0 (1.0000, 0.5000)
1082	______ASV7605	0.00 ± 0.00	0.00 ± 0.00	0.00 ± 0.00	0.00 ± 0.00	0.0 (0.9074, 0.6000)	1.2 (0.3258, 0.6047)	0.0 (0.9416, 0.5000)
1083	______ASV8059	0.01 ± 0.00	0.00 ± 0.00	0.01 ± 0.00	0.00 ± 0.00	0.1 (0.8646, 0.6000)	1.9 (0.1801, 0.5323)	0.0 (0.9580, 0.5000)
1084	______ASV9501	NA	NA	NA	NA	NA	NA	NA
1085	____g:Tellurimicrobium	0.44 ± 0.06	0.41 ± 0.04	0.39 ± 0.03	0.35 ± 0.02	2.2 (0.1546, 0.3195)	0.9 (0.3929, 0.6290)	0.0 (0.8589, 0.5000)
1086	______ASV145	0.15 ± 0.03	0.15 ± 0.02	0.14 ± 0.02	0.11 ± 0.01	1.8 (0.1937, 0.3579)	0.4 (0.5650, 0.6793)	0.3 (0.6014, 0.4934)
1087	______ASV16449	0.01 ± 0.00	0.01 ± 0.00	0.01 ± 0.00	0.01 ± 0.00	1.0 (0.3173, 0.4366)	0.0 (0.9299, 0.7000)	0.0 (0.9594, 0.5000)
1088	______ASV16710	0.01 ± 0.00	0.01 ± 0.00	0.00 ± 0.00	0.01 ± 0.00	1.3 (0.2834, 0.4136)	1.4 (0.2350, 0.5480)	0.3 (0.5968, 0.4932)
1089	______ASV452	0.08 ± 0.01	0.06 ± 0.00	0.06 ± 0.00	0.06 ± 0.01	4.8 (0.0388, 0.1524)	1.0 (0.3299, 0.6058)	3.1 (0.0933, 0.3443)
1090	_____s:Tellurimicrobium_multivorans	0.19 ± 0.02	0.18 ± 0.02	0.18 ± 0.02	0.15 ± 0.01	1.1 (0.3214, 0.4399)	1.3 (0.2686, 0.5734)	0.2 (0.6892, 0.5000)
1091	______ASV1467	0.03 ± 0.00	0.03 ± 0.00	0.03 ± 0.00	0.02 ± 0.00	2.5 (0.1260, 0.2860)	0.5 (0.4955, 0.6573)	0.2 (0.6678, 0.5000)
1092	______ASV170	0.16 ± 0.02	0.15 ± 0.02	0.15 ± 0.02	0.13 ± 0.01	0.6 (0.4471, 0.5123)	1.2 (0.2978, 0.5896)	0.3 (0.6146, 0.4966)
1093	__o:DS-100	0.08 ± 0.00	0.10 ± 0.01	0.10 ± 0.01	0.09 ± 0.01	0.7 (0.4046, 0.4901)	0.0 (0.9922, 0.7000)	1.9 (0.1842, 0.3927)
1094	______ASV10680	0.00 ± 0.00	0.00 ± 0.00	0.00 ± 0.00	0.00 ± 0.00	4.5 (0.0359, 0.1494)	4.4 (0.0409, 0.3448)	2.6 (0.1187, 0.3624)
1095	______ASV11089	0.00 ± 0.00	0.00 ± 0.00	0.00 ± 0.00	0.00 ± 0.00	0.4 (0.4691, 0.5153)	0.0 (0.9102, 0.7000)	3.0 (0.1310, 0.3735)
1096	______ASV13012	0.00 ± 0.00	0.00 ± 0.00	0.00 ± 0.00	0.00 ± 0.00	0.3 (0.7138, 0.5971)	0.3 (0.7142, 0.7000)	3.4 (0.2196, 0.3927)
1097	______ASV13764	NA	NA	NA	NA	NA	NA	NA
1098	______ASV14990	0.00 ± 0.00	0.00 ± 0.00	0.00 ± 0.00	0.00 ± 0.00	0.1 (0.6434, 0.5763)	0.7 (0.4059, 0.6349)	2.0 (0.2029, 0.3927)
1099	______ASV1608	0.02 ± 0.00	0.02 ± 0.00	0.02 ± 0.00	0.02 ± 0.00	1.6 (0.2140, 0.3652)	0.2 (0.6309, 0.6957)	2.2 (0.1531, 0.3851)
1100	______ASV16531	NA	NA	NA	NA	NA	NA	NA
1101	______ASV2144	0.00 ± 0.00	0.00 ± 0.00	0.00 ± 0.00	0.00 ± 0.00	0.6 (0.4692, 0.5153)	0.1 (0.6386, 0.6985)	1.7 (0.1854, 0.3927)
1102	______ASV3277	0.01 ± 0.00	0.01 ± 0.00	0.01 ± 0.00	0.01 ± 0.00	1.8 (0.1859, 0.3507)	2.2 (0.1475, 0.5014)	0.4 (0.5378, 0.4838)
1103	______ASV4221	0.00 ± 0.00	0.00 ± 0.00	0.00 ± 0.00	0.00 ± 0.00	0.1 (0.7555, 0.6000)	0.3 (0.6237, 0.6941)	0.7 (0.4032, 0.4570)
1104	______ASV456	0.03 ± 0.00	0.03 ± 0.00	0.02 ± 0.00	0.03 ± 0.00	0.3 (0.5611, 0.5488)	0.9 (0.3442, 0.6062)	0.3 (0.6063, 0.4950)
1105	______ASV4688	NA	NA	NA	NA	NA	NA	NA
1106	______ASV4691	0.01 ± 0.00	0.00 ± 0.00	0.01 ± 0.00	0.01 ± 0.00	0.0 (0.9600, 0.6000)	4.1 (0.0562, 0.3744)	0.8 (0.3976, 0.4551)
1107	______ASV5503	0.00 ± 0.00	0.01 ± 0.00	0.00 ± 0.00	0.00 ± 0.00	0.4 (0.5909, 0.5589)	0.5 (0.5696, 0.6793)	1.1 (0.3307, 0.4352)
1108	______ASV5508	0.00 ± 0.00	0.00 ± 0.00	0.00 ± 0.00	0.00 ± 0.00	1.0 (1.0000, 0.6000)	1.0 (1.0000, 0.7000)	1.0 (1.0000, 0.5000)
1109	______ASV6802	0.00 ± 0.00	0.01 ± 0.00	0.00 ± 0.00	0.00 ± 0.00	0.0 (0.9825, 0.6000)	1.8 (0.1909, 0.5401)	2.8 (0.1003, 0.3527)
1110	______ASV7238	0.00 ± 0.00	0.00 ± 0.00	0.00 ± 0.00	0.01 ± 0.00	1.4 (0.2863, 0.4153)	0.1 (0.8645, 0.7000)	0.1 (0.8659, 0.5000)
1111	______ASV7560	0.00 ± 0.00	0.00 ± 0.00	0.00 ± 0.00	0.00 ± 0.00	1.0 (1.0000, 0.6000)	1.0 (1.0000, 0.7000)	1.0 (1.0000, 0.5000)
1112	______ASV7795	0.00 ± 0.00	0.00 ± 0.00	0.00 ± 0.00	0.00 ± 0.00	0.0 (0.8580, 0.6000)	0.0 (0.8110, 0.7000)	2.6 (0.1341, 0.3765)
1113	______ASV7839	0.00 ± 0.00	0.00 ± 0.00	0.00 ± 0.00	0.00 ± 0.00	0.8 (0.4576, 0.5152)	0.1 (0.7711, 0.7000)	0.1 (0.9383, 0.5000)
1114	______ASV8661	0.00 ± 0.00	0.00 ± 0.00	0.00 ± 0.00	0.00 ± 0.00	1.0 (1.0000, 0.6000)	1.0 (1.0000, 0.7000)	1.0 (1.0000, 0.5000)
1115	__o:Elev-16S-573	0.01 ± 0.00	0.02 ± 0.01	0.01 ± 0.00	0.01 ± 0.00	1.1 (0.3261, 0.4427)	0.7 (0.4522, 0.6548)	2.9 (0.0965, 0.3480)
1116	______ASV10400	NA	NA	NA	NA	NA	NA	NA
1117	______ASV12147	NA	NA	NA	NA	NA	NA	NA
1118	______ASV12393	NA	NA	NA	NA	NA	NA	NA
1119	______ASV12410	0.00 ± 0.00	0.01 ± 0.00	0.00 ± 0.00	0.00 ± 0.00	2.7 (0.0814, 0.2279)	1.5 (0.3133, 0.5983)	0.7 (0.4703, 0.4708)
1120	______ASV12433	NA	NA	NA	NA	NA	NA	NA
1121	______ASV14746	NA	NA	NA	NA	NA	NA	NA
1122	______ASV16892	NA	NA	NA	NA	NA	NA	NA
1123	______ASV17010	NA	NA	NA	NA	NA	NA	NA
1124	______ASV1761	NA	NA	NA	NA	NA	NA	NA
1125	______ASV3517	0.00 ± 0.00	0.00 ± 0.00	0.00 ± 0.00	0.00 ± 0.00	3.0 (0.1118, 0.2685)	0.0 (0.8197, 0.7000)	0.0 (0.7773, 0.5000)
1126	______ASV3847	NA	NA	NA	NA	NA	NA	NA
1127	______ASV4268	0.00 ± 0.00	0.00 ± 0.00	0.00 ± 0.00	0.00 ± 0.00	1.1 (0.2608, 0.3957)	9.5 (0.0049, 0.1789)	3.0 (0.0911, 0.3426)
1128	______ASV4398	0.00 ± 0.00	0.00 ± 0.00	0.00 ± 0.00	0.00 ± 0.00	2.3 (0.1323, 0.2937)	2.3 (0.1391, 0.4912)	5.3 (0.0292, 0.2519)
1129	______ASV4428	0.00 ± 0.00	0.00 ± 0.00	0.00 ± 0.00	0.00 ± 0.00	1.0 (1.0000, 0.6000)	1.0 (1.0000, 0.7000)	1.0 (1.0000, 0.5000)
1130	______ASV4570	0.00 ± 0.00	0.00 ± 0.00	0.00 ± 0.00	0.00 ± 0.00	2.0 (0.1473, 0.3117)	0.8 (0.3472, 0.6071)	0.8 (0.3428, 0.4352)
1131	______ASV5970	0.00 ± 0.00	0.00 ± 0.00	0.00 ± 0.00	0.00 ± 0.00	3.4 (0.1636, 0.3269)	0.4 (0.6024, 0.6850)	0.4 (0.6009, 0.4932)
1132	______ASV7796	0.00 ± 0.00	0.00 ± 0.00	0.00 ± 0.00	0.00 ± 0.00	0.1 (0.7840, 0.6000)	0.4 (0.6264, 0.6947)	0.5 (0.4677, 0.4708)
1133	__o:Pyrinomonadales	0.60 ± 0.05	0.57 ± 0.03	0.60 ± 0.02	0.61 ± 0.03	0.3 (0.5744, 0.5533)	0.0 (0.8517, 0.7000)	0.4 (0.5369, 0.4836)
1134	___f:Pyrinomonadaceae	0.60 ± 0.05	0.57 ± 0.03	0.60 ± 0.02	0.61 ± 0.03	0.3 (0.5684, 0.5508)	0.0 (0.8526, 0.7000)	0.4 (0.5252, 0.4804)
1135	____g:RB41	0.60 ± 0.05	0.57 ± 0.03	0.60 ± 0.02	0.61 ± 0.03	0.3 (0.5676, 0.5507)	0.0 (0.8625, 0.7000)	0.4 (0.5305, 0.4821)
1136	______ASV10924	0.00 ± 0.00	0.00 ± 0.00	0.00 ± 0.00	0.00 ± 0.00	2.8 (0.1509, 0.3157)	0.3 (0.6023, 0.6850)	0.0 (0.8149, 0.5000)
1137	______ASV1112	0.01 ± 0.00	0.02 ± 0.00	0.02 ± 0.00	0.02 ± 0.00	0.7 (0.4237, 0.5003)	4.3 (0.0506, 0.3597)	2.1 (0.1621, 0.3875)
1138	______ASV12065	0.00 ± 0.00	0.00 ± 0.00	0.00 ± 0.00	0.00 ± 0.00	0.4 (0.5957, 0.5594)	3.4 (0.1551, 0.5127)	0.4 (0.5969, 0.4932)
1139	______ASV12169	0.01 ± 0.00	0.00 ± 0.00	0.00 ± 0.00	0.00 ± 0.00	6.2 (0.0190, 0.0997)	0.9 (0.3413, 0.6060)	0.9 (0.3225, 0.4341)
1140	______ASV1243	0.03 ± 0.00	0.03 ± 0.00	0.03 ± 0.00	0.03 ± 0.00	0.0 (0.9893, 0.6000)	0.0 (0.8943, 0.7000)	0.0 (0.9774, 0.5000)
1141	______ASV12964	NA	NA	NA	NA	NA	NA	NA
1142	______ASV14390	0.00 ± 0.00	0.00 ± 0.00	0.00 ± 0.00	0.00 ± 0.00	2.0 (0.4806, 0.5153)	0.0 (1.0000, 0.7000)	0.0 (1.0000, 0.5000)
1143	______ASV1534	0.01 ± 0.00	0.01 ± 0.00	0.02 ± 0.00	0.02 ± 0.00	2.9 (0.1040, 0.2591)	0.0 (0.8855, 0.7000)	0.1 (0.7831, 0.5000)
1144	______ASV15614	0.00 ± 0.00	0.00 ± 0.00	0.00 ± 0.00	0.00 ± 0.00	0.4 (0.3278, 0.4439)	0.4 (0.3251, 0.6043)	3.5 (0.0948, 0.3456)
1145	______ASV1588	0.01 ± 0.00	0.01 ± 0.00	0.01 ± 0.00	0.01 ± 0.00	0.6 (0.4654, 0.5153)	0.0 (0.8474, 0.7000)	0.6 (0.4433, 0.4700)
1146	______ASV16003	NA	NA	NA	NA	NA	NA	NA
1147	______ASV1658	0.01 ± 0.00	0.01 ± 0.00	0.01 ± 0.00	0.01 ± 0.00	1.3 (0.2739, 0.4062)	2.1 (0.1637, 0.5189)	2.1 (0.1572, 0.3860)
1148	______ASV1947	0.00 ± 0.00	0.00 ± 0.00	0.00 ± 0.00	0.00 ± 0.00	0.0 (0.9427, 0.6000)	0.2 (0.6715, 0.7000)	2.3 (0.1530, 0.3851)
1149	______ASV2093	0.00 ± 0.00	0.00 ± 0.00	0.01 ± 0.00	0.00 ± 0.00	0.0 (0.9983, 0.6000)	0.5 (0.5475, 0.6734)	1.0 (0.3832, 0.4501)
1150	______ASV2303	0.00 ± 0.00	0.00 ± 0.00	0.00 ± 0.00	0.00 ± 0.00	1.7 (0.3149, 0.4347)	0.1 (0.9206, 0.7000)	0.1 (0.6615, 0.5000)
1151	______ASV2307	0.00 ± 0.00	0.00 ± 0.00	0.00 ± 0.00	0.00 ± 0.00	1.8 (0.4886, 0.5155)	0.2 (1.0000, 0.7000)	0.2 (1.0000, 0.5000)
1152	______ASV2340	0.01 ± 0.00	0.02 ± 0.00	0.01 ± 0.00	0.01 ± 0.00	0.6 (0.4445, 0.5111)	0.1 (0.7269, 0.7000)	0.3 (0.5697, 0.4898)
1153	______ASV254	0.13 ± 0.04	0.10 ± 0.01	0.09 ± 0.01	0.07 ± 0.01	3.6 (0.0265, 0.1249)	1.6 (0.2334, 0.5469)	0.1 (0.8938, 0.5000)
1154	______ASV2732	0.00 ± 0.00	0.00 ± 0.00	0.00 ± 0.00	0.00 ± 0.00	2.0 (0.4757, 0.5153)	0.0 (1.0000, 0.7000)	0.0 (1.0000, 0.5000)
1155	______ASV2817	0.01 ± 0.00	0.01 ± 0.00	0.01 ± 0.00	0.01 ± 0.00	2.7 (0.1236, 0.2829)	0.3 (0.6187, 0.6921)	1.1 (0.2965, 0.4211)
1156	______ASV354	0.07 ± 0.01	0.08 ± 0.01	0.08 ± 0.01	0.10 ± 0.01	4.1 (0.0403, 0.1525)	2.6 (0.1184, 0.4667)	0.4 (0.5660, 0.4887)
1157	______ASV356	0.01 ± 0.00	0.01 ± 0.00	0.02 ± 0.00	0.02 ± 0.01	1.7 (0.2188, 0.3652)	0.6 (0.4649, 0.6548)	0.5 (0.5384, 0.4838)
1158	______ASV3647	NA	NA	NA	NA	NA	NA	NA
1159	______ASV3814	0.01 ± 0.00	0.01 ± 0.00	0.01 ± 0.00	0.01 ± 0.00	4.8 (0.0392, 0.1525)	1.2 (0.2821, 0.5828)	0.0 (0.8596, 0.5000)
1160	______ASV4189	0.00 ± 0.00	0.00 ± 0.00	0.00 ± 0.00	0.00 ± 0.00	0.0 (0.9509, 0.6000)	0.8 (0.5014, 0.6598)	0.0 (0.6885, 0.5000)
1161	______ASV427	0.05 ± 0.01	0.04 ± 0.00	0.04 ± 0.00	0.05 ± 0.01	0.0 (0.9278, 0.6000)	0.0 (0.9322, 0.7000)	1.5 (0.2299, 0.3956)
1162	______ASV4325	0.00 ± 0.00	0.00 ± 0.00	0.00 ± 0.00	0.00 ± 0.00	1.8 (0.1678, 0.3318)	1.6 (0.2049, 0.5401)	0.1 (0.7536, 0.5000)
1163	______ASV4556	0.00 ± 0.00	0.00 ± 0.00	0.00 ± 0.00	0.00 ± 0.00	0.0 (0.8899, 0.6000)	0.1 (0.8408, 0.7000)	0.0 (0.9025, 0.5000)
1164	______ASV5015	0.00 ± 0.00	0.00 ± 0.00	0.00 ± 0.00	0.00 ± 0.00	0.0 (0.9775, 0.6000)	2.0 (0.1733, 0.5275)	2.2 (0.1393, 0.3788)
1165	______ASV502	0.00 ± 0.00	0.00 ± 0.00	0.00 ± 0.00	0.00 ± 0.00	1.6 (0.2330, 0.3729)	0.7 (0.4637, 0.6548)	0.2 (0.7721, 0.5000)
1166	______ASV5122	NA	NA	NA	NA	NA	NA	NA
1167	______ASV5184	0.00 ± 0.00	0.00 ± 0.00	0.00 ± 0.00	0.00 ± 0.00	0.0 (1.0000, 0.6000)	2.0 (0.4760, 0.6548)	0.0 (1.0000, 0.5000)
1168	______ASV5658	0.00 ± 0.00	0.00 ± 0.00	0.01 ± 0.00	0.01 ± 0.00	2.9 (0.1087, 0.2654)	0.0 (0.9774, 0.7000)	0.0 (0.9109, 0.5000)
1169	______ASV571	0.01 ± 0.00	0.01 ± 0.00	0.01 ± 0.00	0.01 ± 0.00	0.0 (0.8875, 0.6000)	0.1 (0.7504, 0.7000)	0.0 (0.9003, 0.5000)
1170	______ASV5909	0.00 ± 0.00	0.01 ± 0.00	0.00 ± 0.00	0.00 ± 0.00	0.5 (0.5429, 0.5407)	1.8 (0.1846, 0.5365)	1.9 (0.1758, 0.3927)
1171	______ASV5983	0.01 ± 0.00	0.01 ± 0.00	0.01 ± 0.00	0.00 ± 0.00	1.2 (0.2944, 0.4208)	0.5 (0.4911, 0.6560)	0.1 (0.7766, 0.5000)
1172	______ASV599	0.05 ± 0.00	0.05 ± 0.01	0.06 ± 0.01	0.05 ± 0.01	0.3 (0.5815, 0.5558)	2.4 (0.1350, 0.4905)	2.1 (0.1627, 0.3875)
1173	______ASV6036	0.01 ± 0.00	0.00 ± 0.00	0.00 ± 0.00	0.01 ± 0.00	0.4 (0.5053, 0.5231)	0.1 (0.7584, 0.7000)	2.9 (0.1127, 0.3600)
1174	______ASV6664	0.00 ± 0.00	0.00 ± 0.00	0.00 ± 0.00	0.00 ± 0.00	0.0 (0.9877, 0.6000)	1.7 (0.2257, 0.5427)	0.1 (0.7628, 0.5000)
1175	______ASV667	0.05 ± 0.01	0.05 ± 0.00	0.04 ± 0.01	0.06 ± 0.01	0.3 (0.6079, 0.5627)	2.0 (0.1764, 0.5294)	1.7 (0.2056, 0.3927)
1176	______ASV6926	0.00 ± 0.00	0.00 ± 0.00	0.01 ± 0.00	0.00 ± 0.00	0.2 (0.7512, 0.6000)	0.0 (0.7971, 0.7000)	0.2 (0.6641, 0.5000)
1177	______ASV720	0.05 ± 0.01	0.04 ± 0.01	0.05 ± 0.01	0.05 ± 0.01	2.5 (0.1314, 0.2933)	0.5 (0.4756, 0.6548)	0.9 (0.3485, 0.4370)
1178	______ASV7616	0.00 ± 0.00	0.00 ± 0.00	0.00 ± 0.00	0.00 ± 0.00	1.0 (1.0000, 0.6000)	1.0 (1.0000, 0.7000)	1.0 (1.0000, 0.5000)
1179	______ASV8552	0.00 ± 0.00	0.00 ± 0.00	0.00 ± 0.00	0.00 ± 0.00	2.6 (0.1407, 0.3037)	0.2 (0.6072, 0.6873)	0.8 (0.3428, 0.4352)
1180	______ASV920	0.01 ± 0.00	0.01 ± 0.00	0.03 ± 0.01	0.02 ± 0.00	5.2 (0.0046, 0.0387)	0.0 (0.9291, 0.7000)	0.4 (0.6542, 0.5000)
1181	______ASV9918	0.00 ± 0.00	0.00 ± 0.00	0.00 ± 0.00	0.00 ± 0.00	0.0 (0.9641, 0.6000)	1.3 (0.2567, 0.5646)	0.4 (0.5166, 0.4780)
1182	______ASV9953	0.00 ± 0.00	0.00 ± 0.00	0.00 ± 0.00	0.00 ± 0.00	1.5 (0.2403, 0.3790)	1.6 (0.2132, 0.5401)	1.6 (0.2174, 0.3927)
1183	_c:Holophagae	0.81 ± 0.04	0.76 ± 0.07	1.10 ± 0.05	1.24 ± 0.05	49.8 (0.0001, 0.0026)	0.7 (0.4133, 0.6379)	3.0 (0.1046, 0.3567)
1184	__o:Holophagales	0.03 ± 0.01	0.02 ± 0.00	0.03 ± 0.00	0.01 ± 0.00	0.9 (0.3630, 0.4661)	11.0 (0.0026, 0.1419)	0.4 (0.5598, 0.4879)
1185	___f:Holophagaceae	0.03 ± 0.01	0.02 ± 0.00	0.03 ± 0.00	0.01 ± 0.00	0.9 (0.3583, 0.4627)	11.0 (0.0029, 0.1482)	0.4 (0.5574, 0.4875)
1186	______ASV14191	NA	NA	NA	NA	NA	NA	NA
1187	______ASV1452	0.00 ± 0.00	0.00 ± 0.00	0.00 ± 0.00	0.00 ± 0.00	3.5 (0.0517, 0.1750)	0.9 (0.3914, 0.6290)	0.9 (0.3915, 0.4534)
1188	______ASV3933	0.00 ± 0.00	0.00 ± 0.00	0.00 ± 0.00	0.00 ± 0.00	5.0 (0.0414, 0.1538)	5.0 (0.0414, 0.3449)	5.0 (0.0414, 0.2616)
1189	______ASV6242	0.00 ± 0.00	0.00 ± 0.00	0.00 ± 0.00	0.00 ± 0.00	6.7 (0.0158, 0.0888)	0.1 (0.7751, 0.7000)	0.1 (0.7750, 0.5000)
1190	______ASV6725	0.00 ± 0.00	0.00 ± 0.00	0.01 ± 0.00	0.00 ± 0.00	0.4 (0.5313, 0.5355)	3.0 (0.0924, 0.4429)	4.5 (0.0444, 0.2636)
1191	______ASV7153	0.00 ± 0.00	0.00 ± 0.00	0.00 ± 0.00	0.00 ± 0.00	2.5 (0.2190, 0.3652)	2.5 (0.2190, 0.5401)	2.5 (0.2190, 0.3927)
1192	______ASV7523	0.00 ± 0.00	0.00 ± 0.00	0.00 ± 0.00	0.00 ± 0.00	2.5 (0.1145, 0.2720)	0.7 (0.2980, 0.5896)	2.9 (0.0681, 0.3062)
1193	______ASV9799	NA	NA	NA	NA	NA	NA	NA
1194	____g:Geothrix	0.00 ± 0.00	0.00 ± 0.00	0.00 ± 0.00	0.00 ± 0.00	4.0 (0.0392, 0.1525)	4.0 (0.0392, 0.3448)	4.0 (0.0392, 0.2616)
1195	______ASV12886	NA	NA	NA	NA	NA	NA	NA
1196	______ASV2883	NA	NA	NA	NA	NA	NA	NA
1197	_____s:Geothrix_fermentans	0.00 ± 0.00	0.00 ± 0.00	0.00 ± 0.00	0.00 ± 0.00	4.0 (0.0402, 0.1525)	4.0 (0.0402, 0.3448)	4.0 (0.0402, 0.2616)
1198	______ASV3976	0.00 ± 0.00	0.00 ± 0.00	0.00 ± 0.00	0.00 ± 0.00	4.0 (0.0385, 0.1523)	4.0 (0.0385, 0.3448)	4.0 (0.0385, 0.2616)
1199	____g:Holophaga	0.02 ± 0.01	0.01 ± 0.00	0.01 ± 0.00	0.01 ± 0.00	4.4 (0.0498, 0.1720)	4.9 (0.0359, 0.3448)	0.2 (0.6282, 0.4992)
1200	______ASV3096	0.01 ± 0.01	0.01 ± 0.00	0.00 ± 0.00	0.00 ± 0.00	2.7 (0.1202, 0.2794)	1.6 (0.2295, 0.5454)	1.2 (0.2757, 0.4163)
1201	______ASV7732	0.01 ± 0.00	0.00 ± 0.00	0.00 ± 0.00	0.00 ± 0.00	2.7 (0.1296, 0.2905)	9.9 (0.0039, 0.1684)	1.1 (0.3209, 0.4332)
1202	______ASV965	0.00 ± 0.00	0.00 ± 0.00	0.00 ± 0.00	0.00 ± 0.00	1.4 (0.2362, 0.3750)	1.3 (0.2840, 0.5839)	0.1 (0.7069, 0.5000)
1203	____g:marine_group	0.00 ± 0.00	0.00 ± 0.00	0.00 ± 0.00	0.00 ± 0.00	1.0 (1.0000, 0.6000)	1.0 (1.0000, 0.7000)	1.0 (1.0000, 0.5000)
1204	______ASV2288	0.00 ± 0.00	0.00 ± 0.00	0.00 ± 0.00	0.00 ± 0.00	1.0 (1.0000, 0.6000)	1.0 (1.0000, 0.7000)	1.0 (1.0000, 0.5000)
1205	__o:Subgroup_7	0.78 ± 0.04	0.74 ± 0.07	1.07 ± 0.05	1.23 ± 0.05	52.3 (0.0001, 0.0026)	1.2 (0.2735, 0.5770)	3.2 (0.0889, 0.3392)
1206	______ASV10086	0.00 ± 0.00	0.00 ± 0.00	0.00 ± 0.00	0.00 ± 0.00	2.4 (0.1498, 0.3144)	0.4 (0.5512, 0.6747)	0.4 (0.6183, 0.4973)
1207	______ASV11105	0.00 ± 0.00	0.00 ± 0.00	0.00 ± 0.00	0.00 ± 0.00	0.2 (0.6999, 0.5944)	0.3 (0.4275, 0.6465)	2.0 (0.2990, 0.4216)
1208	______ASV1122	0.03 ± 0.00	0.03 ± 0.00	0.02 ± 0.00	0.04 ± 0.01	0.3 (0.5965, 0.5595)	1.4 (0.2407, 0.5520)	2.4 (0.1395, 0.3788)
1209	______ASV11369	0.00 ± 0.00	0.00 ± 0.00	0.00 ± 0.00	0.00 ± 0.00	1.0 (1.0000, 0.6000)	1.0 (1.0000, 0.7000)	1.0 (1.0000, 0.5000)
1210	______ASV11944	0.00 ± 0.00	0.00 ± 0.00	0.00 ± 0.00	0.00 ± 0.00	0.2 (0.5450, 0.5417)	8.7 (0.0087, 0.2278)	0.0 (0.9660, 0.5000)
1211	______ASV12000	0.00 ± 0.00	0.00 ± 0.00	0.00 ± 0.00	0.00 ± 0.00	0.1 (0.7536, 0.6000)	0.0 (0.8173, 0.7000)	0.0 (0.8036, 0.5000)
1212	______ASV12589	0.00 ± 0.00	0.00 ± 0.00	0.00 ± 0.00	0.00 ± 0.00	6.7 (0.0139, 0.0828)	0.4 (0.4287, 0.6465)	4.2 (0.0398, 0.2616)
1213	______ASV1274	0.02 ± 0.00	0.02 ± 0.00	0.02 ± 0.00	0.02 ± 0.00	1.2 (0.2903, 0.4181)	0.0 (0.8488, 0.7000)	4.2 (0.0582, 0.2902)
1214	______ASV13130	0.00 ± 0.00	0.00 ± 0.00	0.00 ± 0.00	0.00 ± 0.00	0.0 (0.9048, 0.6000)	1.2 (0.3530, 0.6095)	0.4 (0.6176, 0.4972)
1215	______ASV13249	0.00 ± 0.00	0.00 ± 0.00	0.00 ± 0.00	0.00 ± 0.00	7.0 (0.0133, 0.0804)	0.3 (0.5024, 0.6605)	1.0 (0.3034, 0.4238)
1216	______ASV14424	NA	NA	NA	NA	NA	NA	NA
1217	______ASV14651	0.00 ± 0.00	0.00 ± 0.00	0.00 ± 0.00	0.00 ± 0.00	2.4 (0.1356, 0.2978)	0.1 (0.6553, 0.7000)	0.3 (0.6045, 0.4944)
1218	______ASV14908	0.00 ± 0.00	0.00 ± 0.00	0.00 ± 0.00	0.00 ± 0.00	1.0 (1.0000, 0.6000)	1.0 (1.0000, 0.7000)	1.0 (1.0000, 0.5000)
1219	______ASV14916	0.00 ± 0.00	0.00 ± 0.00	0.00 ± 0.00	0.00 ± 0.00	2.3 (0.1130, 0.2704)	5.0 (0.0297, 0.3425)	0.1 (0.6869, 0.5000)
1220	______ASV153	0.10 ± 0.00	0.10 ± 0.01	0.14 ± 0.02	0.18 ± 0.01	25.1 (0.0003, 0.0056)	2.1 (0.1565, 0.5145)	2.8 (0.1082, 0.3595)
1221	______ASV15391	0.00 ± 0.00	0.00 ± 0.00	0.00 ± 0.00	0.00 ± 0.00	0.3 (1.0000, 0.6000)	0.3 (1.0000, 0.7000)	0.4 (0.4765, 0.4708)
1222	______ASV1585	0.02 ± 0.00	0.02 ± 0.00	0.02 ± 0.00	0.02 ± 0.00	0.0 (0.9758, 0.6000)	0.2 (0.6768, 0.7000)	0.1 (0.7106, 0.5000)
1223	______ASV1586	0.01 ± 0.00	0.00 ± 0.00	0.00 ± 0.00	0.01 ± 0.00	0.0 (0.9310, 0.6000)	0.0 (0.8995, 0.7000)	4.2 (0.0569, 0.2863)
1224	______ASV15962	0.00 ± 0.00	0.00 ± 0.00	0.00 ± 0.00	0.00 ± 0.00	0.0 (0.8283, 0.6000)	1.1 (0.3900, 0.6287)	1.0 (0.5538, 0.4867)
1225	______ASV160	0.02 ± 0.00	0.02 ± 0.00	0.03 ± 0.00	0.04 ± 0.00	18.8 (0.0007, 0.0103)	0.0 (0.8692, 0.7000)	2.3 (0.1448, 0.3799)
1226	______ASV16123	0.00 ± 0.00	0.00 ± 0.00	0.00 ± 0.00	0.00 ± 0.00	2.6 (0.1430, 0.3067)	0.1 (0.8403, 0.7000)	0.0 (0.8703, 0.5000)
1227	______ASV1758	0.01 ± 0.00	0.01 ± 0.00	0.03 ± 0.00	0.04 ± 0.00	68.1 (0.0001, 0.0026)	0.6 (0.4353, 0.6515)	4.3 (0.0556, 0.2840)
1228	______ASV1801	0.00 ± 0.00	0.00 ± 0.00	0.01 ± 0.00	0.02 ± 0.01	16.0 (0.0001, 0.0026)	1.8 (0.1912, 0.5401)	1.8 (0.2073, 0.3927)
1229	______ASV1814	0.01 ± 0.00	0.01 ± 0.00	0.02 ± 0.00	0.02 ± 0.00	5.9 (0.0237, 0.1154)	1.5 (0.2458, 0.5549)	0.5 (0.4820, 0.4708)
1230	______ASV1816	0.01 ± 0.00	0.01 ± 0.00	0.01 ± 0.00	0.02 ± 0.00	7.3 (0.0133, 0.0804)	0.9 (0.3425, 0.6061)	2.1 (0.1644, 0.3877)
1231	______ASV1817	0.02 ± 0.00	0.02 ± 0.00	0.02 ± 0.00	0.02 ± 0.00	0.1 (0.8027, 0.6000)	0.1 (0.7831, 0.7000)	0.1 (0.7229, 0.5000)
1232	______ASV187	0.06 ± 0.01	0.06 ± 0.00	0.07 ± 0.01	0.06 ± 0.01	0.6 (0.4445, 0.5111)	0.6 (0.4609, 0.6548)	0.0 (0.9349, 0.5000)
1233	______ASV2256	0.00 ± 0.00	0.00 ± 0.00	0.01 ± 0.00	0.00 ± 0.00	0.6 (0.5387, 0.5391)	2.1 (0.1415, 0.4942)	1.6 (0.2161, 0.3927)
1234	______ASV2323	0.01 ± 0.00	0.01 ± 0.00	0.01 ± 0.00	0.02 ± 0.00	1.1 (0.3236, 0.4408)	4.4 (0.0515, 0.3610)	0.0 (0.9966, 0.5000)
1235	______ASV2364	0.01 ± 0.00	0.01 ± 0.00	0.01 ± 0.00	0.00 ± 0.00	0.2 (0.7094, 0.5969)	1.0 (0.3442, 0.6062)	0.5 (0.4974, 0.4720)
1236	______ASV2571	0.00 ± 0.00	0.00 ± 0.00	0.00 ± 0.00	0.00 ± 0.00	0.3 (0.7206, 0.5976)	0.3 (0.6742, 0.7000)	1.1 (0.4038, 0.4573)
1237	______ASV2720	0.01 ± 0.00	0.01 ± 0.00	0.01 ± 0.00	0.01 ± 0.00	4.3 (0.0525, 0.1768)	1.1 (0.3048, 0.5937)	0.9 (0.3548, 0.4388)
1238	______ASV275	0.07 ± 0.01	0.06 ± 0.01	0.11 ± 0.00	0.12 ± 0.01	52.9 (0.0001, 0.0026)	0.3 (0.5759, 0.6807)	1.2 (0.2880, 0.4186)
1239	______ASV2762	0.01 ± 0.00	0.01 ± 0.00	0.01 ± 0.00	0.02 ± 0.00	0.0 (0.9680, 0.6000)	1.2 (0.2987, 0.5899)	3.2 (0.0912, 0.3427)
1240	______ASV2877	0.01 ± 0.00	0.01 ± 0.00	0.01 ± 0.00	0.01 ± 0.00	0.2 (0.6344, 0.5724)	0.4 (0.5284, 0.6674)	0.1 (0.7281, 0.5000)
1241	______ASV3012	0.01 ± 0.00	0.01 ± 0.00	0.01 ± 0.00	0.01 ± 0.00	0.1 (0.7596, 0.6000)	1.5 (0.2432, 0.5533)	0.0 (0.8487, 0.5000)
1242	______ASV3163	NA	NA	NA	NA	NA	NA	NA
1243	______ASV3370	0.00 ± 0.00	0.00 ± 0.00	0.00 ± 0.00	0.00 ± 0.00	4.3 (0.0394, 0.1525)	0.5 (0.3944, 0.6290)	7.6 (0.0096, 0.1628)
1244	______ASV3964	0.00 ± 0.00	0.00 ± 0.00	0.00 ± 0.00	0.00 ± 0.00	2.0 (0.4815, 0.5153)	0.0 (1.0000, 0.7000)	0.0 (1.0000, 0.5000)
1245	______ASV4102	0.01 ± 0.00	0.01 ± 0.00	0.01 ± 0.00	0.01 ± 0.00	1.7 (0.2035, 0.3652)	1.4 (0.2515, 0.5602)	1.6 (0.2166, 0.3927)
1246	______ASV4105	0.01 ± 0.00	0.01 ± 0.00	0.01 ± 0.00	0.01 ± 0.00	2.9 (0.1095, 0.2657)	0.3 (0.6352, 0.6975)	0.1 (0.7949, 0.5000)
1247	______ASV4212	0.01 ± 0.00	0.00 ± 0.00	0.01 ± 0.00	0.01 ± 0.00	4.7 (0.0475, 0.1673)	0.5 (0.4886, 0.6557)	0.0 (0.9185, 0.5000)
1248	______ASV4404	0.01 ± 0.00	0.01 ± 0.00	0.01 ± 0.00	0.01 ± 0.00	0.2 (0.6634, 0.5833)	0.2 (0.6712, 0.7000)	0.0 (0.9085, 0.5000)
1249	______ASV4465	0.00 ± 0.00	0.01 ± 0.00	0.01 ± 0.00	0.01 ± 0.00	4.4 (0.0464, 0.1647)	0.3 (0.5858, 0.6831)	0.1 (0.6912, 0.5000)
1250	______ASV450	0.03 ± 0.00	0.03 ± 0.00	0.06 ± 0.00	0.08 ± 0.02	23.8 (0.0001, 0.0026)	0.6 (0.4775, 0.6548)	1.9 (0.1935, 0.3927)
1251	______ASV514	0.01 ± 0.00	0.01 ± 0.00	0.01 ± 0.00	0.01 ± 0.00	3.3 (0.0857, 0.2350)	2.4 (0.1401, 0.4918)	1.2 (0.2889, 0.4186)
1252	______ASV5267	0.01 ± 0.00	0.01 ± 0.00	0.01 ± 0.00	0.01 ± 0.00	0.0 (0.8170, 0.6000)	1.5 (0.2533, 0.5608)	0.0 (0.8364, 0.5000)
1253	______ASV534	0.02 ± 0.00	0.02 ± 0.00	0.02 ± 0.00	0.03 ± 0.00	2.4 (0.1342, 0.2964)	2.2 (0.1457, 0.4990)	10.8 (0.0053, 0.1342)
1254	______ASV5389	0.01 ± 0.01	0.01 ± 0.00	0.00 ± 0.00	0.00 ± 0.00	4.7 (0.0066, 0.0495)	0.2 (0.7621, 0.7000)	0.2 (0.7650, 0.5000)
1255	______ASV559	0.03 ± 0.00	0.01 ± 0.00	0.05 ± 0.01	0.06 ± 0.01	42.6 (0.0001, 0.0026)	0.0 (0.9522, 0.7000)	5.8 (0.0243, 0.2345)
1256	______ASV5590	0.00 ± 0.00	0.00 ± 0.00	0.01 ± 0.00	0.01 ± 0.00	27.4 (0.0002, 0.0042)	1.7 (0.2089, 0.5401)	0.2 (0.6669, 0.5000)
1257	______ASV5871	0.00 ± 0.00	0.00 ± 0.00	0.00 ± 0.00	0.00 ± 0.00	1.3 (0.4139, 0.4950)	0.0 (0.9235, 0.7000)	0.0 (0.9809, 0.5000)
1258	______ASV6311	0.00 ± 0.00	0.01 ± 0.00	0.01 ± 0.00	0.00 ± 0.00	0.1 (0.7506, 0.6000)	0.4 (0.5342, 0.6690)	1.8 (0.1879, 0.3927)
1259	______ASV6383	0.00 ± 0.00	0.00 ± 0.00	0.01 ± 0.00	0.01 ± 0.00	30.0 (0.0001, 0.0026)	3.0 (0.0945, 0.4443)	0.0 (0.9375, 0.5000)
1260	______ASV6547	NA	NA	NA	NA	NA	NA	NA
1261	______ASV682	0.03 ± 0.00	0.04 ± 0.01	0.06 ± 0.01	0.06 ± 0.01	13.2 (0.0022, 0.0237)	0.3 (0.6122, 0.6896)	0.9 (0.3414, 0.4352)
1262	______ASV750	0.02 ± 0.00	0.02 ± 0.00	0.03 ± 0.00	0.03 ± 0.01	6.4 (0.0063, 0.0483)	0.1 (0.7649, 0.7000)	0.8 (0.4502, 0.4708)
1263	______ASV7539	0.00 ± 0.00	0.00 ± 0.00	0.00 ± 0.00	0.00 ± 0.00	1.1 (0.5171, 0.5285)	0.0 (0.9203, 0.7000)	1.2 (0.3878, 0.4521)
1264	______ASV764	0.02 ± 0.01	0.02 ± 0.00	0.05 ± 0.01	0.06 ± 0.01	40.3 (0.0001, 0.0026)	0.1 (0.7583, 0.7000)	0.5 (0.4773, 0.4708)
1265	______ASV791	0.03 ± 0.00	0.02 ± 0.00	0.03 ± 0.01	0.02 ± 0.00	0.0 (0.9768, 0.6000)	1.0 (0.3343, 0.6058)	0.0 (0.8820, 0.5000)
1266	______ASV8240	0.00 ± 0.00	0.00 ± 0.00	0.00 ± 0.00	0.00 ± 0.00	1.0 (1.0000, 0.6000)	1.0 (1.0000, 0.7000)	1.0 (1.0000, 0.5000)
1267	______ASV8355	0.00 ± 0.00	0.00 ± 0.00	0.00 ± 0.00	0.00 ± 0.00	1.6 (0.2401, 0.3789)	0.0 (0.7905, 0.7000)	0.0 (0.8492, 0.5000)
1268	______ASV848	0.01 ± 0.01	0.02 ± 0.01	0.02 ± 0.00	0.02 ± 0.00	0.7 (0.4690, 0.5153)	0.1 (0.7690, 0.7000)	0.5 (0.5624, 0.4884)
1269	______ASV8577	0.00 ± 0.00	0.00 ± 0.00	0.00 ± 0.00	0.00 ± 0.00	0.0 (1.0000, 0.6000)	0.0 (1.0000, 0.7000)	2.0 (0.4839, 0.4708)
1270	______ASV881	0.03 ± 0.00	0.04 ± 0.01	0.04 ± 0.00	0.05 ± 0.01	4.0 (0.0574, 0.1871)	3.9 (0.0609, 0.3817)	0.1 (0.7323, 0.5000)
1271	______ASV8957	0.00 ± 0.00	0.00 ± 0.00	0.00 ± 0.00	0.00 ± 0.00	0.0 (0.9404, 0.6000)	0.1 (0.7425, 0.7000)	0.4 (0.5500, 0.4856)
1272	______ASV8981	0.00 ± 0.00	0.00 ± 0.00	0.00 ± 0.00	0.00 ± 0.00	1.0 (1.0000, 0.6000)	1.0 (1.0000, 0.7000)	1.0 (1.0000, 0.5000)
1273	______ASV9366	0.00 ± 0.00	0.00 ± 0.00	0.00 ± 0.00	0.00 ± 0.00	0.7 (0.4719, 0.5153)	0.6 (0.5482, 0.6735)	0.2 (0.7196, 0.5000)
1274	______ASV943	0.01 ± 0.00	0.01 ± 0.00	0.01 ± 0.00	0.01 ± 0.00	3.9 (0.0627, 0.1982)	0.0 (0.8255, 0.7000)	0.3 (0.5634, 0.4884)
1275	_c:Subgroup_11	0.02 ± 0.00	0.01 ± 0.00	0.01 ± 0.00	0.02 ± 0.00	0.0 (0.9824, 0.6000)	0.0 (0.8491, 0.7000)	2.0 (0.1700, 0.3906)
1276	______ASV11538	0.00 ± 0.00	0.00 ± 0.00	0.00 ± 0.00	0.00 ± 0.00	0.0 (0.9336, 0.6000)	0.0 (0.8667, 0.7000)	0.8 (0.4174, 0.4622)
1277	______ASV2472	0.01 ± 0.00	0.01 ± 0.00	0.01 ± 0.00	0.01 ± 0.00	0.0 (0.9871, 0.6000)	0.0 (0.8602, 0.7000)	1.3 (0.2660, 0.4111)
1278	______ASV7156	NA	NA	NA	NA	NA	NA	NA
1279	_c:Subgroup_18	0.01 ± 0.00	0.01 ± 0.00	0.01 ± 0.00	0.01 ± 0.00	5.0 (0.0357, 0.1493)	0.3 (0.5862, 0.6831)	0.0 (0.9378, 0.5000)
1280	______ASV10713	0.00 ± 0.00	0.00 ± 0.00	0.00 ± 0.00	0.00 ± 0.00	0.2 (0.8640, 0.6000)	0.3 (0.4411, 0.6544)	2.2 (0.2077, 0.3927)
1281	______ASV11138	0.00 ± 0.00	0.00 ± 0.00	0.01 ± 0.00	0.00 ± 0.00	2.5 (0.1319, 0.2935)	0.7 (0.4152, 0.6395)	0.0 (0.8010, 0.5000)
1282	______ASV15783	0.00 ± 0.00	0.00 ± 0.00	0.00 ± 0.00	0.00 ± 0.00	0.4 (0.5920, 0.5590)	0.0 (0.8937, 0.7000)	1.1 (0.4055, 0.4580)
1283	______ASV4500	0.00 ± 0.00	0.00 ± 0.00	0.00 ± 0.00	0.00 ± 0.00	1.0 (1.0000, 0.6000)	1.0 (1.0000, 0.7000)	1.0 (1.0000, 0.5000)
1284	______ASV5183	0.00 ± 0.00	0.00 ± 0.00	0.00 ± 0.00	0.00 ± 0.00	0.0 (0.9091, 0.6000)	0.0 (0.8043, 0.7000)	0.7 (0.6077, 0.4952)
1285	______ASV8691	0.00 ± 0.00	0.00 ± 0.00	0.00 ± 0.00	0.00 ± 0.00	4.3 (0.0399, 0.1525)	0.0 (0.9059, 0.7000)	0.8 (0.4100, 0.4599)
1286	_c:Subgroup_19	NA	NA	NA	NA	NA	NA	NA
1287	______ASV15901	NA	NA	NA	NA	NA	NA	NA
1288	_c:Subgroup_20	NA	NA	NA	NA	NA	NA	NA
1289	______ASV12659	NA	NA	NA	NA	NA	NA	NA
1290	_c:Subgroup_21	0.01 ± 0.00	0.01 ± 0.00	0.01 ± 0.00	0.01 ± 0.00	7.4 (0.0149, 0.0860)	0.0 (0.9614, 0.7000)	0.1 (0.7025, 0.5000)
1291	______ASV4278	0.01 ± 0.00	0.01 ± 0.00	0.01 ± 0.00	0.01 ± 0.00	7.4 (0.0154, 0.0873)	0.0 (0.9641, 0.7000)	0.1 (0.7002, 0.5000)
1292	_c:Subgroup_22	0.02 ± 0.00	0.01 ± 0.00	0.02 ± 0.00	0.00 ± 0.00	1.8 (0.1950, 0.3589)	7.7 (0.0133, 0.2642)	2.5 (0.1325, 0.3744)
1293	______ASV11971	NA	NA	NA	NA	NA	NA	NA
1294	______ASV13403	NA	NA	NA	NA	NA	NA	NA
1295	______ASV13510	0.00 ± 0.00	0.00 ± 0.00	0.00 ± 0.00	0.00 ± 0.00	1.0 (1.0000, 0.6000)	1.0 (1.0000, 0.7000)	1.0 (1.0000, 0.5000)
1296	______ASV15639	0.00 ± 0.00	0.00 ± 0.00	0.00 ± 0.00	0.00 ± 0.00	0.2 (0.5961, 0.5594)	2.2 (0.2372, 0.5503)	0.2 (0.8025, 0.5000)
1297	______ASV1636	0.01 ± 0.00	0.01 ± 0.00	0.01 ± 0.00	0.00 ± 0.00	1.1 (0.2990, 0.4241)	6.3 (0.0197, 0.2994)	1.3 (0.2783, 0.4164)
1298	______ASV5127	NA	NA	NA	NA	NA	NA	NA
1299	______ASV8786	0.00 ± 0.00	0.00 ± 0.00	0.00 ± 0.00	0.00 ± 0.00	0.4 (0.5782, 0.5544)	0.4 (0.5782, 0.6807)	3.5 (0.2251, 0.3931)
1300	______ASV9795	0.00 ± 0.00	0.00 ± 0.00	0.00 ± 0.00	0.00 ± 0.00	1.0 (1.0000, 0.6000)	1.0 (1.0000, 0.7000)	1.0 (1.0000, 0.5000)
1301	_c:Subgroup_25	0.12 ± 0.00	0.08 ± 0.01	0.08 ± 0.01	0.07 ± 0.01	6.6 (0.0193, 0.1006)	10.0 (0.0058, 0.1929)	2.7 (0.1156, 0.3601)
1302	______ASV10495	0.00 ± 0.00	0.00 ± 0.00	0.00 ± 0.00	0.00 ± 0.00	4.2 (0.0976, 0.2537)	0.1 (0.9034, 0.7000)	0.1 (0.8989, 0.5000)
1303	______ASV10763	0.00 ± 0.00	0.00 ± 0.00	0.00 ± 0.00	0.00 ± 0.00	1.4 (0.2109, 0.3652)	1.3 (0.2799, 0.5809)	0.5 (0.4459, 0.4708)
1304	______ASV12827	0.00 ± 0.00	0.00 ± 0.00	0.00 ± 0.00	0.00 ± 0.00	0.0 (1.0000, 0.6000)	2.0 (0.4697, 0.6548)	0.0 (1.0000, 0.5000)
1305	______ASV13124	0.00 ± 0.00	0.00 ± 0.00	0.00 ± 0.00	0.00 ± 0.00	0.1 (0.9130, 0.6000)	0.1 (0.7799, 0.7000)	1.1 (0.2991, 0.4216)
1306	______ASV1356	0.00 ± 0.00	0.00 ± 0.00	0.00 ± 0.00	0.00 ± 0.00	0.0 (1.0000, 0.6000)	0.0 (1.0000, 0.7000)	2.0 (0.4880, 0.4710)
1307	______ASV1357	0.03 ± 0.00	0.02 ± 0.00	0.02 ± 0.00	0.02 ± 0.00	7.5 (0.0155, 0.0877)	1.0 (0.3247, 0.6039)	6.6 (0.0202, 0.2197)
1308	______ASV1401	0.04 ± 0.00	0.02 ± 0.01	0.03 ± 0.00	0.02 ± 0.01	1.1 (0.2944, 0.4208)	9.0 (0.0089, 0.2311)	0.0 (0.9825, 0.5000)
1309	______ASV15141	NA	NA	NA	NA	NA	NA	NA
1310	______ASV15800	0.00 ± 0.00	0.00 ± 0.00	0.00 ± 0.00	0.00 ± 0.00	0.1 (0.7138, 0.5971)	1.5 (0.2580, 0.5655)	0.5 (0.5957, 0.4932)
1311	______ASV3134	0.01 ± 0.00	0.01 ± 0.00	0.01 ± 0.00	0.01 ± 0.00	1.9 (0.1770, 0.3417)	0.0 (0.8515, 0.7000)	2.3 (0.1382, 0.3788)
1312	______ASV4365	0.01 ± 0.00	0.01 ± 0.00	0.01 ± 0.00	0.01 ± 0.00	1.9 (0.1703, 0.3343)	0.2 (0.6390, 0.6985)	3.7 (0.0724, 0.3170)
1313	______ASV4530	0.01 ± 0.00	0.01 ± 0.00	0.01 ± 0.00	0.00 ± 0.00	0.5 (0.5080, 0.5248)	3.4 (0.0833, 0.4301)	0.0 (0.9034, 0.5000)
1314	______ASV5299	0.00 ± 0.00	0.00 ± 0.00	0.00 ± 0.00	0.00 ± 0.00	2.5 (0.2126, 0.3652)	2.5 (0.2126, 0.5401)	2.5 (0.2126, 0.3927)
1315	______ASV6825	NA	NA	NA	NA	NA	NA	NA
1316	______ASV6991	0.00 ± 0.00	0.00 ± 0.00	0.00 ± 0.00	0.00 ± 0.00	0.2 (0.7760, 0.6000)	0.9 (0.3893, 0.6283)	0.2 (0.6246, 0.4989)
1317	______ASV8814	0.00 ± 0.00	0.00 ± 0.00	0.00 ± 0.00	0.00 ± 0.00	0.0 (0.8724, 0.6000)	5.6 (0.0294, 0.3425)	0.6 (0.3877, 0.4520)
1318	______ASV888	0.01 ± 0.00	0.00 ± 0.00	0.00 ± 0.00	0.00 ± 0.00	1.5 (0.2490, 0.3865)	2.6 (0.1170, 0.4661)	0.0 (0.9943, 0.5000)
1319	______ASV9301	NA	NA	NA	NA	NA	NA	NA
1320	_c:Subgroup_5	0.38 ± 0.03	0.33 ± 0.04	0.38 ± 0.01	0.34 ± 0.03	0.0 (0.9150, 0.6000)	2.9 (0.0997, 0.4461)	0.0 (0.8781, 0.5000)
1321	______ASV10202	NA	NA	NA	NA	NA	NA	NA
1322	______ASV10567	0.00 ± 0.00	0.00 ± 0.00	0.00 ± 0.00	0.00 ± 0.00	6.6 (0.0227, 0.1125)	0.1 (0.5997, 0.6850)	0.9 (0.2985, 0.4216)
1323	______ASV10659	0.00 ± 0.00	0.00 ± 0.00	0.00 ± 0.00	0.00 ± 0.00	1.8 (0.2181, 0.3652)	1.8 (0.2181, 0.5401)	1.8 (0.2181, 0.3927)
1324	______ASV1073	0.02 ± 0.00	0.02 ± 0.00	0.02 ± 0.00	0.02 ± 0.00	0.5 (0.4628, 0.5153)	0.3 (0.5614, 0.6781)	0.4 (0.5576, 0.4875)
1325	______ASV10846	0.00 ± 0.00	0.00 ± 0.00	0.00 ± 0.00	0.00 ± 0.00	0.2 (0.6221, 0.5682)	0.1 (0.7780, 0.7000)	0.4 (0.5913, 0.4932)
1326	______ASV11134	NA	NA	NA	NA	NA	NA	NA
1327	______ASV11646	0.00 ± 0.00	0.00 ± 0.00	0.00 ± 0.00	0.00 ± 0.00	1.0 (1.0000, 0.6000)	1.0 (1.0000, 0.7000)	1.0 (1.0000, 0.5000)
1328	______ASV1185	0.02 ± 0.00	0.01 ± 0.00	0.02 ± 0.00	0.01 ± 0.00	2.1 (0.1647, 0.3283)	23.7 (0.0002, 0.0367)	0.2 (0.6696, 0.5000)
1329	______ASV11930	0.00 ± 0.00	0.00 ± 0.00	0.00 ± 0.00	0.00 ± 0.00	0.0 (1.0000, 0.6000)	2.0 (0.4852, 0.6553)	0.0 (1.0000, 0.5000)
1330	______ASV12556	NA	NA	NA	NA	NA	NA	NA
1331	______ASV12735	0.00 ± 0.00	0.00 ± 0.00	0.00 ± 0.00	0.00 ± 0.00	2.0 (0.4875, 0.5154)	0.0 (1.0000, 0.7000)	0.0 (1.0000, 0.5000)
1332	______ASV12983	0.00 ± 0.00	0.00 ± 0.00	0.00 ± 0.00	0.00 ± 0.00	2.5 (0.2224, 0.3652)	2.5 (0.2224, 0.5401)	2.5 (0.2224, 0.3927)
1333	______ASV14561	NA	NA	NA	NA	NA	NA	NA
1334	______ASV1462	0.02 ± 0.00	0.02 ± 0.00	0.02 ± 0.00	0.01 ± 0.00	0.0 (0.8675, 0.6000)	1.9 (0.1807, 0.5331)	0.1 (0.7828, 0.5000)
1335	______ASV15116	NA	NA	NA	NA	NA	NA	NA
1336	______ASV16466	0.00 ± 0.00	0.00 ± 0.00	0.00 ± 0.00	0.00 ± 0.00	0.4 (0.4600, 0.5153)	1.3 (0.2731, 0.5770)	1.4 (0.2200, 0.3927)
1337	______ASV16961	0.00 ± 0.00	0.00 ± 0.00	0.00 ± 0.00	0.00 ± 0.00	2.2 (0.1347, 0.2969)	0.6 (0.3740, 0.6211)	0.5 (0.6029, 0.4939)
1338	______ASV17020	NA	NA	NA	NA	NA	NA	NA
1339	______ASV1703	0.02 ± 0.00	0.02 ± 0.00	0.02 ± 0.00	0.02 ± 0.00	0.4 (0.5242, 0.5313)	3.3 (0.0868, 0.4366)	0.4 (0.5253, 0.4804)
1340	______ASV17330	0.00 ± 0.00	0.00 ± 0.00	0.00 ± 0.00	0.00 ± 0.00	0.3 (0.6843, 0.5896)	0.3 (0.7540, 0.7000)	0.0 (0.9181, 0.5000)
1341	______ASV1892	0.01 ± 0.00	0.01 ± 0.00	0.01 ± 0.00	0.01 ± 0.00	0.1 (0.7011, 0.5945)	2.2 (0.1493, 0.5040)	0.4 (0.5064, 0.4742)
1342	______ASV2233	0.02 ± 0.00	0.01 ± 0.00	0.02 ± 0.00	0.01 ± 0.00	2.0 (0.1753, 0.3403)	3.8 (0.0668, 0.3920)	0.0 (0.9959, 0.5000)
1343	______ASV2243	0.01 ± 0.00	0.01 ± 0.00	0.01 ± 0.00	0.01 ± 0.00	0.6 (0.4529, 0.5135)	0.5 (0.4989, 0.6585)	0.0 (0.9741, 0.5000)
1344	______ASV2257	0.00 ± 0.00	0.00 ± 0.00	0.00 ± 0.00	0.01 ± 0.00	3.7 (0.0672, 0.2050)	5.2 (0.0293, 0.3425)	1.1 (0.2902, 0.4186)
1345	______ASV2678	0.01 ± 0.00	0.01 ± 0.00	0.01 ± 0.00	0.01 ± 0.00	0.0 (0.8457, 0.6000)	3.5 (0.0792, 0.4206)	0.1 (0.7605, 0.5000)
1346	______ASV2847	0.00 ± 0.00	0.00 ± 0.00	0.00 ± 0.00	0.00 ± 0.00	1.0 (1.0000, 0.6000)	1.0 (1.0000, 0.7000)	1.0 (1.0000, 0.5000)
1347	______ASV2892	0.00 ± 0.00	0.00 ± 0.00	0.00 ± 0.00	0.00 ± 0.00	4.2 (0.0538, 0.1792)	0.3 (0.6482, 0.7000)	0.4 (0.4809, 0.4708)
1348	______ASV3046	0.01 ± 0.00	0.01 ± 0.00	0.01 ± 0.00	0.01 ± 0.00	0.0 (0.9158, 0.6000)	0.6 (0.4498, 0.6548)	0.0 (0.9167, 0.5000)
1349	______ASV3068	0.01 ± 0.00	0.01 ± 0.00	0.01 ± 0.00	0.01 ± 0.00	3.5 (0.0709, 0.2115)	0.6 (0.4547, 0.6548)	0.1 (0.7447, 0.5000)
1350	______ASV3268	0.01 ± 0.00	0.01 ± 0.00	0.01 ± 0.00	0.01 ± 0.00	0.7 (0.4423, 0.5107)	0.0 (0.8406, 0.7000)	0.5 (0.5070, 0.4744)
1351	______ASV3426	0.01 ± 0.00	0.01 ± 0.00	0.00 ± 0.00	0.01 ± 0.00	0.5 (0.5037, 0.5224)	0.0 (0.8631, 0.7000)	2.8 (0.1127, 0.3600)
1352	______ASV3445	0.00 ± 0.00	0.00 ± 0.00	0.00 ± 0.00	0.00 ± 0.00	2.5 (0.0864, 0.2357)	2.5 (0.0623, 0.3847)	0.9 (0.2788, 0.4164)
1353	______ASV3553	NA	NA	NA	NA	NA	NA	NA
1354	______ASV3673	NA	NA	NA	NA	NA	NA	NA
1355	______ASV382	0.07 ± 0.01	0.07 ± 0.01	0.07 ± 0.00	0.06 ± 0.00	0.5 (0.4703, 0.5153)	0.8 (0.3789, 0.6227)	0.9 (0.3455, 0.4359)
1356	______ASV3849	0.00 ± 0.00	0.00 ± 0.00	0.00 ± 0.00	0.01 ± 0.00	5.3 (0.0294, 0.1330)	5.3 (0.0297, 0.3425)	2.2 (0.1728, 0.3918)
1357	______ASV3851	0.00 ± 0.00	0.00 ± 0.00	0.00 ± 0.00	0.00 ± 0.00	0.2 (0.6942, 0.5933)	0.5 (0.4905, 0.6560)	0.5 (0.5359, 0.4834)
1358	______ASV4234	0.01 ± 0.00	0.01 ± 0.00	0.01 ± 0.00	0.01 ± 0.00	0.0 (0.8871, 0.6000)	0.1 (0.8345, 0.7000)	0.9 (0.3620, 0.4418)
1359	______ASV4496	0.01 ± 0.00	0.01 ± 0.00	0.00 ± 0.00	0.01 ± 0.00	1.0 (0.3091, 0.4299)	0.0 (0.8172, 0.7000)	3.7 (0.0778, 0.3263)
1360	______ASV4502	0.00 ± 0.00	0.00 ± 0.00	0.00 ± 0.00	0.00 ± 0.00	1.1 (0.3785, 0.4751)	1.0 (0.5180, 0.6651)	0.0 (0.9193, 0.5000)
1361	______ASV526	0.02 ± 0.00	0.01 ± 0.00	0.02 ± 0.00	0.02 ± 0.00	2.6 (0.1261, 0.2860)	3.8 (0.0653, 0.3879)	0.3 (0.6007, 0.4932)
1362	______ASV5550	0.00 ± 0.00	0.00 ± 0.00	0.00 ± 0.00	0.00 ± 0.00	0.0 (1.0000, 0.6000)	2.0 (0.4674, 0.6548)	0.0 (1.0000, 0.5000)
1363	______ASV6105	0.00 ± 0.00	0.00 ± 0.00	0.01 ± 0.00	0.01 ± 0.00	2.5 (0.1206, 0.2798)	0.9 (0.3101, 0.5956)	0.9 (0.3545, 0.4387)
1364	______ASV6255	0.00 ± 0.00	0.00 ± 0.00	0.00 ± 0.00	0.00 ± 0.00	0.3 (0.5143, 0.5277)	0.2 (0.6974, 0.7000)	0.2 (0.7360, 0.5000)
1365	______ASV6604	0.00 ± 0.00	0.00 ± 0.00	0.00 ± 0.00	0.00 ± 0.00	0.0 (0.9911, 0.6000)	0.0 (0.9348, 0.7000)	0.3 (0.6020, 0.4937)
1366	______ASV7249	0.00 ± 0.00	0.00 ± 0.00	0.00 ± 0.00	0.00 ± 0.00	0.1 (0.7294, 0.5996)	2.2 (0.1659, 0.5206)	0.3 (0.6565, 0.5000)
1367	______ASV7812	0.00 ± 0.00	0.00 ± 0.00	0.00 ± 0.00	0.00 ± 0.00	2.9 (0.0740, 0.2171)	6.2 (0.0153, 0.2775)	2.7 (0.0787, 0.3281)
1368	______ASV782	0.03 ± 0.00	0.03 ± 0.01	0.03 ± 0.01	0.04 ± 0.00	0.6 (0.4287, 0.5027)	1.5 (0.2367, 0.5501)	0.8 (0.3770, 0.4476)
1369	______ASV8067	NA	NA	NA	NA	NA	NA	NA
1370	______ASV8081	NA	NA	NA	NA	NA	NA	NA
1371	______ASV8278	0.00 ± 0.00	0.00 ± 0.00	0.00 ± 0.00	0.00 ± 0.00	2.7 (0.0831, 0.2305)	2.7 (0.0618, 0.3835)	0.7 (0.2930, 0.4196)
1372	______ASV8461	0.00 ± 0.00	0.00 ± 0.00	0.00 ± 0.00	0.00 ± 0.00	0.4 (0.5015, 0.5217)	1.1 (0.3244, 0.6039)	0.0 (0.9164, 0.5000)
1373	______ASV8903	NA	NA	NA	NA	NA	NA	NA
1374	______ASV9062	0.00 ± 0.00	0.00 ± 0.00	0.00 ± 0.00	0.00 ± 0.00	0.5 (0.5522, 0.5450)	0.4 (0.6964, 0.7000)	0.5 (0.4511, 0.4708)
1375	______ASV9457	0.00 ± 0.00	0.00 ± 0.00	0.00 ± 0.00	0.00 ± 0.00	0.3 (0.6694, 0.5851)	0.0 (0.9267, 0.7000)	0.0 (0.9047, 0.5000)
1376	______ASV969	0.04 ± 0.01	0.03 ± 0.00	0.03 ± 0.01	0.03 ± 0.01	0.2 (0.6562, 0.5803)	2.5 (0.1351, 0.4905)	0.3 (0.6001, 0.4932)
1377	_c:Thermoanaerobaculia	0.13 ± 0.01	0.11 ± 0.01	0.11 ± 0.01	0.16 ± 0.05	0.4 (0.6778, 0.5876)	0.2 (0.8048, 0.7000)	1.6 (0.2367, 0.3987)
1378	__o:Thermoanaerobaculales	0.13 ± 0.01	0.11 ± 0.01	0.11 ± 0.01	0.16 ± 0.05	0.4 (0.6766, 0.5874)	0.2 (0.8039, 0.7000)	1.6 (0.2342, 0.3973)
1379	___f:Thermoanaerobaculaceae	0.13 ± 0.01	0.11 ± 0.01	0.11 ± 0.01	0.16 ± 0.05	0.4 (0.6740, 0.5863)	0.2 (0.7963, 0.7000)	1.6 (0.2404, 0.3992)
1380	____g:Subgroup_10	0.13 ± 0.01	0.11 ± 0.01	0.11 ± 0.01	0.16 ± 0.05	0.4 (0.6798, 0.5882)	0.2 (0.7935, 0.7000)	1.6 (0.2331, 0.3972)
1381	______ASV10249	NA	NA	NA	NA	NA	NA	NA
1382	______ASV10932	0.00 ± 0.00	0.00 ± 0.00	0.00 ± 0.00	0.00 ± 0.00	0.5 (0.6720, 0.5858)	0.5 (0.6162, 0.6911)	0.5 (0.6114, 0.4960)
1383	______ASV11145	0.00 ± 0.00	0.00 ± 0.00	0.00 ± 0.00	0.00 ± 0.00	0.0 (1.0000, 0.6000)	0.0 (1.0000, 0.7000)	2.0 (0.4773, 0.4708)
1384	______ASV11578	NA	NA	NA	NA	NA	NA	NA
1385	______ASV11797	0.00 ± 0.00	0.00 ± 0.00	0.00 ± 0.00	0.00 ± 0.00	1.0 (1.0000, 0.6000)	1.0 (1.0000, 0.7000)	1.0 (1.0000, 0.5000)
1386	______ASV12725	0.00 ± 0.00	0.00 ± 0.00	0.00 ± 0.00	0.00 ± 0.00	0.0 (1.0000, 0.6000)	2.0 (0.4849, 0.6552)	0.0 (1.0000, 0.5000)
1387	______ASV13487	0.00 ± 0.00	0.01 ± 0.00	0.00 ± 0.00	0.00 ± 0.00	2.8 (0.0375, 0.1523)	2.8 (0.0375, 0.3448)	2.8 (0.0375, 0.2616)
1388	______ASV13634	0.00 ± 0.00	0.00 ± 0.00	0.00 ± 0.00	0.00 ± 0.00	1.0 (1.0000, 0.6000)	1.0 (1.0000, 0.7000)	1.0 (1.0000, 0.5000)
1389	______ASV14013	NA	NA	NA	NA	NA	NA	NA
1390	______ASV14175	0.00 ± 0.00	0.00 ± 0.00	0.00 ± 0.00	0.00 ± 0.00	0.7 (0.4065, 0.4905)	0.6 (0.5949, 0.6845)	0.1 (0.9377, 0.5000)
1391	______ASV14563	0.00 ± 0.00	0.00 ± 0.00	0.00 ± 0.00	0.00 ± 0.00	0.1 (0.6611, 0.5823)	0.8 (0.4061, 0.6349)	1.8 (0.2344, 0.3973)
1392	______ASV14604	NA	NA	NA	NA	NA	NA	NA
1393	______ASV14768	NA	NA	NA	NA	NA	NA	NA
1394	______ASV15231	NA	NA	NA	NA	NA	NA	NA
1395	______ASV15451	0.00 ± 0.00	0.00 ± 0.00	0.00 ± 0.00	0.00 ± 0.00	0.1 (0.6918, 0.5927)	1.7 (0.3457, 0.6067)	0.1 (0.8591, 0.5000)
1396	______ASV15660	NA	NA	NA	NA	NA	NA	NA
1397	______ASV1591	0.01 ± 0.00	0.01 ± 0.00	0.01 ± 0.00	0.01 ± 0.00	0.6 (0.4305, 0.5029)	7.9 (0.0126, 0.2571)	0.2 (0.6337, 0.4992)
1398	______ASV16112	0.00 ± 0.00	0.00 ± 0.00	0.00 ± 0.00	0.00 ± 0.00	1.3 (0.1857, 0.3506)	1.3 (0.1836, 0.5358)	5.7 (0.0514, 0.2773)
1399	______ASV16796	0.00 ± 0.00	0.00 ± 0.00	0.00 ± 0.00	0.00 ± 0.00	5.8 (0.0289, 0.1315)	1.0 (0.3101, 0.5956)	0.2 (0.6433, 0.5000)
1400	______ASV17374	0.00 ± 0.00	0.00 ± 0.00	0.00 ± 0.00	0.00 ± 0.00	0.1 (0.5298, 0.5346)	5.0 (0.0103, 0.2416)	0.1 (0.5342, 0.4829)
1401	______ASV1961	0.01 ± 0.00	0.01 ± 0.00	0.00 ± 0.00	0.00 ± 0.00	7.5 (0.0071, 0.0523)	0.6 (0.4531, 0.6548)	0.6 (0.4585, 0.4708)
1402	______ASV2378	0.01 ± 0.00	0.01 ± 0.00	0.01 ± 0.00	0.02 ± 0.01	2.3 (0.0958, 0.2508)	1.0 (0.3919, 0.6290)	0.6 (0.6033, 0.4941)
1403	______ASV2536	0.01 ± 0.00	0.01 ± 0.01	0.01 ± 0.00	0.01 ± 0.00	1.0 (0.3941, 0.4847)	0.3 (0.7166, 0.7000)	0.4 (0.6760, 0.5000)
1404	______ASV3177	0.00 ± 0.00	0.00 ± 0.00	0.00 ± 0.00	0.00 ± 0.00	0.0 (1.0000, 0.6000)	2.0 (0.4774, 0.6548)	0.0 (1.0000, 0.5000)
1405	______ASV3871	0.01 ± 0.00	0.01 ± 0.00	0.00 ± 0.00	0.01 ± 0.00	0.0 (0.8919, 0.6000)	0.3 (0.6097, 0.6885)	0.3 (0.5641, 0.4884)
1406	______ASV4248	0.01 ± 0.00	0.00 ± 0.00	0.01 ± 0.00	0.00 ± 0.00	0.0 (0.8629, 0.6000)	3.5 (0.0649, 0.3877)	0.3 (0.6267, 0.4992)
1407	______ASV4442	0.00 ± 0.00	0.00 ± 0.00	0.00 ± 0.00	0.00 ± 0.00	1.1 (0.4843, 0.5153)	0.3 (0.7377, 0.7000)	0.0 (1.0000, 0.5000)
1408	______ASV4768	0.00 ± 0.00	0.00 ± 0.00	0.00 ± 0.00	0.00 ± 0.00	0.3 (0.6525, 0.5794)	0.3 (0.6556, 0.7000)	0.7 (0.4894, 0.4712)
1409	______ASV4937	0.00 ± 0.00	0.00 ± 0.00	0.00 ± 0.00	0.00 ± 0.00	1.0 (1.0000, 0.6000)	1.0 (1.0000, 0.7000)	1.0 (1.0000, 0.5000)
1410	______ASV5036	0.01 ± 0.00	0.00 ± 0.00	0.00 ± 0.00	0.01 ± 0.00	0.0 (0.8089, 0.6000)	0.1 (0.7555, 0.7000)	6.7 (0.0214, 0.2250)
1411	______ASV546	0.01 ± 0.00	0.01 ± 0.00	0.00 ± 0.00	0.02 ± 0.01	0.3 (0.9510, 0.6000)	0.8 (0.6259, 0.6946)	0.8 (0.6151, 0.4966)
1412	______ASV6950	NA	NA	NA	NA	NA	NA	NA
1413	______ASV7312	0.00 ± 0.00	0.00 ± 0.00	0.00 ± 0.00	0.00 ± 0.00	0.2 (0.7998, 0.6000)	1.9 (0.2448, 0.5541)	0.2 (0.5533, 0.4866)
1414	______ASV7437	0.00 ± 0.00	0.00 ± 0.00	0.00 ± 0.00	0.00 ± 0.00	0.3 (1.0000, 0.6000)	0.3 (0.8650, 0.7000)	0.3 (0.7167, 0.5000)
1415	______ASV8214	0.00 ± 0.00	0.00 ± 0.00	0.00 ± 0.00	0.01 ± 0.01	0.3 (0.8961, 0.6000)	0.4 (0.7932, 0.7000)	0.3 (0.8582, 0.5000)
1416	______ASV8740	0.00 ± 0.00	0.00 ± 0.00	0.00 ± 0.00	0.00 ± 0.00	1.0 (1.0000, 0.6000)	1.0 (1.0000, 0.7000)	1.0 (1.0000, 0.5000)
1417	______ASV8754	0.01 ± 0.01	0.00 ± 0.00	0.00 ± 0.00	0.00 ± 0.00	1.0 (1.0000, 0.6000)	1.0 (1.0000, 0.7000)	1.0 (1.0000, 0.5000)
1418	______ASV8796	0.00 ± 0.00	0.00 ± 0.00	0.00 ± 0.00	0.00 ± 0.00	0.4 (0.4736, 0.5153)	0.4 (0.4856, 0.6554)	4.7 (0.0487, 0.2716)
1419	______ASV9351	NA	NA	NA	NA	NA	NA	NA
1420	______ASV950	0.03 ± 0.01	0.02 ± 0.00	0.03 ± 0.00	0.07 ± 0.04	1.0 (0.4259, 0.5010)	0.2 (0.9769, 0.7000)	1.3 (0.2570, 0.4063)
1421	______ASV9544	0.00 ± 0.00	0.00 ± 0.00	0.00 ± 0.00	0.00 ± 0.00	0.0 (0.8350, 0.6000)	0.3 (0.6358, 0.6976)	1.6 (0.2822, 0.4181)
1422	______ASV9588	0.00 ± 0.00	0.00 ± 0.00	0.00 ± 0.00	0.00 ± 0.00	3.9 (0.0403, 0.1525)	3.9 (0.0403, 0.3448)	3.9 (0.0403, 0.2616)
1423	_c:Vicinamibacteria	3.54 ± 0.18	3.30 ± 0.19	3.24 ± 0.13	3.51 ± 0.19	0.1 (0.8079, 0.6000)	0.0 (0.9252, 0.7000)	2.3 (0.1386, 0.3788)
1424	__o:Subgroup_17	0.06 ± 0.01	0.05 ± 0.01	0.09 ± 0.01	0.07 ± 0.01	9.5 (0.0058, 0.0456)	1.2 (0.2768, 0.5786)	0.3 (0.5881, 0.4932)
1425	______ASV10045	0.00 ± 0.00	0.00 ± 0.00	0.00 ± 0.00	0.00 ± 0.00	0.3 (0.4908, 0.5164)	2.4 (0.1216, 0.4707)	2.3 (0.1523, 0.3841)
1426	______ASV10507	0.00 ± 0.00	0.00 ± 0.00	0.00 ± 0.00	0.00 ± 0.00	0.1 (0.9050, 0.6000)	0.9 (0.3205, 0.6024)	0.8 (0.3660, 0.4433)
1427	______ASV10518	NA	NA	NA	NA	NA	NA	NA
1428	______ASV11042	0.00 ± 0.00	0.00 ± 0.00	0.00 ± 0.00	0.00 ± 0.00	2.5 (0.1242, 0.2834)	0.9 (0.3350, 0.6060)	0.1 (0.6830, 0.5000)
1429	______ASV11503	0.00 ± 0.00	0.00 ± 0.00	0.00 ± 0.00	0.00 ± 0.00	1.0 (1.0000, 0.6000)	1.0 (1.0000, 0.7000)	1.0 (1.0000, 0.5000)
1430	______ASV11838	0.00 ± 0.00	0.00 ± 0.00	0.00 ± 0.00	0.01 ± 0.00	6.3 (0.0180, 0.0965)	6.4 (0.0189, 0.2975)	1.0 (0.2998, 0.4221)
1431	______ASV1197	0.00 ± 0.00	0.00 ± 0.00	0.00 ± 0.00	0.00 ± 0.00	0.9 (0.3380, 0.4488)	0.8 (0.3874, 0.6273)	0.9 (0.3721, 0.4451)
1432	______ASV1281	0.00 ± 0.00	0.00 ± 0.00	0.00 ± 0.00	0.00 ± 0.00	0.0 (0.9364, 0.6000)	0.1 (0.8171, 0.7000)	2.8 (0.1350, 0.3773)
1433	______ASV13192	0.00 ± 0.00	0.00 ± 0.00	0.00 ± 0.00	0.00 ± 0.00	0.9 (0.3305, 0.4453)	0.0 (0.9704, 0.7000)	1.9 (0.1843, 0.3927)
1434	______ASV1429	NA	NA	NA	NA	NA	NA	NA
1435	______ASV14772	0.00 ± 0.00	0.00 ± 0.00	0.00 ± 0.00	0.00 ± 0.00	5.0 (0.0655, 0.2031)	0.0 (0.6160, 0.6911)	0.0 (0.6211, 0.4978)
1436	______ASV14857	0.00 ± 0.00	0.00 ± 0.00	0.00 ± 0.00	0.00 ± 0.00	1.0 (1.0000, 0.6000)	1.0 (1.0000, 0.7000)	1.0 (1.0000, 0.5000)
1437	______ASV15046	0.00 ± 0.00	0.00 ± 0.00	0.00 ± 0.00	0.00 ± 0.00	1.4 (0.1787, 0.3438)	1.4 (0.1847, 0.5365)	5.7 (0.0496, 0.2726)
1438	______ASV15355	0.00 ± 0.00	0.00 ± 0.00	0.00 ± 0.00	0.00 ± 0.00	0.0 (1.0000, 0.6000)	2.0 (0.4786, 0.6548)	0.0 (1.0000, 0.5000)
1439	______ASV16879	NA	NA	NA	NA	NA	NA	NA
1440	______ASV17396	0.00 ± 0.00	0.00 ± 0.00	0.00 ± 0.00	0.00 ± 0.00	0.2 (0.7448, 0.6000)	0.3 (0.6960, 0.7000)	0.3 (0.5647, 0.4884)
1441	______ASV17413	NA	NA	NA	NA	NA	NA	NA
1442	______ASV1787	0.00 ± 0.00	0.00 ± 0.00	0.00 ± 0.00	0.00 ± 0.00	1.0 (1.0000, 0.6000)	1.0 (1.0000, 0.7000)	1.0 (1.0000, 0.5000)
1443	______ASV1802	0.02 ± 0.00	0.01 ± 0.00	0.02 ± 0.00	0.02 ± 0.00	3.2 (0.0937, 0.2477)	0.4 (0.5390, 0.6702)	0.3 (0.5893, 0.4932)
1444	______ASV1850	NA	NA	NA	NA	NA	NA	NA
1445	______ASV2058	NA	NA	NA	NA	NA	NA	NA
1446	______ASV2241	0.00 ± 0.00	0.00 ± 0.00	0.00 ± 0.00	0.00 ± 0.00	0.2 (0.5460, 0.5423)	1.1 (0.2271, 0.5441)	5.8 (0.0161, 0.2016)
1447	______ASV2322	0.00 ± 0.00	0.00 ± 0.00	0.00 ± 0.00	0.00 ± 0.00	1.0 (1.0000, 0.6000)	1.0 (1.0000, 0.7000)	1.0 (1.0000, 0.5000)
1448	______ASV3538	0.01 ± 0.00	0.01 ± 0.00	0.01 ± 0.00	0.01 ± 0.00	0.6 (0.4320, 0.5039)	0.2 (0.6949, 0.7000)	0.0 (0.8198, 0.5000)
1449	______ASV3794	0.00 ± 0.00	0.00 ± 0.00	0.00 ± 0.00	0.00 ± 0.00	1.4 (0.1805, 0.3458)	1.4 (0.1708, 0.5250)	1.4 (0.1844, 0.3927)
1450	______ASV3799	0.01 ± 0.00	0.01 ± 0.00	0.02 ± 0.01	0.01 ± 0.00	1.9 (0.1816, 0.3467)	1.2 (0.3059, 0.5941)	0.1 (0.7846, 0.5000)
1451	______ASV3919	0.00 ± 0.00	0.00 ± 0.00	0.01 ± 0.00	0.00 ± 0.00	6.2 (0.0153, 0.0869)	7.2 (0.0106, 0.2422)	1.0 (0.3411, 0.4352)
1452	______ASV4002	NA	NA	NA	NA	NA	NA	NA
1453	______ASV4419	0.00 ± 0.00	0.00 ± 0.00	0.00 ± 0.00	0.00 ± 0.00	0.5 (0.6892, 0.5914)	0.5 (0.6862, 0.7000)	0.0 (0.9124, 0.5000)
1454	______ASV4672	0.01 ± 0.00	0.00 ± 0.00	0.00 ± 0.00	0.01 ± 0.00	0.1 (0.6880, 0.5910)	0.9 (0.3322, 0.6058)	4.5 (0.0524, 0.2788)
1455	______ASV5891	0.00 ± 0.00	0.00 ± 0.00	0.00 ± 0.00	0.00 ± 0.00	2.1 (0.1856, 0.3505)	0.8 (0.3130, 0.5981)	2.3 (0.1130, 0.3600)
1456	______ASV6705	0.00 ± 0.00	0.00 ± 0.00	0.00 ± 0.00	0.00 ± 0.00	0.2 (0.5360, 0.5379)	4.3 (0.0678, 0.3934)	0.2 (0.5234, 0.4796)
1457	______ASV6970	NA	NA	NA	NA	NA	NA	NA
1458	______ASV8375	0.00 ± 0.00	0.00 ± 0.00	0.00 ± 0.00	0.00 ± 0.00	0.2 (0.8883, 0.6000)	0.2 (0.9492, 0.7000)	0.2 (0.8158, 0.5000)
1459	______ASV8378	NA	NA	NA	NA	NA	NA	NA
1460	______ASV8676	0.00 ± 0.00	0.00 ± 0.00	0.00 ± 0.00	0.00 ± 0.00	0.0 (0.8499, 0.6000)	0.7 (0.4527, 0.6548)	0.0 (0.8476, 0.5000)
1461	______ASV9954	0.00 ± 0.00	0.00 ± 0.00	0.00 ± 0.00	0.00 ± 0.00	2.3 (0.2094, 0.3652)	0.0 (0.9605, 0.7000)	0.6 (0.4339, 0.4680)
1462	__o:Vicinamibacterales	3.48 ± 0.17	3.24 ± 0.18	3.15 ± 0.13	3.44 ± 0.19	0.2 (0.6877, 0.5909)	0.0 (0.8785, 0.7000)	2.5 (0.1269, 0.3680)
1463	______ASV10006	0.00 ± 0.00	0.00 ± 0.00	0.00 ± 0.00	0.00 ± 0.00	1.7 (0.2275, 0.3682)	0.9 (0.3772, 0.6222)	0.0 (0.9159, 0.5000)
1464	______ASV10016	0.00 ± 0.00	0.00 ± 0.00	0.00 ± 0.00	0.00 ± 0.00	1.4 (0.4021, 0.4888)	0.2 (0.6682, 0.7000)	1.5 (0.2302, 0.3956)
1465	______ASV10017	0.00 ± 0.00	0.00 ± 0.00	0.00 ± 0.00	0.01 ± 0.00	6.2 (0.0244, 0.1181)	0.1 (0.7131, 0.7000)	4.5 (0.0497, 0.2726)
1466	______ASV10019	0.00 ± 0.00	0.00 ± 0.00	0.00 ± 0.00	0.00 ± 0.00	0.0 (0.8579, 0.6000)	1.0 (0.3080, 0.5955)	3.1 (0.0991, 0.3504)
1467	______ASV1002	0.02 ± 0.00	0.02 ± 0.00	0.02 ± 0.00	0.01 ± 0.00	2.9 (0.1053, 0.2607)	0.0 (0.8566, 0.7000)	0.3 (0.5599, 0.4879)
1468	______ASV1013	0.01 ± 0.00	0.01 ± 0.00	0.01 ± 0.00	0.01 ± 0.00	1.5 (0.2155, 0.3652)	1.9 (0.1785, 0.5314)	0.5 (0.4679, 0.4708)
1469	______ASV10322	0.01 ± 0.00	0.00 ± 0.00	0.01 ± 0.00	0.00 ± 0.00	0.0 (0.9498, 0.6000)	2.7 (0.1298, 0.4853)	0.2 (0.6936, 0.5000)
1470	______ASV10337	0.00 ± 0.00	0.00 ± 0.00	0.00 ± 0.00	0.00 ± 0.00	7.4 (0.0138, 0.0823)	2.9 (0.0927, 0.4429)	0.1 (0.6897, 0.5000)
1471	______ASV10491	0.00 ± 0.00	0.00 ± 0.00	0.00 ± 0.00	0.00 ± 0.00	0.1 (0.8459, 0.6000)	0.0 (0.9669, 0.7000)	0.1 (0.8553, 0.5000)
1472	______ASV10499	0.00 ± 0.00	0.00 ± 0.00	0.00 ± 0.00	0.00 ± 0.00	3.4 (0.2091, 0.3652)	0.4 (0.5651, 0.6793)	0.4 (0.5651, 0.4885)
1473	______ASV10604	0.00 ± 0.00	0.00 ± 0.00	0.00 ± 0.00	0.00 ± 0.00	6.0 (0.0281, 0.1299)	0.7 (0.3640, 0.6154)	0.1 (0.8708, 0.5000)
1474	______ASV10644	0.00 ± 0.00	0.00 ± 0.00	0.00 ± 0.00	0.00 ± 0.00	0.1 (0.7775, 0.6000)	3.4 (0.0819, 0.4264)	1.7 (0.1670, 0.3885)
1475	______ASV10686	0.00 ± 0.00	0.00 ± 0.00	0.00 ± 0.00	0.00 ± 0.00	1.1 (0.3409, 0.4498)	0.4 (0.5079, 0.6627)	0.0 (0.9534, 0.5000)
1476	______ASV10791	0.00 ± 0.00	0.00 ± 0.00	0.00 ± 0.00	0.00 ± 0.00	0.3 (0.6142, 0.5652)	0.2 (0.6796, 0.7000)	1.5 (0.2470, 0.4015)
1477	______ASV10797	0.00 ± 0.00	0.00 ± 0.00	0.00 ± 0.00	0.00 ± 0.00	0.1 (0.7863, 0.6000)	0.4 (0.5246, 0.6666)	0.9 (0.3876, 0.4520)
1478	______ASV1087	0.03 ± 0.01	0.02 ± 0.00	0.03 ± 0.00	0.02 ± 0.00	0.2 (0.6996, 0.5944)	0.5 (0.4960, 0.6574)	0.2 (0.6825, 0.5000)
1479	______ASV11028	0.00 ± 0.00	0.00 ± 0.00	0.00 ± 0.00	0.00 ± 0.00	1.2 (0.4013, 0.4882)	0.2 (0.6607, 0.7000)	0.2 (0.5356, 0.4833)
1480	______ASV11041	0.01 ± 0.00	0.01 ± 0.00	0.01 ± 0.00	0.01 ± 0.00	1.3 (0.2908, 0.4184)	0.0 (0.9287, 0.7000)	0.5 (0.4890, 0.4710)
1481	______ASV11054	0.00 ± 0.00	0.00 ± 0.00	0.00 ± 0.00	0.00 ± 0.00	1.2 (0.1697, 0.3337)	4.4 (0.0276, 0.3372)	4.8 (0.0213, 0.2249)
1482	______ASV11083	0.00 ± 0.00	0.00 ± 0.00	0.00 ± 0.00	0.00 ± 0.00	0.0 (0.9578, 0.6000)	0.8 (0.5183, 0.6651)	0.0 (0.8533, 0.5000)
1483	______ASV11088	NA	NA	NA	NA	NA	NA	NA
1484	______ASV11224	0.00 ± 0.00	0.00 ± 0.00	0.00 ± 0.00	0.00 ± 0.00	0.1 (0.6814, 0.5886)	1.4 (0.3042, 0.5937)	1.4 (0.2558, 0.4059)
1485	______ASV11258	0.00 ± 0.00	0.00 ± 0.00	0.00 ± 0.00	0.00 ± 0.00	1.0 (1.0000, 0.6000)	1.0 (1.0000, 0.7000)	1.0 (1.0000, 0.5000)
1486	______ASV11269	NA	NA	NA	NA	NA	NA	NA
1487	______ASV11281	0.00 ± 0.00	0.00 ± 0.00	0.00 ± 0.00	0.00 ± 0.00	0.0 (0.8558, 0.6000)	2.0 (0.2150, 0.5401)	0.3 (0.5643, 0.4884)
1488	______ASV11298	NA	NA	NA	NA	NA	NA	NA
1489	______ASV11506	0.00 ± 0.00	0.00 ± 0.00	0.00 ± 0.00	0.01 ± 0.00	2.9 (0.1003, 0.2563)	1.1 (0.3026, 0.5921)	0.3 (0.5921, 0.4932)
1490	______ASV11534	0.00 ± 0.00	0.00 ± 0.00	0.00 ± 0.00	0.00 ± 0.00	0.7 (0.4259, 0.5010)	0.2 (0.7501, 0.7000)	0.2 (0.7997, 0.5000)
1491	______ASV11627	0.00 ± 0.00	0.00 ± 0.00	0.00 ± 0.00	0.00 ± 0.00	2.0 (0.4726, 0.5153)	0.0 (1.0000, 0.7000)	0.0 (1.0000, 0.5000)
1492	______ASV11675	0.00 ± 0.00	0.01 ± 0.00	0.00 ± 0.00	0.00 ± 0.00	0.5 (0.5122, 0.5269)	0.5 (0.4938, 0.6569)	0.0 (0.9987, 0.5000)
1493	______ASV11683	0.00 ± 0.00	0.00 ± 0.00	0.00 ± 0.00	0.00 ± 0.00	1.6 (0.1825, 0.3480)	0.6 (0.3846, 0.6255)	5.4 (0.0258, 0.2399)
1494	______ASV11894	NA	NA	NA	NA	NA	NA	NA
1495	______ASV11945	0.00 ± 0.00	0.00 ± 0.00	0.00 ± 0.00	0.00 ± 0.00	1.3 (0.2673, 0.4007)	0.6 (0.4037, 0.6341)	2.5 (0.1171, 0.3611)
1496	______ASV11963	NA	NA	NA	NA	NA	NA	NA
1497	______ASV12134	0.00 ± 0.00	0.00 ± 0.00	0.00 ± 0.00	0.00 ± 0.00	2.5 (0.2187, 0.3652)	2.5 (0.2187, 0.5401)	2.5 (0.2187, 0.3927)
1498	______ASV12143	0.00 ± 0.00	0.00 ± 0.00	0.00 ± 0.00	0.00 ± 0.00	0.2 (0.5495, 0.5439)	0.0 (0.9440, 0.7000)	1.8 (0.2407, 0.3993)
1499	______ASV12227	0.00 ± 0.00	0.00 ± 0.00	0.00 ± 0.00	0.00 ± 0.00	1.9 (0.1596, 0.3231)	1.8 (0.2004, 0.5401)	0.6 (0.4230, 0.4634)
1500	______ASV12244	NA	NA	NA	NA	NA	NA	NA
1501	______ASV1233	0.00 ± 0.00	0.00 ± 0.00	0.00 ± 0.00	0.00 ± 0.00	0.0 (0.9403, 0.6000)	0.6 (0.3897, 0.6287)	2.2 (0.2587, 0.4070)
1502	______ASV12523	0.00 ± 0.00	0.00 ± 0.00	0.00 ± 0.00	0.00 ± 0.00	4.5 (0.0500, 0.1724)	4.5 (0.0473, 0.3509)	2.7 (0.1159, 0.3604)
1503	______ASV12684	0.00 ± 0.00	0.00 ± 0.00	0.00 ± 0.00	0.00 ± 0.00	0.0 (0.7249, 0.5985)	0.0 (0.8311, 0.7000)	4.9 (0.0613, 0.2941)
1504	______ASV12692	0.00 ± 0.00	0.00 ± 0.00	0.00 ± 0.00	0.00 ± 0.00	1.0 (1.0000, 0.6000)	1.0 (1.0000, 0.7000)	1.0 (1.0000, 0.5000)
1505	______ASV12958	0.00 ± 0.00	0.00 ± 0.00	0.00 ± 0.00	0.00 ± 0.00	2.0 (0.4745, 0.5153)	0.0 (1.0000, 0.7000)	0.0 (1.0000, 0.5000)
1506	______ASV13028	0.01 ± 0.00	0.01 ± 0.00	0.00 ± 0.00	0.01 ± 0.00	0.2 (0.6566, 0.5803)	0.0 (0.9049, 0.7000)	5.9 (0.0259, 0.2405)
1507	______ASV13297	0.00 ± 0.00	0.00 ± 0.00	0.00 ± 0.00	0.00 ± 0.00	1.0 (1.0000, 0.6000)	1.0 (1.0000, 0.7000)	1.0 (1.0000, 0.5000)
1508	______ASV13316	0.00 ± 0.00	0.00 ± 0.00	0.00 ± 0.00	0.00 ± 0.00	0.1 (0.7970, 0.6000)	0.1 (0.8164, 0.7000)	0.1 (0.6256, 0.4989)
1509	______ASV1334	NA	NA	NA	NA	NA	NA	NA
1510	______ASV13485	0.00 ± 0.00	0.00 ± 0.00	0.00 ± 0.00	0.00 ± 0.00	1.0 (0.5907, 0.5589)	0.0 (0.8754, 0.7000)	1.1 (0.4904, 0.4715)
1511	______ASV13570	0.00 ± 0.00	0.00 ± 0.00	0.00 ± 0.00	0.00 ± 0.00	0.0 (0.9507, 0.6000)	0.2 (0.6300, 0.6955)	0.2 (0.7524, 0.5000)
1512	______ASV13665	0.00 ± 0.00	0.00 ± 0.00	0.00 ± 0.00	0.00 ± 0.00	1.4 (0.2726, 0.4058)	0.1 (0.7682, 0.7000)	0.6 (0.3846, 0.4502)
1513	______ASV13732	0.00 ± 0.00	0.00 ± 0.00	0.00 ± 0.00	0.00 ± 0.00	0.0 (0.8319, 0.6000)	0.9 (0.2977, 0.5896)	3.5 (0.0741, 0.3199)
1514	______ASV1376	0.02 ± 0.00	0.02 ± 0.01	0.01 ± 0.00	0.01 ± 0.00	8.7 (0.0018, 0.0204)	0.0 (0.9636, 0.7000)	1.0 (0.3705, 0.4450)
1515	______ASV13763	NA	NA	NA	NA	NA	NA	NA
1516	______ASV13819	0.00 ± 0.00	0.00 ± 0.00	0.00 ± 0.00	0.00 ± 0.00	3.0 (0.1181, 0.2772)	0.0 (0.9347, 0.7000)	1.3 (0.2809, 0.4169)
1517	______ASV13823	0.00 ± 0.00	0.00 ± 0.00	0.00 ± 0.00	0.00 ± 0.00	0.3 (0.5410, 0.5399)	0.0 (0.8793, 0.7000)	1.1 (0.3831, 0.4500)
1518	______ASV140	0.09 ± 0.01	0.07 ± 0.01	0.10 ± 0.01	0.09 ± 0.01	3.7 (0.0676, 0.2052)	4.5 (0.0450, 0.3463)	0.3 (0.5812, 0.4920)
1519	______ASV14003	0.00 ± 0.00	0.00 ± 0.00	0.00 ± 0.00	0.00 ± 0.00	2.2 (0.1747, 0.3396)	0.1 (0.6858, 0.7000)	0.8 (0.3130, 0.4298)
1520	______ASV1415	0.00 ± 0.00	0.00 ± 0.00	0.00 ± 0.00	0.00 ± 0.00	1.7 (0.1828, 0.3483)	0.2 (0.7223, 0.7000)	1.6 (0.2015, 0.3927)
1521	______ASV14236	0.00 ± 0.00	0.00 ± 0.00	0.00 ± 0.00	0.00 ± 0.00	1.5 (0.1730, 0.3376)	1.4 (0.2117, 0.5401)	1.5 (0.1671, 0.3886)
1522	______ASV14279	0.00 ± 0.00	0.00 ± 0.00	0.00 ± 0.00	0.00 ± 0.00	0.4 (0.6236, 0.5687)	0.3 (0.7221, 0.7000)	0.0 (0.9525, 0.5000)
1523	______ASV14411	NA	NA	NA	NA	NA	NA	NA
1524	______ASV1445	NA	NA	NA	NA	NA	NA	NA
1525	______ASV14540	0.00 ± 0.00	0.00 ± 0.00	0.00 ± 0.00	0.00 ± 0.00	0.2 (0.9606, 0.6000)	0.2 (0.7679, 0.7000)	0.2 (0.9231, 0.5000)
1526	______ASV14671	0.00 ± 0.00	0.00 ± 0.00	0.00 ± 0.00	0.00 ± 0.00	1.1 (0.3378, 0.4487)	3.3 (0.0841, 0.4315)	0.1 (0.5740, 0.4908)
1527	______ASV14691	0.00 ± 0.00	0.00 ± 0.00	0.00 ± 0.00	0.00 ± 0.00	0.1 (0.8250, 0.6000)	1.2 (0.3530, 0.6095)	0.1 (0.8455, 0.5000)
1528	______ASV14789	0.00 ± 0.00	0.00 ± 0.00	0.00 ± 0.00	0.00 ± 0.00	1.0 (1.0000, 0.6000)	1.0 (1.0000, 0.7000)	1.0 (1.0000, 0.5000)
1529	______ASV14968	0.00 ± 0.00	0.00 ± 0.00	0.00 ± 0.00	0.00 ± 0.00	0.4 (0.6583, 0.5812)	1.9 (0.2397, 0.5514)	0.5 (0.5407, 0.4843)
1530	______ASV14987	0.00 ± 0.00	0.00 ± 0.00	0.00 ± 0.00	0.00 ± 0.00	8.0 (0.0081, 0.0575)	4.9 (0.0346, 0.3448)	0.1 (0.6043, 0.4944)
1531	______ASV15028	0.00 ± 0.00	0.00 ± 0.00	0.00 ± 0.00	0.00 ± 0.00	0.0 (0.8484, 0.6000)	0.1 (0.7390, 0.7000)	2.6 (0.1417, 0.3790)
1532	______ASV15040	NA	NA	NA	NA	NA	NA	NA
1533	______ASV1505	0.00 ± 0.00	0.00 ± 0.00	0.00 ± 0.00	0.00 ± 0.00	0.2 (0.9201, 0.6000)	0.2 (0.6590, 0.7000)	0.2 (0.6535, 0.5000)
1534	______ASV15066	0.00 ± 0.00	0.00 ± 0.00	0.00 ± 0.00	0.00 ± 0.00	1.0 (1.0000, 0.6000)	1.0 (1.0000, 0.7000)	1.0 (1.0000, 0.5000)
1535	______ASV1514	0.03 ± 0.01	0.02 ± 0.00	0.03 ± 0.00	0.03 ± 0.01	0.0 (0.9069, 0.6000)	1.4 (0.2718, 0.5759)	0.4 (0.5501, 0.4857)
1536	______ASV15145	0.00 ± 0.00	0.00 ± 0.00	0.00 ± 0.00	0.00 ± 0.00	0.0 (1.0000, 0.6000)	2.0 (0.4788, 0.6548)	0.0 (1.0000, 0.5000)
1537	______ASV15230	0.00 ± 0.00	0.00 ± 0.00	0.00 ± 0.00	0.00 ± 0.00	0.1 (0.8816, 0.6000)	1.2 (0.2299, 0.5454)	3.2 (0.0943, 0.3454)
1538	______ASV15292	0.00 ± 0.00	0.00 ± 0.00	0.00 ± 0.00	0.00 ± 0.00	1.2 (0.3341, 0.4468)	1.2 (0.3434, 0.6061)	0.3 (0.5008, 0.4729)
1539	______ASV15306	0.00 ± 0.00	0.00 ± 0.00	0.00 ± 0.00	0.00 ± 0.00	3.8 (0.0675, 0.2052)	2.0 (0.1301, 0.4856)	0.1 (0.7473, 0.5000)
1540	______ASV15309	0.00 ± 0.00	0.00 ± 0.00	0.00 ± 0.00	0.00 ± 0.00	1.3 (0.3364, 0.4478)	0.1 (0.8280, 0.7000)	1.4 (0.2437, 0.4003)
1541	______ASV15436	0.00 ± 0.00	0.00 ± 0.00	0.00 ± 0.00	0.00 ± 0.00	3.5 (0.2115, 0.3652)	0.4 (0.5698, 0.6793)	0.4 (0.5698, 0.4898)
1542	______ASV15499	0.00 ± 0.00	0.00 ± 0.00	0.00 ± 0.00	0.00 ± 0.00	0.1 (0.6203, 0.5674)	0.1 (0.6515, 0.7000)	2.4 (0.1859, 0.3927)
1543	______ASV15571	0.00 ± 0.00	0.00 ± 0.00	0.00 ± 0.00	0.00 ± 0.00	0.1 (0.8874, 0.6000)	0.1 (0.9613, 0.7000)	0.1 (0.7165, 0.5000)
1544	______ASV1559	0.01 ± 0.00	0.00 ± 0.00	0.00 ± 0.00	0.00 ± 0.00	1.4 (0.2497, 0.3867)	2.2 (0.1434, 0.4965)	1.4 (0.2492, 0.4019)
1545	______ASV15592	0.00 ± 0.00	0.00 ± 0.00	0.00 ± 0.00	0.00 ± 0.00	0.0 (0.9007, 0.6000)	0.0 (0.8719, 0.7000)	0.4 (0.6840, 0.5000)
1546	______ASV15609	0.00 ± 0.00	0.00 ± 0.00	0.00 ± 0.00	0.00 ± 0.00	0.6 (0.7274, 0.5993)	0.7 (0.5914, 0.6845)	0.0 (1.0000, 0.5000)
1547	______ASV15611	NA	NA	NA	NA	NA	NA	NA
1548	______ASV15720	0.00 ± 0.00	0.00 ± 0.00	0.00 ± 0.00	0.00 ± 0.00	1.5 (0.1432, 0.3068)	1.5 (0.1393, 0.4912)	5.7 (0.0267, 0.2424)
1549	______ASV15802	0.00 ± 0.00	0.00 ± 0.00	0.00 ± 0.00	0.00 ± 0.00	0.9 (0.3153, 0.4351)	2.0 (0.1838, 0.5358)	0.8 (0.4195, 0.4631)
1550	______ASV15996	0.00 ± 0.00	0.00 ± 0.00	0.00 ± 0.00	0.00 ± 0.00	2.5 (0.1474, 0.3117)	0.0 (0.8873, 0.7000)	0.3 (0.6400, 0.4999)
1551	______ASV16126	0.00 ± 0.00	0.00 ± 0.00	0.00 ± 0.00	0.00 ± 0.00	3.5 (0.0630, 0.1990)	0.2 (0.5603, 0.6779)	3.7 (0.0483, 0.2702)
1552	______ASV1627	0.01 ± 0.00	0.01 ± 0.00	0.01 ± 0.00	0.00 ± 0.00	3.0 (0.0990, 0.2544)	1.3 (0.2712, 0.5758)	2.3 (0.1483, 0.3813)
1553	______ASV16343	NA	NA	NA	NA	NA	NA	NA
1554	______ASV16478	0.00 ± 0.00	0.00 ± 0.00	0.00 ± 0.00	0.00 ± 0.00	0.0 (1.0000, 0.6000)	2.0 (0.4776, 0.6548)	0.0 (1.0000, 0.5000)
1555	______ASV16512	NA	NA	NA	NA	NA	NA	NA
1556	______ASV16524	0.00 ± 0.00	0.00 ± 0.00	0.00 ± 0.00	0.00 ± 0.00	1.0 (1.0000, 0.6000)	1.0 (1.0000, 0.7000)	1.0 (1.0000, 0.5000)
1557	______ASV1659	0.02 ± 0.00	0.02 ± 0.01	0.03 ± 0.00	0.02 ± 0.00	0.0 (0.9655, 0.6000)	0.2 (0.6578, 0.7000)	1.0 (0.3304, 0.4352)
1558	______ASV167	0.14 ± 0.01	0.09 ± 0.01	0.12 ± 0.01	0.11 ± 0.00	0.2 (0.6187, 0.5669)	10.4 (0.0042, 0.1721)	3.8 (0.0673, 0.3054)
1559	______ASV16785	NA	NA	NA	NA	NA	NA	NA
1560	______ASV16786	0.00 ± 0.00	0.00 ± 0.00	0.00 ± 0.00	0.00 ± 0.00	0.5 (0.5114, 0.5265)	0.4 (0.7123, 0.7000)	0.0 (0.7935, 0.5000)
1561	______ASV16923	0.00 ± 0.00	0.00 ± 0.00	0.00 ± 0.00	0.00 ± 0.00	0.4 (0.4880, 0.5154)	0.3 (0.5935, 0.6845)	2.5 (0.1670, 0.3885)
1562	______ASV17049	0.00 ± 0.00	0.00 ± 0.00	0.00 ± 0.00	0.00 ± 0.00	0.1 (0.8310, 0.6000)	1.4 (0.3381, 0.6060)	0.2 (0.5502, 0.4857)
1563	______ASV17077	0.00 ± 0.00	0.00 ± 0.00	0.00 ± 0.00	0.00 ± 0.00	1.0 (0.2894, 0.4175)	0.1 (0.7537, 0.7000)	0.9 (0.3805, 0.4484)
1564	______ASV17131	0.00 ± 0.00	0.00 ± 0.00	0.00 ± 0.00	0.00 ± 0.00	0.7 (0.5001, 0.5209)	0.7 (0.3869, 0.6271)	2.2 (0.1258, 0.3680)
1565	______ASV17209	0.00 ± 0.00	0.00 ± 0.00	0.00 ± 0.00	0.00 ± 0.00	1.0 (1.0000, 0.6000)	1.0 (1.0000, 0.7000)	1.0 (1.0000, 0.5000)
1566	______ASV17324	NA	NA	NA	NA	NA	NA	NA
1567	______ASV17381	0.00 ± 0.00	0.00 ± 0.00	0.00 ± 0.00	0.00 ± 0.00	1.0 (1.0000, 0.6000)	1.0 (1.0000, 0.7000)	1.0 (1.0000, 0.5000)
1568	______ASV17457	NA	NA	NA	NA	NA	NA	NA
1569	______ASV17501	NA	NA	NA	NA	NA	NA	NA
1570	______ASV17600	0.00 ± 0.00	0.00 ± 0.00	0.00 ± 0.00	0.00 ± 0.00	0.1 (0.7547, 0.6000)	0.1 (0.8320, 0.7000)	1.0 (0.4082, 0.4590)
1571	______ASV17602	0.00 ± 0.00	0.00 ± 0.00	0.00 ± 0.00	0.00 ± 0.00	0.2 (0.6915, 0.5925)	7.8 (0.0009, 0.0809)	0.2 (0.6919, 0.5000)
1572	______ASV1826	NA	NA	NA	NA	NA	NA	NA
1573	______ASV1829	0.00 ± 0.00	0.01 ± 0.00	0.00 ± 0.00	0.00 ± 0.00	7.5 (0.0149, 0.0860)	1.3 (0.2422, 0.5527)	0.5 (0.4127, 0.4609)
1574	______ASV1876	0.01 ± 0.00	0.01 ± 0.00	0.01 ± 0.00	0.01 ± 0.00	4.3 (0.0553, 0.1830)	0.4 (0.5423, 0.6708)	0.0 (0.8416, 0.5000)
1575	______ASV1926	0.02 ± 0.00	0.02 ± 0.00	0.02 ± 0.00	0.02 ± 0.00	0.5 (0.4877, 0.5154)	0.3 (0.5889, 0.6845)	0.0 (0.9124, 0.5000)
1576	______ASV1952	0.02 ± 0.00	0.02 ± 0.00	0.02 ± 0.00	0.02 ± 0.00	0.0 (0.9217, 0.6000)	2.6 (0.1267, 0.4792)	0.0 (0.8966, 0.5000)
1577	______ASV1956	0.02 ± 0.00	0.02 ± 0.00	0.02 ± 0.00	0.02 ± 0.00	0.1 (0.7871, 0.6000)	0.6 (0.4204, 0.6424)	0.4 (0.5179, 0.4783)
1578	______ASV2038	0.01 ± 0.00	0.01 ± 0.00	0.01 ± 0.00	0.01 ± 0.00	0.2 (0.6784, 0.5876)	0.4 (0.5469, 0.6734)	1.4 (0.2509, 0.4028)
1579	______ASV2090	0.02 ± 0.00	0.02 ± 0.00	0.02 ± 0.00	0.01 ± 0.00	0.1 (0.7062, 0.5958)	0.0 (0.9576, 0.7000)	0.5 (0.4673, 0.4708)
1580	______ASV2091	0.00 ± 0.00	0.00 ± 0.00	0.00 ± 0.00	0.00 ± 0.00	6.9 (0.0135, 0.0810)	0.1 (0.7435, 0.7000)	3.3 (0.0797, 0.3281)
1581	______ASV2106	0.01 ± 0.00	0.01 ± 0.00	0.01 ± 0.00	0.01 ± 0.00	0.0 (0.8913, 0.6000)	0.0 (0.8323, 0.7000)	0.0 (0.8324, 0.5000)
1582	______ASV2128	0.02 ± 0.01	0.01 ± 0.00	0.02 ± 0.00	0.02 ± 0.00	0.0 (0.8205, 0.6000)	0.8 (0.3944, 0.6290)	2.4 (0.1313, 0.3735)
1583	______ASV2135	0.02 ± 0.00	0.02 ± 0.00	0.02 ± 0.00	0.02 ± 0.00	0.1 (0.7763, 0.6000)	0.3 (0.5863, 0.6831)	0.5 (0.5174, 0.4781)
1584	______ASV2158	0.03 ± 0.00	0.02 ± 0.00	0.02 ± 0.00	0.02 ± 0.00	0.9 (0.3424, 0.4511)	1.9 (0.1761, 0.5294)	0.3 (0.5564, 0.4874)
1585	______ASV2173	0.01 ± 0.00	0.01 ± 0.00	0.02 ± 0.00	0.02 ± 0.00	3.9 (0.0635, 0.1996)	1.6 (0.2194, 0.5401)	0.6 (0.4327, 0.4674)
1586	______ASV2182	0.02 ± 0.00	0.02 ± 0.00	0.01 ± 0.00	0.03 ± 0.01	0.7 (0.4690, 0.5153)	2.8 (0.0981, 0.4461)	2.2 (0.1488, 0.3813)
1587	______ASV2192	0.02 ± 0.00	0.01 ± 0.00	0.02 ± 0.00	0.03 ± 0.00	6.6 (0.0135, 0.0810)	2.8 (0.1128, 0.4634)	11.5 (0.0021, 0.0946)
1588	______ASV2198	0.01 ± 0.00	0.02 ± 0.01	0.02 ± 0.00	0.02 ± 0.00	2.9 (0.1105, 0.2670)	1.5 (0.2334, 0.5469)	1.9 (0.1908, 0.3927)
1589	______ASV2267	0.02 ± 0.00	0.01 ± 0.00	0.01 ± 0.00	0.02 ± 0.00	0.0 (0.8798, 0.6000)	0.2 (0.6490, 0.7000)	1.2 (0.3017, 0.4229)
1590	______ASV2276	0.01 ± 0.00	0.01 ± 0.00	0.02 ± 0.00	0.02 ± 0.00	13.7 (0.0011, 0.0143)	1.9 (0.1895, 0.5401)	0.7 (0.4014, 0.4561)
1591	______ASV2343	0.01 ± 0.00	0.01 ± 0.00	0.01 ± 0.00	0.02 ± 0.00	4.8 (0.0400, 0.1525)	0.0 (0.9323, 0.7000)	0.1 (0.7701, 0.5000)
1592	______ASV2363	0.01 ± 0.00	0.01 ± 0.00	0.01 ± 0.00	0.01 ± 0.00	0.5 (0.4973, 0.5196)	0.0 (0.8728, 0.7000)	0.0 (0.9398, 0.5000)
1593	______ASV238	0.10 ± 0.01	0.08 ± 0.01	0.09 ± 0.01	0.11 ± 0.01	0.4 (0.5426, 0.5406)	0.0 (0.9454, 0.7000)	4.4 (0.0477, 0.2695)
1594	______ASV2416	0.00 ± 0.00	0.00 ± 0.00	0.00 ± 0.00	0.00 ± 0.00	2.4 (0.1124, 0.2694)	0.2 (0.6339, 0.6972)	2.3 (0.1740, 0.3925)
1595	______ASV245	0.10 ± 0.01	0.07 ± 0.01	0.07 ± 0.01	0.06 ± 0.01	6.4 (0.0186, 0.0986)	6.3 (0.0194, 0.2987)	0.4 (0.5157, 0.4776)
1596	______ASV2479	0.00 ± 0.00	0.01 ± 0.00	0.00 ± 0.00	0.01 ± 0.00	0.2 (0.6384, 0.5744)	5.9 (0.0230, 0.3142)	1.4 (0.2491, 0.4019)
1597	______ASV2555	0.00 ± 0.00	0.00 ± 0.00	0.00 ± 0.00	0.00 ± 0.00	0.0 (0.7617, 0.6000)	2.3 (0.2536, 0.5608)	0.6 (0.5065, 0.4742)
1598	______ASV2566	0.01 ± 0.00	0.01 ± 0.00	0.00 ± 0.00	0.01 ± 0.00	6.6 (0.0132, 0.0801)	2.6 (0.1179, 0.4661)	3.2 (0.0897, 0.3408)
1599	______ASV2585	0.01 ± 0.00	0.01 ± 0.00	0.01 ± 0.00	0.02 ± 0.00	4.4 (0.0489, 0.1700)	1.1 (0.3104, 0.5956)	3.6 (0.0727, 0.3170)
1600	______ASV2613	0.00 ± 0.00	0.00 ± 0.00	0.00 ± 0.00	0.00 ± 0.00	0.0 (0.9896, 0.6000)	0.9 (0.3760, 0.6219)	0.2 (0.5955, 0.4932)
1601	______ASV2620	0.00 ± 0.00	0.00 ± 0.00	0.00 ± 0.00	0.00 ± 0.00	2.1 (0.1855, 0.3504)	0.2 (0.6306, 0.6957)	0.2 (0.7161, 0.5000)
1602	______ASV2715	0.01 ± 0.00	0.01 ± 0.00	0.01 ± 0.00	0.01 ± 0.00	5.2 (0.0359, 0.1494)	0.8 (0.3947, 0.6290)	0.3 (0.5761, 0.4910)
1603	______ASV2819	0.01 ± 0.00	0.01 ± 0.00	0.01 ± 0.00	0.01 ± 0.00	0.3 (0.5472, 0.5429)	3.7 (0.0700, 0.3988)	1.1 (0.2987, 0.4216)
1604	______ASV293	0.09 ± 0.01	0.09 ± 0.01	0.09 ± 0.01	0.11 ± 0.01	1.4 (0.2596, 0.3949)	1.9 (0.1737, 0.5275)	2.3 (0.1397, 0.3788)
1605	______ASV2981	0.01 ± 0.00	0.01 ± 0.00	0.01 ± 0.00	0.01 ± 0.00	0.1 (0.8499, 0.6000)	0.0 (0.9415, 0.7000)	0.8 (0.3906, 0.4531)
1606	______ASV3045	NA	NA	NA	NA	NA	NA	NA
1607	______ASV3084	NA	NA	NA	NA	NA	NA	NA
1608	______ASV313	0.08 ± 0.01	0.06 ± 0.01	0.07 ± 0.01	0.08 ± 0.01	0.3 (0.5620, 0.5491)	1.3 (0.2692, 0.5739)	3.3 (0.0830, 0.3330)
1609	______ASV32	0.23 ± 0.02	0.20 ± 0.02	0.17 ± 0.02	0.20 ± 0.01	1.6 (0.2231, 0.3653)	0.0 (0.9249, 0.7000)	2.5 (0.1312, 0.3735)
1610	______ASV3231	0.01 ± 0.00	0.01 ± 0.00	0.02 ± 0.00	0.01 ± 0.00	5.8 (0.0236, 0.1151)	0.4 (0.5171, 0.6651)	2.1 (0.1651, 0.3877)
1611	______ASV3323	0.01 ± 0.00	0.01 ± 0.00	0.01 ± 0.00	0.01 ± 0.00	0.8 (0.3884, 0.4813)	3.9 (0.0616, 0.3834)	1.8 (0.2006, 0.3927)
1612	______ASV3437	0.01 ± 0.00	0.01 ± 0.00	0.01 ± 0.00	0.01 ± 0.00	1.9 (0.1842, 0.3493)	0.0 (0.8933, 0.7000)	0.2 (0.6239, 0.4988)
1613	______ASV3619	0.00 ± 0.00	0.00 ± 0.00	0.00 ± 0.00	0.00 ± 0.00	0.0 (0.9097, 0.6000)	0.2 (0.7345, 0.7000)	0.3 (0.4960, 0.4718)
1614	______ASV3640	0.01 ± 0.00	0.01 ± 0.00	0.01 ± 0.00	0.01 ± 0.00	0.1 (0.8286, 0.6000)	0.3 (0.5972, 0.6850)	0.1 (0.7558, 0.5000)
1615	______ASV3668	0.00 ± 0.00	0.00 ± 0.00	0.01 ± 0.00	0.00 ± 0.00	0.9 (0.3518, 0.4575)	0.8 (0.3968, 0.6292)	0.0 (0.9788, 0.5000)
1616	______ASV3689	0.00 ± 0.00	0.00 ± 0.00	0.00 ± 0.00	0.00 ± 0.00	0.5 (0.6788, 0.5877)	0.0 (0.9213, 0.7000)	0.0 (0.9921, 0.5000)
1617	______ASV3767	0.00 ± 0.00	0.00 ± 0.00	0.00 ± 0.00	0.01 ± 0.00	1.2 (0.2816, 0.4122)	0.5 (0.4709, 0.6548)	1.1 (0.3434, 0.4353)
1618	______ASV3820	0.00 ± 0.00	0.00 ± 0.00	0.00 ± 0.00	0.00 ± 0.00	0.9 (0.7382, 0.6000)	0.9 (0.5956, 0.6847)	0.2 (1.0000, 0.5000)
1619	______ASV3831	0.01 ± 0.00	0.01 ± 0.00	0.01 ± 0.00	0.01 ± 0.00	0.6 (0.4783, 0.5153)	0.1 (0.8204, 0.7000)	1.9 (0.1961, 0.3927)
1620	______ASV3885	0.00 ± 0.00	0.00 ± 0.00	0.00 ± 0.00	0.00 ± 0.00	1.0 (1.0000, 0.6000)	1.0 (1.0000, 0.7000)	1.0 (1.0000, 0.5000)
1621	______ASV3896	0.00 ± 0.00	0.00 ± 0.00	0.00 ± 0.00	0.00 ± 0.00	3.1 (0.0985, 0.2543)	0.8 (0.3438, 0.6062)	0.8 (0.3311, 0.4352)
1622	______ASV3912	0.00 ± 0.00	0.00 ± 0.00	0.00 ± 0.00	0.00 ± 0.00	2.5 (0.2195, 0.3652)	2.5 (0.2195, 0.5401)	2.5 (0.2195, 0.3927)
1623	______ASV3943	NA	NA	NA	NA	NA	NA	NA
1624	______ASV3953	0.01 ± 0.00	0.01 ± 0.00	0.01 ± 0.00	0.00 ± 0.00	3.2 (0.0878, 0.2379)	0.6 (0.4380, 0.6528)	0.0 (0.9955, 0.5000)
1625	______ASV4077	0.00 ± 0.00	0.00 ± 0.00	0.00 ± 0.00	0.00 ± 0.00	0.3 (1.0000, 0.6000)	0.4 (0.7402, 0.7000)	0.4 (0.5996, 0.4932)
1626	______ASV4200	0.00 ± 0.00	0.00 ± 0.00	0.00 ± 0.00	0.00 ± 0.00	1.0 (1.0000, 0.6000)	1.0 (1.0000, 0.7000)	1.0 (1.0000, 0.5000)
1627	______ASV4250	0.00 ± 0.00	0.00 ± 0.00	0.00 ± 0.00	0.00 ± 0.00	1.0 (1.0000, 0.6000)	1.0 (1.0000, 0.7000)	1.0 (1.0000, 0.5000)
1628	______ASV4336	0.00 ± 0.00	0.00 ± 0.00	0.00 ± 0.00	0.00 ± 0.00	0.2 (1.0000, 0.6000)	0.2 (1.0000, 0.7000)	1.8 (0.4717, 0.4708)
1629	______ASV4350	0.01 ± 0.00	0.01 ± 0.00	0.00 ± 0.00	0.01 ± 0.00	0.4 (0.5369, 0.5385)	6.6 (0.0192, 0.2987)	1.9 (0.1867, 0.3927)
1630	______ASV4354	0.00 ± 0.00	0.00 ± 0.00	0.00 ± 0.00	0.00 ± 0.00	1.4 (0.4396, 0.5090)	0.2 (0.7598, 0.7000)	0.1 (0.8312, 0.5000)
1631	______ASV4452	0.00 ± 0.00	0.02 ± 0.01	0.00 ± 0.00	0.00 ± 0.00	4.1 (0.0358, 0.1494)	4.1 (0.0358, 0.3448)	4.1 (0.0358, 0.2616)
1632	______ASV4467	0.01 ± 0.00	0.00 ± 0.00	0.00 ± 0.00	0.01 ± 0.00	0.2 (0.6790, 0.5878)	0.3 (0.6091, 0.6885)	1.4 (0.2794, 0.4165)
1633	______ASV4515	0.00 ± 0.00	0.00 ± 0.00	0.00 ± 0.00	0.00 ± 0.00	3.7 (0.0361, 0.1495)	3.7 (0.0361, 0.3448)	3.7 (0.0361, 0.2616)
1634	______ASV4563	0.01 ± 0.00	0.01 ± 0.00	0.01 ± 0.00	0.00 ± 0.00	2.3 (0.1448, 0.3082)	0.9 (0.3514, 0.6083)	0.0 (0.9165, 0.5000)
1635	______ASV4595	0.00 ± 0.00	0.00 ± 0.00	0.00 ± 0.00	0.00 ± 0.00	0.6 (0.5620, 0.5491)	0.1 (0.8978, 0.7000)	0.1 (0.6467, 0.5000)
1636	______ASV4638	0.00 ± 0.00	0.00 ± 0.00	0.00 ± 0.00	0.00 ± 0.00	0.5 (0.4282, 0.5024)	0.5 (0.5055, 0.6618)	2.0 (0.2638, 0.4103)
1637	______ASV4647	0.01 ± 0.00	0.00 ± 0.00	0.00 ± 0.00	0.01 ± 0.00	1.7 (0.2027, 0.3652)	2.1 (0.1645, 0.5202)	5.9 (0.0229, 0.2309)
1638	______ASV470	0.04 ± 0.00	0.03 ± 0.00	0.04 ± 0.00	0.04 ± 0.01	1.5 (0.2349, 0.3741)	0.6 (0.4519, 0.6548)	0.9 (0.3584, 0.4410)
1639	______ASV4707	0.01 ± 0.00	0.01 ± 0.00	0.01 ± 0.00	0.01 ± 0.00	0.0 (0.8028, 0.6000)	0.4 (0.5246, 0.6666)	0.9 (0.3619, 0.4418)
1640	______ASV4742	0.00 ± 0.00	0.00 ± 0.00	0.01 ± 0.00	0.01 ± 0.00	3.8 (0.0665, 0.2042)	0.0 (0.8952, 0.7000)	0.3 (0.6062, 0.4950)
1641	______ASV4776	0.01 ± 0.00	0.01 ± 0.00	0.00 ± 0.00	0.01 ± 0.00	0.5 (0.4786, 0.5153)	4.1 (0.0536, 0.3675)	3.0 (0.0972, 0.3488)
1642	______ASV4778	0.00 ± 0.00	0.00 ± 0.00	0.00 ± 0.00	0.00 ± 0.00	0.1 (0.7129, 0.5971)	0.1 (0.9383, 0.7000)	0.1 (0.9874, 0.5000)
1643	______ASV4786	0.00 ± 0.00	0.00 ± 0.00	0.00 ± 0.00	0.00 ± 0.00	0.9 (0.3143, 0.4344)	4.4 (0.0439, 0.3449)	0.9 (0.3035, 0.4238)
1644	______ASV4796	NA	NA	NA	NA	NA	NA	NA
1645	______ASV4806	0.00 ± 0.00	0.00 ± 0.00	0.00 ± 0.00	0.00 ± 0.00	0.1 (1.0000, 0.6000)	0.1 (0.8508, 0.7000)	0.1 (0.7202, 0.5000)
1646	______ASV4879	0.00 ± 0.00	0.00 ± 0.00	0.00 ± 0.00	0.00 ± 0.00	1.8 (0.2215, 0.3652)	0.0 (0.9238, 0.7000)	0.3 (0.6344, 0.4992)
1647	______ASV4923	NA	NA	NA	NA	NA	NA	NA
1648	______ASV4934	0.01 ± 0.00	0.01 ± 0.00	0.01 ± 0.00	0.00 ± 0.00	1.2 (0.2803, 0.4114)	1.5 (0.2307, 0.5454)	0.6 (0.4174, 0.4622)
1649	______ASV4939	0.00 ± 0.00	0.00 ± 0.00	0.00 ± 0.00	0.00 ± 0.00	1.0 (1.0000, 0.6000)	1.0 (1.0000, 0.7000)	1.0 (1.0000, 0.5000)
1650	______ASV4944	0.00 ± 0.00	0.00 ± 0.00	0.01 ± 0.00	0.01 ± 0.00	6.1 (0.0243, 0.1178)	2.5 (0.1333, 0.4882)	2.8 (0.1140, 0.3600)
1651	______ASV4979	0.00 ± 0.00	0.00 ± 0.00	0.00 ± 0.00	0.00 ± 0.00	0.9 (0.4074, 0.4913)	0.4 (0.6312, 0.6958)	1.0 (0.3556, 0.4392)
1652	______ASV4980	0.01 ± 0.00	0.01 ± 0.00	0.01 ± 0.00	0.01 ± 0.00	0.4 (0.5134, 0.5275)	1.5 (0.2333, 0.5469)	0.1 (0.7253, 0.5000)
1653	______ASV5017	0.00 ± 0.00	0.01 ± 0.00	0.00 ± 0.00	0.01 ± 0.00	0.0 (0.9883, 0.6000)	2.3 (0.1523, 0.5088)	0.0 (0.8339, 0.5000)
1654	______ASV5040	0.01 ± 0.00	0.01 ± 0.00	0.01 ± 0.00	0.00 ± 0.00	0.2 (0.6690, 0.5850)	0.8 (0.3819, 0.6240)	0.0 (0.8880, 0.5000)
1655	______ASV5052	0.00 ± 0.00	0.00 ± 0.00	0.00 ± 0.00	0.00 ± 0.00	0.0 (0.9073, 0.6000)	0.0 (0.8007, 0.7000)	3.7 (0.0910, 0.3425)
1656	______ASV5115	0.01 ± 0.00	0.00 ± 0.00	0.01 ± 0.00	0.01 ± 0.00	2.8 (0.1089, 0.2654)	0.4 (0.4997, 0.6587)	0.0 (0.9383, 0.5000)
1657	______ASV515	0.07 ± 0.01	0.07 ± 0.01	0.04 ± 0.00	0.05 ± 0.01	16.5 (0.0006, 0.0093)	0.0 (0.9495, 0.7000)	0.0 (0.8316, 0.5000)
1658	______ASV5155	0.01 ± 0.00	0.01 ± 0.00	0.01 ± 0.00	0.01 ± 0.00	0.7 (0.3858, 0.4796)	2.0 (0.1791, 0.5318)	18.1 (0.0009, 0.0612)
1659	______ASV5189	0.00 ± 0.00	0.00 ± 0.00	0.00 ± 0.00	0.00 ± 0.00	0.1 (0.8307, 0.6000)	0.3 (0.5693, 0.6793)	0.2 (0.6857, 0.5000)
1660	______ASV5259	0.01 ± 0.00	0.01 ± 0.00	0.01 ± 0.00	0.01 ± 0.00	0.0 (0.9347, 0.6000)	0.2 (0.6129, 0.6898)	0.4 (0.5485, 0.4856)
1661	______ASV5274	0.00 ± 0.00	0.00 ± 0.00	0.00 ± 0.00	0.00 ± 0.00	1.4 (0.1709, 0.3351)	1.4 (0.1641, 0.5195)	5.7 (0.0414, 0.2616)
1662	______ASV530	0.02 ± 0.00	0.02 ± 0.01	0.02 ± 0.00	0.03 ± 0.00	1.1 (0.3090, 0.4299)	0.5 (0.4599, 0.6548)	0.0 (0.8917, 0.5000)
1663	______ASV5332	0.00 ± 0.00	0.00 ± 0.00	0.00 ± 0.00	0.00 ± 0.00	1.8 (0.2324, 0.3723)	3.4 (0.0704, 0.4003)	3.2 (0.0811, 0.3305)
1664	______ASV5336	0.01 ± 0.00	0.01 ± 0.00	0.00 ± 0.00	0.00 ± 0.00	18.9 (0.0006, 0.0093)	0.2 (0.6490, 0.7000)	0.2 (0.6498, 0.5000)
1665	______ASV5339	NA	NA	NA	NA	NA	NA	NA
1666	______ASV5340	NA	NA	NA	NA	NA	NA	NA
1667	______ASV5348	0.00 ± 0.00	0.00 ± 0.00	0.00 ± 0.00	0.00 ± 0.00	2.7 (0.0313, 0.1379)	0.4 (0.7036, 0.7000)	0.4 (0.7113, 0.5000)
1668	______ASV5384	0.01 ± 0.00	0.00 ± 0.00	0.01 ± 0.00	0.01 ± 0.00	0.0 (0.9742, 0.6000)	1.1 (0.2993, 0.5899)	0.9 (0.3709, 0.4451)
1669	______ASV5445	NA	NA	NA	NA	NA	NA	NA
1670	______ASV5492	0.00 ± 0.00	0.00 ± 0.00	0.00 ± 0.00	0.00 ± 0.00	0.0 (0.6410, 0.5755)	1.1 (0.3126, 0.5980)	1.2 (0.2174, 0.3927)
1671	______ASV5532	0.01 ± 0.00	0.01 ± 0.00	0.01 ± 0.00	0.01 ± 0.00	2.9 (0.1026, 0.2579)	0.0 (0.8832, 0.7000)	0.9 (0.3548, 0.4388)
1672	______ASV5554	0.00 ± 0.00	0.00 ± 0.00	0.00 ± 0.00	0.00 ± 0.00	7.4 (0.0048, 0.0399)	7.4 (0.0048, 0.1789)	7.4 (0.0048, 0.1306)
1673	______ASV5575	0.00 ± 0.00	0.01 ± 0.00	0.01 ± 0.00	0.00 ± 0.00	0.1 (0.7813, 0.6000)	3.4 (0.0849, 0.4331)	20.7 (0.0005, 0.0463)
1674	______ASV5596	0.00 ± 0.00	0.00 ± 0.00	0.00 ± 0.00	0.00 ± 0.00	2.6 (0.1110, 0.2676)	1.6 (0.1932, 0.5401)	0.8 (0.3312, 0.4352)
1675	______ASV5599	0.01 ± 0.00	0.00 ± 0.00	0.01 ± 0.00	0.01 ± 0.00	0.5 (0.4946, 0.5184)	0.2 (0.6739, 0.7000)	0.0 (0.8206, 0.5000)
1676	______ASV5671	NA	NA	NA	NA	NA	NA	NA
1677	______ASV5699	0.00 ± 0.00	0.00 ± 0.00	0.00 ± 0.00	0.00 ± 0.00	2.6 (0.1497, 0.3144)	0.0 (0.8755, 0.7000)	0.0 (0.8757, 0.5000)
1678	______ASV5803	0.00 ± 0.00	0.00 ± 0.00	0.00 ± 0.00	0.00 ± 0.00	7.7 (0.0129, 0.0789)	1.7 (0.1575, 0.5147)	0.2 (0.4952, 0.4718)
1679	______ASV5847	0.00 ± 0.00	0.00 ± 0.00	0.00 ± 0.00	0.00 ± 0.00	0.2 (0.7001, 0.5944)	1.6 (0.3319, 0.6058)	0.2 (0.5417, 0.4846)
1680	______ASV5881	0.01 ± 0.00	0.00 ± 0.00	0.01 ± 0.00	0.01 ± 0.00	0.2 (0.7662, 0.6000)	0.7 (0.4983, 0.6583)	0.0 (0.9289, 0.5000)
1681	______ASV5889	0.00 ± 0.00	0.00 ± 0.00	0.01 ± 0.00	0.01 ± 0.00	3.2 (0.0903, 0.2421)	0.0 (0.9706, 0.7000)	0.0 (0.8771, 0.5000)
1682	______ASV6004	0.01 ± 0.00	0.01 ± 0.00	0.00 ± 0.00	0.01 ± 0.00	0.6 (0.4700, 0.5153)	1.9 (0.1765, 0.5295)	2.7 (0.1151, 0.3600)
1683	______ASV6012	0.01 ± 0.00	0.01 ± 0.00	0.02 ± 0.00	0.02 ± 0.00	4.5 (0.0478, 0.1679)	0.3 (0.5693, 0.6793)	0.6 (0.4301, 0.4662)
1684	______ASV6037	0.00 ± 0.00	0.00 ± 0.00	0.00 ± 0.00	0.00 ± 0.00	1.0 (1.0000, 0.6000)	1.0 (1.0000, 0.7000)	1.0 (1.0000, 0.5000)
1685	______ASV612	0.00 ± 0.00	0.00 ± 0.00	0.00 ± 0.00	0.00 ± 0.00	0.8 (0.3778, 0.4747)	0.9 (0.2432, 0.5533)	0.9 (0.3229, 0.4342)
1686	______ASV6272	0.00 ± 0.00	0.00 ± 0.00	0.00 ± 0.00	0.00 ± 0.00	1.0 (1.0000, 0.6000)	1.0 (1.0000, 0.7000)	1.0 (1.0000, 0.5000)
1687	______ASV6274	0.00 ± 0.00	0.00 ± 0.00	0.00 ± 0.00	0.00 ± 0.00	0.1 (0.6463, 0.5774)	1.0 (0.2558, 0.5631)	2.6 (0.1421, 0.3790)
1688	______ASV6344	0.00 ± 0.00	0.00 ± 0.00	0.00 ± 0.00	0.00 ± 0.00	3.1 (0.1042, 0.2593)	0.8 (0.3391, 0.6060)	0.8 (0.3416, 0.4352)
1689	______ASV6363	0.00 ± 0.00	0.00 ± 0.00	0.00 ± 0.00	0.00 ± 0.00	2.0 (0.4764, 0.5153)	0.0 (1.0000, 0.7000)	0.0 (1.0000, 0.5000)
1690	______ASV6396	0.00 ± 0.00	0.00 ± 0.00	0.00 ± 0.00	0.01 ± 0.00	1.5 (0.2129, 0.3652)	0.7 (0.4200, 0.6424)	1.3 (0.2652, 0.4107)
1691	______ASV6408	NA	NA	NA	NA	NA	NA	NA
1692	______ASV6435	0.00 ± 0.00	0.00 ± 0.00	0.01 ± 0.00	0.00 ± 0.00	0.9 (0.3403, 0.4494)	1.4 (0.2519, 0.5602)	0.0 (0.8211, 0.5000)
1693	______ASV6450	0.00 ± 0.00	0.00 ± 0.00	0.00 ± 0.00	0.00 ± 0.00	1.2 (0.3846, 0.4787)	1.0 (0.5514, 0.6747)	0.0 (0.9175, 0.5000)
1694	______ASV6487	0.00 ± 0.00	0.00 ± 0.00	0.00 ± 0.00	0.00 ± 0.00	3.5 (0.0993, 0.2549)	0.5 (0.3336, 0.6058)	0.5 (0.3447, 0.4359)
1695	______ASV6542	0.00 ± 0.00	0.00 ± 0.00	0.00 ± 0.00	0.00 ± 0.00	0.8 (0.4521, 0.5134)	3.0 (0.1547, 0.5123)	0.8 (0.4563, 0.4708)
1696	______ASV6544	NA	NA	NA	NA	NA	NA	NA
1697	______ASV6702	0.00 ± 0.00	0.00 ± 0.00	0.01 ± 0.00	0.00 ± 0.00	1.9 (0.1969, 0.3602)	1.1 (0.2743, 0.5770)	0.0 (0.9902, 0.5000)
1698	______ASV6713	0.00 ± 0.00	0.00 ± 0.00	0.00 ± 0.00	0.00 ± 0.00	0.0 (0.9905, 0.6000)	1.4 (0.2524, 0.5602)	1.3 (0.2963, 0.4210)
1699	______ASV6790	0.01 ± 0.00	0.00 ± 0.00	0.00 ± 0.00	0.00 ± 0.00	2.8 (0.1027, 0.2579)	4.1 (0.0584, 0.3789)	2.9 (0.1043, 0.3567)
1700	______ASV684	0.02 ± 0.00	0.02 ± 0.01	0.02 ± 0.00	0.02 ± 0.01	1.3 (0.2706, 0.4039)	0.0 (0.9538, 0.7000)	0.2 (0.6968, 0.5000)
1701	______ASV6859	0.00 ± 0.00	0.00 ± 0.00	0.00 ± 0.00	0.00 ± 0.00	1.0 (1.0000, 0.6000)	1.0 (1.0000, 0.7000)	1.0 (1.0000, 0.5000)
1702	______ASV6974	0.01 ± 0.00	0.00 ± 0.00	0.00 ± 0.00	0.00 ± 0.00	0.0 (0.8524, 0.6000)	1.5 (0.2310, 0.5458)	2.8 (0.1161, 0.3604)
1703	______ASV6980	NA	NA	NA	NA	NA	NA	NA
1704	______ASV7001	0.00 ± 0.00	0.00 ± 0.00	0.00 ± 0.00	0.00 ± 0.00	2.5 (0.1539, 0.3188)	0.2 (0.6005, 0.6850)	0.2 (0.5962, 0.4932)
1705	______ASV7023	0.00 ± 0.00	0.00 ± 0.00	0.00 ± 0.00	0.00 ± 0.00	5.9 (0.0344, 0.1466)	2.0 (0.1107, 0.4601)	0.2 (0.5694, 0.4898)
1706	______ASV7086	0.01 ± 0.00	0.00 ± 0.00	0.00 ± 0.00	0.01 ± 0.00	0.4 (0.5193, 0.5293)	0.0 (0.9717, 0.7000)	1.5 (0.2526, 0.4034)
1707	______ASV7099	0.00 ± 0.00	0.00 ± 0.00	0.00 ± 0.00	0.00 ± 0.00	3.6 (0.1087, 0.2654)	0.0 (0.8845, 0.7000)	0.9 (0.2623, 0.4098)
1708	______ASV7130	0.00 ± 0.00	0.00 ± 0.00	0.01 ± 0.00	0.01 ± 0.00	3.8 (0.0714, 0.2123)	0.3 (0.6004, 0.6850)	0.1 (0.8254, 0.5000)
1709	______ASV7135	0.00 ± 0.00	0.00 ± 0.00	0.00 ± 0.00	0.00 ± 0.00	1.0 (1.0000, 0.6000)	1.0 (1.0000, 0.7000)	1.0 (1.0000, 0.5000)
1710	______ASV7215	0.00 ± 0.00	0.00 ± 0.00	0.00 ± 0.00	0.00 ± 0.00	0.1 (0.9459, 0.6000)	0.7 (0.5303, 0.6674)	0.1 (0.9780, 0.5000)
1711	______ASV7243	0.00 ± 0.00	0.00 ± 0.00	0.00 ± 0.00	0.00 ± 0.00	1.0 (1.0000, 0.6000)	1.0 (1.0000, 0.7000)	1.0 (1.0000, 0.5000)
1712	______ASV7324	0.00 ± 0.00	0.00 ± 0.00	0.00 ± 0.00	0.00 ± 0.00	0.2 (0.7781, 0.6000)	2.2 (0.2382, 0.5512)	0.2 (0.6670, 0.5000)
1713	______ASV7326	NA	NA	NA	NA	NA	NA	NA
1714	______ASV7370	0.00 ± 0.00	0.00 ± 0.00	0.00 ± 0.00	0.00 ± 0.00	0.7 (0.6517, 0.5793)	0.1 (0.9434, 0.7000)	0.1 (0.8520, 0.5000)
1715	______ASV7378	0.00 ± 0.00	0.00 ± 0.00	0.00 ± 0.00	0.00 ± 0.00	3.0 (0.0985, 0.2543)	0.1 (0.7949, 0.7000)	0.2 (0.6090, 0.4955)
1716	______ASV7385	0.00 ± 0.00	0.00 ± 0.00	0.00 ± 0.00	0.01 ± 0.01	1.0 (0.4577, 0.5152)	1.3 (0.1633, 0.5188)	1.0 (0.4580, 0.4708)
1717	______ASV7515	0.00 ± 0.00	0.00 ± 0.00	0.00 ± 0.00	0.00 ± 0.00	0.0 (0.9371, 0.6000)	1.4 (0.2809, 0.5823)	0.1 (0.8488, 0.5000)
1718	______ASV7552	0.00 ± 0.00	0.00 ± 0.00	0.00 ± 0.00	0.00 ± 0.00	0.3 (0.5545, 0.5459)	1.5 (0.2392, 0.5513)	1.6 (0.2078, 0.3927)
1719	______ASV7586	0.00 ± 0.00	0.00 ± 0.00	0.00 ± 0.00	0.00 ± 0.00	0.2 (0.6248, 0.5690)	2.6 (0.1325, 0.4875)	0.0 (0.9714, 0.5000)
1720	______ASV7751	0.01 ± 0.00	0.01 ± 0.00	0.00 ± 0.00	0.00 ± 0.00	1.2 (0.3040, 0.4273)	0.5 (0.5104, 0.6636)	0.0 (0.9235, 0.5000)
1721	______ASV7794	0.00 ± 0.00	0.00 ± 0.00	0.01 ± 0.00	0.00 ± 0.00	5.0 (0.0364, 0.1501)	4.8 (0.0383, 0.3448)	0.3 (0.5783, 0.4913)
1722	______ASV7801	0.01 ± 0.00	0.00 ± 0.00	0.00 ± 0.00	0.00 ± 0.00	3.4 (0.0805, 0.2269)	0.1 (0.6499, 0.7000)	1.9 (0.1816, 0.3927)
1723	______ASV7853	0.00 ± 0.00	0.00 ± 0.00	0.00 ± 0.00	0.00 ± 0.00	0.0 (0.9871, 0.6000)	0.0 (0.9430, 0.7000)	0.2 (0.6642, 0.5000)
1724	______ASV7892	0.00 ± 0.00	0.00 ± 0.00	0.00 ± 0.00	0.01 ± 0.00	13.1 (0.0022, 0.0237)	0.4 (0.4899, 0.6559)	0.3 (0.5496, 0.4856)
1725	______ASV79	0.21 ± 0.02	0.18 ± 0.01	0.18 ± 0.02	0.22 ± 0.02	0.1 (0.8071, 0.6000)	0.0 (0.8766, 0.7000)	3.5 (0.0712, 0.3138)
1726	______ASV806	0.00 ± 0.00	0.00 ± 0.00	0.00 ± 0.00	0.00 ± 0.00	0.0 (0.9048, 0.6000)	0.0 (0.8005, 0.7000)	0.3 (0.6737, 0.5000)
1727	______ASV8246	0.00 ± 0.00	0.00 ± 0.00	0.00 ± 0.00	0.00 ± 0.00	1.2 (0.2977, 0.4232)	0.1 (0.7679, 0.7000)	0.1 (0.8230, 0.5000)
1728	______ASV8269	0.00 ± 0.00	0.00 ± 0.00	0.00 ± 0.00	0.00 ± 0.00	0.7 (0.3197, 0.4385)	2.3 (0.2065, 0.5401)	0.0 (0.8955, 0.5000)
1729	______ASV846	0.05 ± 0.00	0.05 ± 0.01	0.04 ± 0.00	0.05 ± 0.00	0.4 (0.5547, 0.5460)	3.1 (0.0946, 0.4443)	1.2 (0.2788, 0.4164)
1730	______ASV8463	0.00 ± 0.00	0.00 ± 0.00	0.00 ± 0.00	0.00 ± 0.00	0.4 (0.5573, 0.5469)	0.0 (0.9002, 0.7000)	0.1 (0.7011, 0.5000)
1731	______ASV8506	0.00 ± 0.00	0.00 ± 0.00	0.00 ± 0.00	0.00 ± 0.00	3.4 (0.1308, 0.2925)	0.2 (0.5165, 0.6651)	0.1 (0.6907, 0.5000)
1732	______ASV8568	0.00 ± 0.00	0.00 ± 0.00	0.00 ± 0.00	0.00 ± 0.00	0.0 (0.9560, 0.6000)	0.0 (0.8679, 0.7000)	0.6 (0.4527, 0.4708)
1733	______ASV8649	0.00 ± 0.00	0.00 ± 0.00	0.00 ± 0.00	0.01 ± 0.00	22.0 (0.0007, 0.0103)	0.7 (0.3738, 0.6211)	0.7 (0.3745, 0.4463)
1734	______ASV884	0.03 ± 0.00	0.02 ± 0.00	0.03 ± 0.00	0.03 ± 0.00	0.4 (0.5168, 0.5285)	2.3 (0.1487, 0.5030)	3.4 (0.0751, 0.3218)
1735	______ASV8840	0.00 ± 0.00	0.00 ± 0.00	0.00 ± 0.00	0.00 ± 0.00	0.2 (0.5980, 0.5599)	0.2 (0.6518, 0.7000)	0.0 (0.9386, 0.5000)
1736	______ASV8850	0.00 ± 0.00	0.00 ± 0.00	0.00 ± 0.00	0.00 ± 0.00	0.0 (0.8102, 0.6000)	1.2 (0.3290, 0.6058)	0.0 (0.7953, 0.5000)
1737	______ASV937	0.04 ± 0.00	0.03 ± 0.00	0.03 ± 0.00	0.04 ± 0.00	0.9 (0.3683, 0.4693)	0.5 (0.4701, 0.6548)	11.4 (0.0037, 0.1222)
1738	______ASV939	0.02 ± 0.00	0.02 ± 0.00	0.02 ± 0.00	0.02 ± 0.00	0.0 (0.8960, 0.6000)	3.5 (0.0788, 0.4206)	0.0 (0.9851, 0.5000)
1739	______ASV9401	0.00 ± 0.00	0.00 ± 0.00	0.00 ± 0.00	0.00 ± 0.00	1.0 (1.0000, 0.6000)	1.0 (1.0000, 0.7000)	1.0 (1.0000, 0.5000)
1740	______ASV946	0.01 ± 0.00	0.01 ± 0.00	0.00 ± 0.00	0.00 ± 0.00	6.5 (0.0197, 0.1021)	0.1 (0.7291, 0.7000)	0.3 (0.6245, 0.4989)
1741	______ASV9513	0.00 ± 0.00	0.00 ± 0.00	0.00 ± 0.00	0.01 ± 0.00	3.3 (0.0763, 0.2200)	0.2 (0.6852, 0.7000)	0.9 (0.3643, 0.4423)
1742	______ASV9559	0.00 ± 0.00	0.00 ± 0.00	0.00 ± 0.00	0.00 ± 0.00	3.7 (0.1030, 0.2580)	0.8 (0.3814, 0.6238)	0.0 (0.8341, 0.5000)
1743	______ASV9574	0.00 ± 0.00	0.00 ± 0.00	0.00 ± 0.00	0.00 ± 0.00	0.3 (0.7138, 0.5971)	0.3 (0.5957, 0.6847)	0.4 (0.4792, 0.4708)
1744	______ASV9602	0.00 ± 0.00	0.00 ± 0.00	0.00 ± 0.00	0.00 ± 0.00	0.5 (0.4958, 0.5189)	1.4 (0.2213, 0.5401)	0.5 (0.5215, 0.4793)
1745	______ASV9646	0.00 ± 0.00	0.00 ± 0.00	0.00 ± 0.00	0.00 ± 0.00	0.4 (0.3319, 0.4461)	3.5 (0.0980, 0.4461)	0.4 (0.3383, 0.4352)
1746	______ASV9663	0.00 ± 0.00	0.00 ± 0.00	0.00 ± 0.00	0.00 ± 0.00	0.4 (0.5530, 0.5454)	0.4 (0.4804, 0.6548)	3.9 (0.0596, 0.2916)
1747	______ASV976	0.03 ± 0.01	0.04 ± 0.01	0.04 ± 0.01	0.03 ± 0.00	0.0 (0.9834, 0.6000)	2.0 (0.1739, 0.5275)	2.7 (0.1121, 0.3600)
1748	______ASV9996	0.00 ± 0.00	0.00 ± 0.00	0.00 ± 0.00	0.00 ± 0.00	0.3 (0.5720, 0.5522)	1.1 (0.3188, 0.6012)	1.0 (0.3993, 0.4558)
1749	___f:Vicinamibacteraceae	1.12 ± 0.06	1.17 ± 0.07	0.97 ± 0.04	1.14 ± 0.08	2.0 (0.1713, 0.3356)	3.1 (0.0944, 0.4443)	0.9 (0.3515, 0.4379)
1750	______ASV10065	0.00 ± 0.00	0.00 ± 0.00	0.00 ± 0.00	0.00 ± 0.00	1.4 (0.2733, 0.4061)	0.1 (0.7446, 0.7000)	1.3 (0.2860, 0.4186)
1751	______ASV1014	0.00 ± 0.00	0.00 ± 0.00	0.00 ± 0.00	0.00 ± 0.00	0.1 (0.7471, 0.6000)	0.0 (0.9695, 0.7000)	0.0 (0.8162, 0.5000)
1752	______ASV1016	0.02 ± 0.01	0.02 ± 0.00	0.02 ± 0.00	0.02 ± 0.00	0.4 (0.6592, 0.5815)	1.2 (0.3152, 0.5996)	0.5 (0.6031, 0.4940)
1753	______ASV10277	0.01 ± 0.00	0.01 ± 0.00	0.01 ± 0.00	0.00 ± 0.00	0.2 (0.6583, 0.5812)	0.2 (0.6361, 0.6977)	5.6 (0.0299, 0.2555)
1754	______ASV1068	0.01 ± 0.00	0.02 ± 0.00	0.01 ± 0.00	0.01 ± 0.00	8.9 (0.0065, 0.0491)	3.2 (0.0868, 0.4366)	5.5 (0.0306, 0.2559)
1755	______ASV10814	0.00 ± 0.00	0.00 ± 0.00	0.00 ± 0.00	0.00 ± 0.00	0.0 (0.8916, 0.6000)	0.0 (0.8915, 0.7000)	5.0 (0.0944, 0.3454)
1756	______ASV10970	0.00 ± 0.00	0.00 ± 0.00	0.00 ± 0.00	0.00 ± 0.00	0.0 (1.0000, 0.6000)	2.0 (0.4838, 0.6552)	0.0 (1.0000, 0.5000)
1757	______ASV11027	NA	NA	NA	NA	NA	NA	NA
1758	______ASV1120	0.04 ± 0.01	0.04 ± 0.01	0.03 ± 0.00	0.03 ± 0.00	2.8 (0.1066, 0.2626)	0.2 (0.6845, 0.7000)	0.0 (0.8555, 0.5000)
1759	______ASV11445	0.00 ± 0.00	0.00 ± 0.00	0.00 ± 0.00	0.00 ± 0.00	1.0 (0.2839, 0.4137)	0.9 (0.3788, 0.6227)	0.8 (0.4817, 0.4708)
1760	______ASV11558	0.00 ± 0.00	0.00 ± 0.00	0.00 ± 0.00	0.01 ± 0.00	1.6 (0.2445, 0.3827)	6.6 (0.0158, 0.2780)	12.1 (0.0020, 0.0925)
1761	______ASV12381	0.01 ± 0.00	0.00 ± 0.00	0.00 ± 0.00	0.00 ± 0.00	0.8 (0.3667, 0.4682)	7.4 (0.0151, 0.2775)	4.7 (0.0419, 0.2616)
1762	______ASV12424	0.00 ± 0.00	0.00 ± 0.00	0.00 ± 0.00	0.00 ± 0.00	9.4 (0.0042, 0.0365)	1.5 (0.2069, 0.5401)	1.4 (0.2095, 0.3927)
1763	______ASV12505	NA	NA	NA	NA	NA	NA	NA
1764	______ASV12812	0.00 ± 0.00	0.00 ± 0.00	0.00 ± 0.00	0.00 ± 0.00	0.0 (0.9944, 0.6000)	0.1 (0.8449, 0.7000)	0.5 (0.5771, 0.4910)
1765	______ASV12815	0.00 ± 0.00	0.00 ± 0.00	0.00 ± 0.00	0.00 ± 0.00	1.2 (0.2153, 0.3652)	6.7 (0.0116, 0.2487)	1.2 (0.2167, 0.3927)
1766	______ASV12896	0.00 ± 0.00	0.00 ± 0.00	0.00 ± 0.00	0.00 ± 0.00	3.4 (0.0838, 0.2321)	1.9 (0.1655, 0.5205)	0.2 (0.7872, 0.5000)
1767	______ASV13082	0.00 ± 0.00	0.00 ± 0.00	0.00 ± 0.00	0.00 ± 0.00	2.0 (0.1592, 0.3229)	0.9 (0.3201, 0.6020)	0.8 (0.4443, 0.4701)
1768	______ASV13280	NA	NA	NA	NA	NA	NA	NA
1769	______ASV13798	0.00 ± 0.00	0.00 ± 0.00	0.00 ± 0.00	0.00 ± 0.00	2.5 (0.2225, 0.3652)	2.5 (0.2225, 0.5401)	2.5 (0.2225, 0.3927)
1770	______ASV14138	0.00 ± 0.00	0.00 ± 0.00	0.00 ± 0.00	0.00 ± 0.00	0.1 (0.7269, 0.5992)	1.1 (0.3096, 0.5956)	2.5 (0.1175, 0.3616)
1771	______ASV14242	0.00 ± 0.00	0.00 ± 0.00	0.00 ± 0.00	0.00 ± 0.00	1.0 (1.0000, 0.6000)	1.0 (1.0000, 0.7000)	1.0 (1.0000, 0.5000)
1772	______ASV14325	0.00 ± 0.00	0.00 ± 0.00	0.00 ± 0.00	0.00 ± 0.00	0.0 (0.8990, 0.6000)	1.4 (0.3483, 0.6079)	0.4 (0.4833, 0.4708)
1773	______ASV14643	NA	NA	NA	NA	NA	NA	NA
1774	______ASV147	0.09 ± 0.01	0.11 ± 0.00	0.08 ± 0.01	0.08 ± 0.01	3.7 (0.0683, 0.2065)	1.9 (0.1772, 0.5296)	1.4 (0.2479, 0.4015)
1775	______ASV14931	NA	NA	NA	NA	NA	NA	NA
1776	______ASV15448	0.00 ± 0.00	0.00 ± 0.00	0.00 ± 0.00	0.00 ± 0.00	0.0 (0.8828, 0.6000)	1.7 (0.2393, 0.5513)	0.0 (1.0000, 0.5000)
1777	______ASV15876	0.00 ± 0.00	0.00 ± 0.00	0.00 ± 0.00	0.00 ± 0.00	1.0 (1.0000, 0.6000)	1.0 (1.0000, 0.7000)	1.0 (1.0000, 0.5000)
1778	______ASV16	0.41 ± 0.03	0.43 ± 0.04	0.37 ± 0.02	0.41 ± 0.02	1.3 (0.2669, 0.4006)	1.2 (0.2935, 0.5883)	0.2 (0.6263, 0.4991)
1779	______ASV16179	0.00 ± 0.00	0.00 ± 0.00	0.00 ± 0.00	0.00 ± 0.00	0.2 (0.5251, 0.5318)	1.1 (0.3296, 0.6058)	1.1 (0.3110, 0.4285)
1780	______ASV1713	0.00 ± 0.00	0.00 ± 0.00	0.00 ± 0.00	0.01 ± 0.00	5.2 (0.0342, 0.1462)	0.7 (0.3900, 0.6287)	1.3 (0.2348, 0.3976)
1781	______ASV17160	NA	NA	NA	NA	NA	NA	NA
1782	______ASV17168	0.00 ± 0.00	0.00 ± 0.00	0.00 ± 0.00	0.00 ± 0.00	0.0 (1.0000, 0.6000)	2.0 (0.4779, 0.6548)	0.0 (1.0000, 0.5000)
1783	______ASV1752	0.02 ± 0.01	0.01 ± 0.00	0.02 ± 0.00	0.02 ± 0.00	0.2 (0.7226, 0.5980)	0.9 (0.4037, 0.6341)	0.8 (0.4262, 0.4648)
1784	______ASV203	0.12 ± 0.01	0.11 ± 0.01	0.11 ± 0.01	0.10 ± 0.01	1.2 (0.2913, 0.4186)	1.1 (0.2974, 0.5896)	0.3 (0.6065, 0.4951)
1785	______ASV2120	0.00 ± 0.00	0.00 ± 0.00	0.00 ± 0.00	0.00 ± 0.00	4.1 (0.0657, 0.2034)	0.0 (0.8768, 0.7000)	0.6 (0.4775, 0.4708)
1786	______ASV2206	0.00 ± 0.00	0.00 ± 0.00	0.00 ± 0.00	0.00 ± 0.00	0.8 (0.2813, 0.4121)	2.7 (0.0782, 0.4206)	3.0 (0.0530, 0.2788)
1787	______ASV2390	0.02 ± 0.00	0.02 ± 0.00	0.01 ± 0.00	0.01 ± 0.01	1.5 (0.2329, 0.3729)	0.0 (0.9176, 0.7000)	0.0 (0.9999, 0.5000)
1788	______ASV2420	0.01 ± 0.00	0.01 ± 0.00	0.01 ± 0.00	0.02 ± 0.01	4.2 (0.0476, 0.1675)	5.0 (0.0269, 0.3349)	0.0 (0.9553, 0.5000)
1789	______ASV2434	0.01 ± 0.00	0.02 ± 0.00	0.01 ± 0.00	0.02 ± 0.00	2.6 (0.1227, 0.2817)	8.7 (0.0053, 0.1845)	1.3 (0.2796, 0.4165)
1790	______ASV2583	0.00 ± 0.00	0.00 ± 0.00	0.00 ± 0.00	0.00 ± 0.00	0.1 (0.8708, 0.6000)	0.1 (0.8304, 0.7000)	0.1 (0.9978, 0.5000)
1791	______ASV2799	0.01 ± 0.00	0.01 ± 0.00	0.01 ± 0.00	0.01 ± 0.00	2.8 (0.1076, 0.2640)	5.2 (0.0332, 0.3448)	0.9 (0.3640, 0.4421)
1792	______ASV2842	0.01 ± 0.00	0.01 ± 0.00	0.00 ± 0.00	0.01 ± 0.00	1.1 (0.3064, 0.4285)	0.5 (0.4951, 0.6570)	0.9 (0.3760, 0.4470)
1793	______ASV2921	0.01 ± 0.00	0.01 ± 0.00	0.01 ± 0.00	0.01 ± 0.00	0.3 (0.6031, 0.5611)	2.6 (0.1287, 0.4836)	0.2 (0.7043, 0.5000)
1794	______ASV3438	0.00 ± 0.00	0.00 ± 0.00	0.00 ± 0.00	0.00 ± 0.00	3.4 (0.0619, 0.1963)	0.2 (0.6018, 0.6850)	0.8 (0.3613, 0.4418)
1795	______ASV344	0.04 ± 0.01	0.06 ± 0.01	0.03 ± 0.00	0.05 ± 0.01	5.3 (0.0318, 0.1396)	6.5 (0.0174, 0.2884)	0.2 (0.6742, 0.5000)
1796	______ASV3718	0.01 ± 0.00	0.01 ± 0.00	0.01 ± 0.00	0.00 ± 0.00	2.9 (0.1025, 0.2579)	4.0 (0.0565, 0.3753)	0.0 (0.9425, 0.5000)
1797	______ASV385	0.05 ± 0.00	0.06 ± 0.01	0.04 ± 0.01	0.07 ± 0.00	0.0 (0.9489, 0.6000)	7.1 (0.0171, 0.2880)	1.6 (0.2307, 0.3959)
1798	______ASV4054	0.01 ± 0.00	0.01 ± 0.00	0.01 ± 0.00	0.01 ± 0.00	0.0 (0.8814, 0.6000)	0.0 (0.9267, 0.7000)	2.6 (0.1275, 0.3695)
1799	______ASV4175	0.01 ± 0.00	0.01 ± 0.00	0.01 ± 0.00	0.01 ± 0.00	1.9 (0.1952, 0.3590)	1.5 (0.2314, 0.5463)	0.4 (0.5300, 0.4821)
1800	______ASV4456	NA	NA	NA	NA	NA	NA	NA
1801	______ASV4518	0.00 ± 0.00	0.01 ± 0.00	0.00 ± 0.00	0.00 ± 0.00	2.1 (0.1789, 0.3440)	0.6 (0.4601, 0.6548)	0.7 (0.4219, 0.4632)
1802	______ASV510	0.05 ± 0.01	0.06 ± 0.01	0.05 ± 0.01	0.07 ± 0.01	0.6 (0.4318, 0.5038)	1.6 (0.2178, 0.5401)	0.6 (0.4639, 0.4708)
1803	______ASV5109	0.00 ± 0.00	0.00 ± 0.00	0.00 ± 0.00	0.01 ± 0.01	1.2 (0.2173, 0.3652)	0.8 (0.8631, 0.7000)	0.8 (0.8540, 0.5000)
1804	______ASV5455	0.00 ± 0.00	0.00 ± 0.00	0.00 ± 0.00	0.00 ± 0.00	0.3 (0.8583, 0.6000)	0.4 (0.4713, 0.6548)	0.3 (1.0000, 0.5000)
1805	______ASV5597	0.00 ± 0.00	0.00 ± 0.00	0.00 ± 0.00	0.01 ± 0.00	0.9 (0.4120, 0.4942)	0.0 (0.9524, 0.7000)	0.2 (0.7483, 0.5000)
1806	______ASV5644	0.00 ± 0.00	0.00 ± 0.00	0.00 ± 0.00	0.00 ± 0.00	1.0 (1.0000, 0.6000)	1.0 (1.0000, 0.7000)	1.0 (1.0000, 0.5000)
1807	______ASV6426	0.00 ± 0.00	0.00 ± 0.00	0.00 ± 0.00	0.00 ± 0.00	0.0 (1.0000, 0.6000)	2.0 (0.4808, 0.6548)	0.0 (1.0000, 0.5000)
1808	______ASV6739	NA	NA	NA	NA	NA	NA	NA
1809	______ASV6806	0.00 ± 0.00	0.00 ± 0.00	0.00 ± 0.00	0.00 ± 0.00	0.2 (0.6836, 0.5892)	0.0 (0.9189, 0.7000)	0.2 (0.6438, 0.5000)
1810	______ASV6989	0.00 ± 0.00	0.00 ± 0.00	0.00 ± 0.00	0.00 ± 0.00	0.0 (1.0000, 0.6000)	0.7 (0.5994, 0.6850)	0.6 (0.7359, 0.5000)
1811	______ASV734	0.02 ± 0.00	0.03 ± 0.00	0.02 ± 0.00	0.03 ± 0.00	0.1 (0.7190, 0.5973)	6.2 (0.0180, 0.2919)	0.0 (0.8397, 0.5000)
1812	______ASV7556	0.00 ± 0.00	0.00 ± 0.00	0.00 ± 0.00	0.00 ± 0.00	1.0 (1.0000, 0.6000)	1.0 (1.0000, 0.7000)	1.0 (1.0000, 0.5000)
1813	______ASV7561	0.00 ± 0.00	0.00 ± 0.00	0.00 ± 0.00	0.00 ± 0.00	0.0 (1.0000, 0.6000)	0.0 (0.8601, 0.7000)	0.0 (0.9312, 0.5000)
1814	______ASV7606	0.00 ± 0.00	0.00 ± 0.00	0.00 ± 0.00	0.00 ± 0.00	1.3 (0.2598, 0.3950)	1.3 (0.2328, 0.5469)	2.6 (0.1125, 0.3600)
1815	______ASV767	0.02 ± 0.00	0.02 ± 0.00	0.02 ± 0.00	0.02 ± 0.00	0.4 (0.5174, 0.5286)	0.1 (0.7449, 0.7000)	0.2 (0.6867, 0.5000)
1816	______ASV773	0.05 ± 0.01	0.05 ± 0.01	0.03 ± 0.01	0.04 ± 0.01	1.5 (0.2341, 0.3740)	1.2 (0.2880, 0.5865)	0.3 (0.5847, 0.4931)
1817	______ASV7813	0.00 ± 0.00	0.00 ± 0.00	0.00 ± 0.00	0.00 ± 0.00	1.1 (0.3686, 0.4695)	0.1 (0.7293, 0.7000)	0.1 (0.6958, 0.5000)
1818	______ASV8249	0.00 ± 0.00	0.00 ± 0.00	0.00 ± 0.00	0.00 ± 0.00	0.0 (0.9395, 0.6000)	6.3 (0.0251, 0.3238)	0.7 (0.3799, 0.4480)
1819	______ASV9148	0.00 ± 0.00	0.00 ± 0.00	0.00 ± 0.00	0.00 ± 0.00	0.3 (0.5152, 0.5281)	1.9 (0.2372, 0.5503)	0.0 (0.9691, 0.5000)
1820	______ASV9187	0.00 ± 0.00	0.00 ± 0.00	0.00 ± 0.00	0.00 ± 0.00	1.0 (1.0000, 0.6000)	1.0 (1.0000, 0.7000)	1.0 (1.0000, 0.5000)
1821	______ASV9555	NA	NA	NA	NA	NA	NA	NA
1822	______ASV9592	0.00 ± 0.00	0.00 ± 0.00	0.00 ± 0.00	0.01 ± 0.00	2.3 (0.0757, 0.2190)	0.8 (0.5152, 0.6651)	1.3 (0.3004, 0.4225)
1823	______ASV9814	0.00 ± 0.00	0.00 ± 0.00	0.00 ± 0.00	0.00 ± 0.00	0.0 (1.0000, 0.6000)	2.0 (0.4795, 0.6548)	0.0 (1.0000, 0.5000)
1824	____g:Luteitalea	0.01 ± 0.00	0.01 ± 0.00	0.01 ± 0.00	0.01 ± 0.00	0.2 (0.6414, 0.5755)	0.4 (0.5075, 0.6625)	5.2 (0.0350, 0.2616)
1825	______ASV14063	0.00 ± 0.00	0.00 ± 0.00	0.00 ± 0.00	0.00 ± 0.00	0.4 (0.6406, 0.5754)	0.0 (0.9982, 0.7000)	0.0 (0.9161, 0.5000)
1826	______ASV15267	0.01 ± 0.00	0.00 ± 0.00	0.00 ± 0.00	0.01 ± 0.00	0.3 (0.5672, 0.5505)	0.2 (0.5875, 0.6839)	7.9 (0.0108, 0.1738)
1827	______ASV16421	0.00 ± 0.00	0.00 ± 0.00	0.00 ± 0.00	0.00 ± 0.00	0.6 (0.3130, 0.4332)	0.5 (0.4309, 0.6493)	2.1 (0.2206, 0.3927)
1828	_____s:Luteitalea_pratensis	0.00 ± 0.00	0.00 ± 0.00	0.00 ± 0.00	0.00 ± 0.00	0.0 (0.9979, 0.6000)	0.2 (0.7512, 0.7000)	0.6 (0.5766, 0.4910)
1829	______ASV10626	0.00 ± 0.00	0.00 ± 0.00	0.00 ± 0.00	0.00 ± 0.00	0.0 (0.9975, 0.6000)	0.2 (0.7527, 0.7000)	0.6 (0.5589, 0.4878)
1830	p:Actinobacteriota	8.26 ± 0.43	7.92 ± 0.16	7.31 ± 0.25	8.57 ± 0.24	0.3 (0.6132, 0.5650)	2.5 (0.1248, 0.4765)	7.7 (0.0132, 0.1883)
1831	______ASV15491	0.00 ± 0.00	0.00 ± 0.00	0.00 ± 0.00	0.00 ± 0.00	1.0 (1.0000, 0.6000)	1.0 (1.0000, 0.7000)	1.0 (1.0000, 0.5000)
1832	______ASV7617	NA	NA	NA	NA	NA	NA	NA
1833	_c:Acidimicrobiia	0.51 ± 0.04	0.49 ± 0.02	0.47 ± 0.02	0.54 ± 0.02	0.0 (0.8568, 0.6000)	0.6 (0.4614, 0.6548)	3.0 (0.0981, 0.3494)
1834	______ASV10251	NA	NA	NA	NA	NA	NA	NA
1835	______ASV10346	0.00 ± 0.00	0.00 ± 0.00	0.00 ± 0.00	0.00 ± 0.00	0.2 (0.6045, 0.5613)	0.2 (0.6164, 0.6911)	16.8 (0.0009, 0.0612)
1836	______ASV12237	0.00 ± 0.00	0.00 ± 0.00	0.00 ± 0.00	0.00 ± 0.00	0.3 (0.6024, 0.5609)	0.0 (0.8314, 0.7000)	2.0 (0.1757, 0.3927)
1837	______ASV13897	0.00 ± 0.00	0.00 ± 0.00	0.00 ± 0.00	0.00 ± 0.00	0.0 (0.9311, 0.6000)	1.2 (0.3423, 0.6061)	0.3 (0.5855, 0.4931)
1838	______ASV14264	0.00 ± 0.00	0.00 ± 0.00	0.00 ± 0.00	0.00 ± 0.00	0.3 (0.6413, 0.5755)	1.2 (0.2512, 0.5601)	0.3 (0.4946, 0.4718)
1839	______ASV14534	0.00 ± 0.00	0.00 ± 0.00	0.00 ± 0.00	0.00 ± 0.00	0.1 (0.9520, 0.6000)	3.5 (0.0988, 0.4461)	0.7 (0.3640, 0.4421)
1840	______ASV14551	0.00 ± 0.00	0.00 ± 0.00	0.00 ± 0.00	0.00 ± 0.00	0.1 (0.9293, 0.6000)	3.4 (0.1042, 0.4500)	0.1 (0.8351, 0.5000)
1841	______ASV14774	0.00 ± 0.00	0.00 ± 0.00	0.00 ± 0.00	0.00 ± 0.00	0.2 (0.5566, 0.5466)	1.6 (0.2016, 0.5401)	1.4 (0.3006, 0.4225)
1842	______ASV14824	0.00 ± 0.00	0.00 ± 0.00	0.00 ± 0.00	0.00 ± 0.00	3.0 (0.1343, 0.2966)	0.1 (0.8981, 0.7000)	0.1 (0.8688, 0.5000)
1843	______ASV15072	0.00 ± 0.00	0.00 ± 0.00	0.00 ± 0.00	0.00 ± 0.00	8.6 (0.0081, 0.0575)	0.9 (0.2913, 0.5881)	0.0 (0.9673, 0.5000)
1844	______ASV15284	0.00 ± 0.00	0.00 ± 0.00	0.00 ± 0.00	0.00 ± 0.00	0.0 (0.9419, 0.6000)	1.7 (0.2251, 0.5427)	0.2 (0.6290, 0.4992)
1845	______ASV15915	0.00 ± 0.00	0.00 ± 0.00	0.00 ± 0.00	0.00 ± 0.00	0.7 (0.4057, 0.4903)	0.6 (0.5915, 0.6845)	0.7 (0.4079, 0.4590)
1846	______ASV16045	0.00 ± 0.00	0.00 ± 0.00	0.00 ± 0.00	0.00 ± 0.00	0.2 (0.5469, 0.5428)	1.2 (0.2289, 0.5452)	1.1 (0.3037, 0.4239)
1847	______ASV16108	0.00 ± 0.00	0.00 ± 0.00	0.00 ± 0.00	0.00 ± 0.00	0.1 (0.7866, 0.6000)	0.0 (0.9196, 0.7000)	1.3 (0.2876, 0.4186)
1848	______ASV2640	0.00 ± 0.00	0.00 ± 0.00	0.00 ± 0.00	0.00 ± 0.00	0.2 (0.5023, 0.5217)	0.2 (0.4642, 0.6548)	1.6 (0.3418, 0.4352)
1849	______ASV4994	0.01 ± 0.00	0.00 ± 0.00	0.00 ± 0.00	0.01 ± 0.00	0.2 (0.6557, 0.5802)	0.1 (0.6987, 0.7000)	7.1 (0.0159, 0.2006)
1850	______ASV6351	0.01 ± 0.00	0.01 ± 0.00	0.00 ± 0.00	0.01 ± 0.00	0.0 (0.9598, 0.6000)	1.5 (0.2395, 0.5513)	1.5 (0.2483, 0.4015)
1851	______ASV6776	0.00 ± 0.00	0.00 ± 0.00	0.00 ± 0.00	0.00 ± 0.00	0.1 (0.7227, 0.5980)	0.1 (0.6708, 0.7000)	2.7 (0.1295, 0.3723)
1852	______ASV8044	0.00 ± 0.00	0.00 ± 0.00	0.00 ± 0.00	0.00 ± 0.00	1.7 (0.2360, 0.3749)	0.1 (0.7556, 0.7000)	0.1 (0.6546, 0.5000)
1853	______ASV8261	0.00 ± 0.00	0.00 ± 0.00	0.00 ± 0.00	0.01 ± 0.00	0.9 (0.4012, 0.4882)	0.8 (0.4316, 0.6496)	0.0 (0.9749, 0.5000)
1854	______ASV8426	0.00 ± 0.00	0.00 ± 0.00	0.00 ± 0.00	0.00 ± 0.00	3.7 (0.1055, 0.2609)	0.1 (0.8718, 0.7000)	1.3 (0.2090, 0.3927)
1855	______ASV8640	0.00 ± 0.00	0.00 ± 0.00	0.00 ± 0.00	0.00 ± 0.00	4.2 (0.0518, 0.1752)	0.0 (0.9392, 0.7000)	0.0 (0.9428, 0.5000)
1856	______ASV9089	0.00 ± 0.00	0.00 ± 0.00	0.00 ± 0.00	0.00 ± 0.00	0.2 (0.6761, 0.5872)	0.7 (0.4732, 0.6548)	0.5 (0.5126, 0.4767)
1857	______ASV9884	0.00 ± 0.00	0.00 ± 0.00	0.00 ± 0.00	0.01 ± 0.00	5.2 (0.0333, 0.1436)	5.1 (0.0402, 0.3448)	5.1 (0.0432, 0.2620)
1858	______ASV9991	0.00 ± 0.00	0.00 ± 0.00	0.00 ± 0.00	0.00 ± 0.00	1.6 (0.2298, 0.3698)	0.0 (0.8675, 0.7000)	0.4 (0.5762, 0.4910)
1859	__o:Acidimicrobiales	0.01 ± 0.00	0.02 ± 0.00	0.02 ± 0.00	0.01 ± 0.00	0.2 (0.6668, 0.5843)	0.4 (0.5329, 0.6683)	2.3 (0.1417, 0.3790)
1860	___f:Acidimicrobiaceae	0.01 ± 0.00	0.02 ± 0.00	0.02 ± 0.00	0.01 ± 0.00	0.2 (0.6711, 0.5855)	0.4 (0.5363, 0.6698)	2.3 (0.1464, 0.3806)
1861	______ASV13778	0.00 ± 0.00	0.00 ± 0.00	0.00 ± 0.00	0.00 ± 0.00	1.0 (0.2992, 0.4241)	1.8 (0.2341, 0.5471)	0.0 (0.8990, 0.5000)
1862	______ASV16050	0.00 ± 0.00	0.00 ± 0.00	0.00 ± 0.00	0.00 ± 0.00	7.4 (0.0187, 0.0987)	0.5 (0.3544, 0.6104)	0.5 (0.3723, 0.4451)
1863	______ASV3714	0.01 ± 0.00	0.01 ± 0.00	0.01 ± 0.00	0.01 ± 0.00	2.6 (0.1280, 0.2882)	0.1 (0.7723, 0.7000)	0.1 (0.7076, 0.5000)
1864	______ASV8196	0.00 ± 0.00	0.01 ± 0.00	0.00 ± 0.00	0.00 ± 0.00	1.5 (0.2155, 0.3652)	0.3 (0.5073, 0.6624)	6.1 (0.0195, 0.2161)
1865	__o:Actinomarinales	0.00 ± 0.00	0.00 ± 0.00	0.00 ± 0.00	0.00 ± 0.00	1.0 (1.0000, 0.6000)	1.0 (1.0000, 0.7000)	1.0 (1.0000, 0.5000)
1866	______ASV16635	0.00 ± 0.00	0.00 ± 0.00	0.00 ± 0.00	0.00 ± 0.00	1.0 (1.0000, 0.6000)	1.0 (1.0000, 0.7000)	1.0 (1.0000, 0.5000)
1867	__o:IMCC26256	0.28 ± 0.02	0.24 ± 0.01	0.24 ± 0.02	0.26 ± 0.01	0.3 (0.5883, 0.5581)	0.3 (0.5746, 0.6807)	2.2 (0.1576, 0.3866)
1868	______ASV10020	0.00 ± 0.00	0.00 ± 0.00	0.00 ± 0.00	0.00 ± 0.00	0.2 (0.6683, 0.5848)	0.2 (0.6692, 0.7000)	0.3 (0.5025, 0.4731)
1869	______ASV10054	0.00 ± 0.00	0.00 ± 0.00	0.00 ± 0.00	0.00 ± 0.00	0.0 (0.8727, 0.6000)	0.3 (0.6773, 0.7000)	0.0 (0.8284, 0.5000)
1870	______ASV10169	0.00 ± 0.00	0.00 ± 0.00	0.00 ± 0.00	0.00 ± 0.00	0.0 (0.9255, 0.6000)	0.0 (0.9959, 0.7000)	0.4 (0.5972, 0.4932)
1871	______ASV10328	0.00 ± 0.00	0.00 ± 0.00	0.00 ± 0.00	0.00 ± 0.00	0.2 (0.6711, 0.5855)	0.1 (0.7712, 0.7000)	0.7 (0.4756, 0.4708)
1872	______ASV10395	0.00 ± 0.00	0.00 ± 0.00	0.00 ± 0.00	0.00 ± 0.00	2.0 (0.4816, 0.5153)	0.0 (1.0000, 0.7000)	0.0 (1.0000, 0.5000)
1873	______ASV10396	0.00 ± 0.00	0.00 ± 0.00	0.00 ± 0.00	0.00 ± 0.00	0.0 (1.0000, 0.6000)	2.0 (0.4783, 0.6548)	0.0 (1.0000, 0.5000)
1874	______ASV10820	0.00 ± 0.00	0.00 ± 0.00	0.00 ± 0.00	0.00 ± 0.00	2.1 (0.1401, 0.3031)	0.0 (0.8202, 0.7000)	1.8 (0.2621, 0.4097)
1875	______ASV11333	0.00 ± 0.00	0.00 ± 0.00	0.00 ± 0.00	0.00 ± 0.00	3.8 (0.0688, 0.2074)	5.5 (0.0233, 0.3152)	3.7 (0.0693, 0.3098)
1876	______ASV11405	NA	NA	NA	NA	NA	NA	NA
1877	______ASV11409	0.00 ± 0.00	0.00 ± 0.00	0.00 ± 0.00	0.00 ± 0.00	3.7 (0.0816, 0.2282)	0.5 (0.3631, 0.6154)	1.8 (0.1413, 0.3790)
1878	______ASV11965	0.00 ± 0.00	0.00 ± 0.00	0.00 ± 0.00	0.00 ± 0.00	1.0 (1.0000, 0.6000)	1.0 (1.0000, 0.7000)	1.0 (1.0000, 0.5000)
1879	______ASV12168	0.00 ± 0.00	0.00 ± 0.00	0.00 ± 0.00	0.00 ± 0.00	1.0 (1.0000, 0.6000)	1.0 (1.0000, 0.7000)	1.0 (1.0000, 0.5000)
1880	______ASV12214	0.00 ± 0.00	0.00 ± 0.00	0.00 ± 0.00	0.00 ± 0.00	1.5 (0.2010, 0.3638)	9.8 (0.0049, 0.1789)	1.5 (0.1960, 0.3927)
1881	______ASV12276	0.00 ± 0.00	0.00 ± 0.00	0.00 ± 0.00	0.00 ± 0.00	2.3 (0.1205, 0.2798)	1.0 (0.2963, 0.5895)	2.2 (0.1421, 0.3790)
1882	______ASV12329	0.00 ± 0.00	0.00 ± 0.00	0.00 ± 0.00	0.00 ± 0.00	1.8 (0.1362, 0.2985)	1.8 (0.1407, 0.4928)	4.9 (0.0271, 0.2429)
1883	______ASV12723	0.00 ± 0.00	0.00 ± 0.00	0.00 ± 0.00	0.00 ± 0.00	1.0 (0.3855, 0.4794)	0.1 (0.8391, 0.7000)	1.1 (0.3526, 0.4382)
1884	______ASV12837	0.00 ± 0.00	0.00 ± 0.00	0.00 ± 0.00	0.00 ± 0.00	3.2 (0.0952, 0.2502)	0.0 (0.7948, 0.7000)	0.4 (0.4973, 0.4720)
1885	______ASV12906	NA	NA	NA	NA	NA	NA	NA
1886	______ASV12993	0.00 ± 0.00	0.00 ± 0.00	0.00 ± 0.00	0.00 ± 0.00	0.5 (0.4570, 0.5152)	2.5 (0.1288, 0.4837)	0.1 (0.8024, 0.5000)
1887	______ASV13004	0.00 ± 0.00	0.00 ± 0.00	0.00 ± 0.00	0.00 ± 0.00	2.1 (0.1441, 0.3078)	2.4 (0.0961, 0.4455)	0.5 (0.4146, 0.4615)
1888	______ASV13067	NA	NA	NA	NA	NA	NA	NA
1889	______ASV1312	0.01 ± 0.00	0.01 ± 0.00	0.01 ± 0.00	0.01 ± 0.00	0.1 (0.7718, 0.6000)	0.2 (0.6097, 0.6885)	1.6 (0.2268, 0.3934)
1890	______ASV13160	NA	NA	NA	NA	NA	NA	NA
1891	______ASV13426	NA	NA	NA	NA	NA	NA	NA
1892	______ASV13506	0.00 ± 0.00	0.00 ± 0.00	0.00 ± 0.00	0.00 ± 0.00	1.7 (0.2379, 0.3770)	0.3 (0.6724, 0.7000)	0.1 (0.7086, 0.5000)
1893	______ASV13517	0.00 ± 0.00	0.00 ± 0.00	0.00 ± 0.00	0.00 ± 0.00	2.0 (0.4875, 0.5154)	0.0 (1.0000, 0.7000)	0.0 (1.0000, 0.5000)
1894	______ASV13640	0.00 ± 0.00	0.00 ± 0.00	0.00 ± 0.00	0.00 ± 0.00	1.0 (1.0000, 0.6000)	1.0 (1.0000, 0.7000)	1.0 (1.0000, 0.5000)
1895	______ASV13898	0.00 ± 0.00	0.00 ± 0.00	0.00 ± 0.00	0.00 ± 0.00	2.1 (0.1982, 0.3615)	0.5 (0.5308, 0.6674)	0.5 (0.4070, 0.4587)
1896	______ASV14409	0.00 ± 0.00	0.00 ± 0.00	0.00 ± 0.00	0.00 ± 0.00	0.4 (0.4480, 0.5123)	0.3 (0.7097, 0.7000)	0.0 (0.9574, 0.5000)
1897	______ASV14436	NA	NA	NA	NA	NA	NA	NA
1898	______ASV14526	0.00 ± 0.00	0.00 ± 0.00	0.00 ± 0.00	0.00 ± 0.00	2.5 (0.2193, 0.3652)	2.5 (0.2193, 0.5401)	2.5 (0.2193, 0.3927)
1899	______ASV14936	0.00 ± 0.00	0.00 ± 0.00	0.00 ± 0.00	0.00 ± 0.00	0.8 (0.4202, 0.4984)	0.1 (0.9402, 0.7000)	0.8 (0.4612, 0.4708)
1900	______ASV1517	0.02 ± 0.00	0.02 ± 0.00	0.02 ± 0.00	0.02 ± 0.00	0.2 (0.6669, 0.5843)	0.1 (0.7821, 0.7000)	0.0 (0.9441, 0.5000)
1901	______ASV15416	NA	NA	NA	NA	NA	NA	NA
1902	______ASV16165	0.00 ± 0.00	0.00 ± 0.00	0.00 ± 0.00	0.00 ± 0.00	0.1 (0.7285, 0.5994)	0.1 (0.8870, 0.7000)	0.1 (0.9235, 0.5000)
1903	______ASV16481	NA	NA	NA	NA	NA	NA	NA
1904	______ASV17298	0.00 ± 0.00	0.00 ± 0.00	0.00 ± 0.00	0.00 ± 0.00	0.1 (0.9949, 0.6000)	0.1 (0.6058, 0.6864)	2.4 (0.1990, 0.3927)
1905	______ASV2145	0.01 ± 0.00	0.01 ± 0.00	0.00 ± 0.00	0.01 ± 0.00	0.1 (0.7977, 0.6000)	0.0 (0.8842, 0.7000)	0.2 (0.6361, 0.4994)
1906	______ASV2252	0.01 ± 0.00	0.01 ± 0.00	0.01 ± 0.00	0.01 ± 0.00	2.8 (0.1142, 0.2720)	0.1 (0.7884, 0.7000)	0.0 (0.9493, 0.5000)
1907	______ASV2309	0.01 ± 0.00	0.01 ± 0.00	0.01 ± 0.00	0.01 ± 0.00	1.4 (0.2396, 0.3785)	1.5 (0.2324, 0.5469)	6.1 (0.0231, 0.2319)
1908	______ASV2338	0.01 ± 0.00	0.01 ± 0.00	0.00 ± 0.00	0.01 ± 0.00	0.0 (0.8483, 0.6000)	0.4 (0.5457, 0.6730)	2.1 (0.1726, 0.3918)
1909	______ASV2548	0.00 ± 0.00	0.00 ± 0.00	0.01 ± 0.00	0.01 ± 0.00	1.0 (0.2962, 0.4221)	0.1 (0.8253, 0.7000)	0.5 (0.4533, 0.4708)
1910	______ASV2706	0.01 ± 0.00	0.01 ± 0.00	0.01 ± 0.00	0.01 ± 0.00	0.2 (0.6877, 0.5909)	0.3 (0.6054, 0.6863)	0.0 (0.8911, 0.5000)
1911	______ASV2960	0.01 ± 0.00	0.01 ± 0.00	0.01 ± 0.00	0.01 ± 0.00	1.9 (0.1836, 0.3488)	1.3 (0.2733, 0.5770)	0.0 (0.9000, 0.5000)
1912	______ASV3019	0.00 ± 0.00	0.00 ± 0.00	0.00 ± 0.00	0.00 ± 0.00	0.1 (0.6583, 0.5812)	0.0 (1.0000, 0.7000)	0.1 (0.7936, 0.5000)
1913	______ASV3023	0.00 ± 0.00	0.00 ± 0.00	0.00 ± 0.00	0.01 ± 0.00	0.4 (0.5562, 0.5465)	0.1 (0.7826, 0.7000)	0.0 (0.9366, 0.5000)
1914	______ASV3043	0.01 ± 0.00	0.01 ± 0.00	0.01 ± 0.00	0.01 ± 0.00	0.0 (0.8282, 0.6000)	1.1 (0.3247, 0.6039)	0.3 (0.5649, 0.4884)
1915	______ASV3078	0.01 ± 0.00	0.01 ± 0.00	0.00 ± 0.00	0.01 ± 0.00	3.6 (0.0711, 0.2117)	2.9 (0.0991, 0.4461)	0.0 (0.8324, 0.5000)
1916	______ASV3220	0.01 ± 0.00	0.00 ± 0.00	0.01 ± 0.00	0.01 ± 0.00	0.5 (0.5056, 0.5231)	2.2 (0.1446, 0.4984)	4.0 (0.0529, 0.2788)
1917	______ASV3408	NA	NA	NA	NA	NA	NA	NA
1918	______ASV3418	NA	NA	NA	NA	NA	NA	NA
1919	______ASV3628	0.01 ± 0.00	0.01 ± 0.00	0.01 ± 0.00	0.01 ± 0.00	0.2 (0.6801, 0.5884)	0.0 (0.8763, 0.7000)	5.9 (0.0235, 0.2329)
1920	______ASV3929	0.00 ± 0.00	0.00 ± 0.00	0.01 ± 0.00	0.01 ± 0.00	5.4 (0.0345, 0.1467)	0.0 (0.8275, 0.7000)	0.0 (0.8964, 0.5000)
1921	______ASV4129	0.00 ± 0.00	0.01 ± 0.00	0.00 ± 0.00	0.01 ± 0.00	0.3 (0.6122, 0.5645)	1.0 (0.3399, 0.6060)	0.0 (0.9648, 0.5000)
1922	______ASV4169	0.00 ± 0.00	0.00 ± 0.00	0.00 ± 0.00	0.00 ± 0.00	1.5 (0.2995, 0.4244)	0.4 (0.6033, 0.6856)	0.4 (0.5715, 0.4904)
1923	______ASV4447	0.01 ± 0.00	0.01 ± 0.00	0.01 ± 0.00	0.00 ± 0.00	2.1 (0.1614, 0.3252)	0.2 (0.6347, 0.6973)	0.3 (0.5851, 0.4931)
1924	______ASV4525	0.00 ± 0.00	0.00 ± 0.00	0.00 ± 0.00	0.00 ± 0.00	0.0 (0.9776, 0.6000)	0.7 (0.4391, 0.6530)	0.3 (0.6047, 0.4944)
1925	______ASV4536	0.01 ± 0.00	0.00 ± 0.00	0.01 ± 0.00	0.01 ± 0.00	0.2 (0.7135, 0.5971)	0.9 (0.3566, 0.6114)	0.8 (0.4069, 0.4587)
1926	______ASV4555	0.00 ± 0.00	0.01 ± 0.00	0.01 ± 0.00	0.01 ± 0.00	0.9 (0.3560, 0.4608)	0.0 (0.9765, 0.7000)	2.1 (0.1728, 0.3918)
1927	______ASV4823	0.00 ± 0.00	0.01 ± 0.00	0.01 ± 0.00	0.01 ± 0.00	0.6 (0.3994, 0.4875)	0.2 (0.6006, 0.6850)	0.6 (0.4040, 0.4573)
1928	______ASV4859	0.01 ± 0.00	0.01 ± 0.00	0.01 ± 0.00	0.00 ± 0.00	4.0 (0.0552, 0.1828)	1.9 (0.1812, 0.5336)	0.1 (0.7749, 0.5000)
1929	______ASV5201	0.01 ± 0.00	0.00 ± 0.00	0.00 ± 0.00	0.00 ± 0.00	0.2 (0.7130, 0.5971)	1.6 (0.2124, 0.5401)	0.2 (0.6795, 0.5000)
1930	______ASV5407	0.00 ± 0.00	0.00 ± 0.00	0.00 ± 0.00	0.00 ± 0.00	4.2 (0.0537, 0.1790)	0.4 (0.5004, 0.6589)	1.8 (0.1590, 0.3870)
1931	______ASV5524	0.00 ± 0.00	0.00 ± 0.00	0.01 ± 0.00	0.01 ± 0.00	4.7 (0.0430, 0.1571)	1.0 (0.2940, 0.5883)	0.0 (0.8911, 0.5000)
1932	______ASV5628	0.01 ± 0.00	0.01 ± 0.00	0.00 ± 0.00	0.00 ± 0.00	0.7 (0.4268, 0.5014)	0.1 (0.7434, 0.7000)	0.1 (0.7330, 0.5000)
1933	______ASV6010	0.00 ± 0.00	0.00 ± 0.00	0.00 ± 0.00	0.00 ± 0.00	0.0 (0.8896, 0.6000)	0.0 (0.9742, 0.7000)	2.7 (0.1325, 0.3744)
1934	______ASV6198	0.00 ± 0.00	0.01 ± 0.00	0.00 ± 0.00	0.00 ± 0.00	3.3 (0.0883, 0.2388)	0.9 (0.3376, 0.6060)	0.1 (0.6994, 0.5000)
1935	______ASV6236	0.01 ± 0.00	0.00 ± 0.00	0.01 ± 0.00	0.00 ± 0.00	0.0 (0.8201, 0.6000)	4.9 (0.0455, 0.3474)	0.2 (0.6269, 0.4992)
1936	______ASV6332	NA	NA	NA	NA	NA	NA	NA
1937	______ASV6422	0.00 ± 0.00	0.00 ± 0.00	0.00 ± 0.00	0.00 ± 0.00	2.5 (0.0818, 0.2283)	0.3 (0.3679, 0.6168)	2.3 (0.1214, 0.3639)
1938	______ASV6545	0.00 ± 0.00	0.00 ± 0.00	0.00 ± 0.00	0.00 ± 0.00	0.3 (0.8043, 0.6000)	0.3 (0.7353, 0.7000)	0.3 (0.8750, 0.5000)
1939	______ASV6665	0.00 ± 0.00	0.00 ± 0.00	0.00 ± 0.00	0.00 ± 0.00	0.4 (0.5359, 0.5379)	0.0 (0.8156, 0.7000)	2.0 (0.1935, 0.3927)
1940	______ASV6716	0.00 ± 0.00	0.00 ± 0.00	0.00 ± 0.00	0.00 ± 0.00	1.7 (0.1933, 0.3575)	3.3 (0.0761, 0.4173)	1.8 (0.1731, 0.3921)
1941	______ASV6752	0.01 ± 0.00	0.00 ± 0.00	0.01 ± 0.00	0.00 ± 0.00	0.0 (0.8769, 0.6000)	1.1 (0.3172, 0.6009)	0.2 (0.6616, 0.5000)
1942	______ASV7106	0.00 ± 0.00	0.00 ± 0.00	0.00 ± 0.00	0.00 ± 0.00	0.1 (0.8283, 0.6000)	0.1 (0.8224, 0.7000)	0.1 (0.6985, 0.5000)
1943	______ASV7137	0.00 ± 0.00	0.00 ± 0.00	0.00 ± 0.00	0.00 ± 0.00	0.2 (0.7711, 0.6000)	0.0 (0.9907, 0.7000)	1.6 (0.2674, 0.4116)
1944	______ASV7223	0.00 ± 0.00	0.00 ± 0.00	0.00 ± 0.00	0.00 ± 0.00	0.4 (0.4592, 0.5153)	0.4 (0.4568, 0.6548)	3.5 (0.1553, 0.3859)
1945	______ASV7568	0.00 ± 0.00	0.00 ± 0.00	0.00 ± 0.00	0.00 ± 0.00	1.0 (1.0000, 0.6000)	1.0 (1.0000, 0.7000)	1.0 (1.0000, 0.5000)
1946	______ASV7827	0.00 ± 0.00	0.00 ± 0.00	0.00 ± 0.00	0.00 ± 0.00	2.5 (0.1586, 0.3229)	0.3 (0.5194, 0.6653)	0.3 (0.4847, 0.4708)
1947	______ASV8602	0.00 ± 0.00	0.00 ± 0.00	0.00 ± 0.00	0.00 ± 0.00	3.1 (0.1008, 0.2563)	0.8 (0.3339, 0.6058)	0.8 (0.3305, 0.4352)
1948	______ASV8606	0.00 ± 0.00	0.00 ± 0.00	0.00 ± 0.00	0.00 ± 0.00	0.8 (0.4423, 0.5107)	0.8 (0.4964, 0.6577)	0.1 (0.8686, 0.5000)
1949	______ASV8735	0.00 ± 0.00	0.00 ± 0.00	0.00 ± 0.00	0.00 ± 0.00	0.8 (0.3947, 0.4848)	0.8 (0.3875, 0.6273)	0.1 (0.9623, 0.5000)
1950	______ASV8942	0.00 ± 0.00	0.00 ± 0.00	0.00 ± 0.00	0.00 ± 0.00	0.1 (0.8725, 0.6000)	0.1 (0.9290, 0.7000)	1.3 (0.2645, 0.4105)
1951	______ASV8997	0.00 ± 0.00	0.00 ± 0.00	0.00 ± 0.00	0.00 ± 0.00	0.9 (0.3345, 0.4471)	0.3 (0.5764, 0.6807)	0.0 (0.8524, 0.5000)
1952	______ASV9216	0.00 ± 0.00	0.00 ± 0.00	0.00 ± 0.00	0.00 ± 0.00	1.8 (0.1953, 0.3591)	1.6 (0.2636, 0.5689)	0.6 (0.4614, 0.4708)
1953	______ASV9320	0.00 ± 0.00	0.00 ± 0.00	0.00 ± 0.00	0.01 ± 0.00	0.3 (0.6097, 0.5633)	0.2 (0.7047, 0.7000)	1.3 (0.2768, 0.4164)
1954	______ASV9498	0.00 ± 0.00	0.00 ± 0.00	0.00 ± 0.00	0.00 ± 0.00	0.7 (0.5942, 0.5593)	0.0 (1.0000, 0.7000)	0.7 (0.7291, 0.5000)
1955	______ASV9777	NA	NA	NA	NA	NA	NA	NA
1956	______ASV9887	0.00 ± 0.00	0.00 ± 0.00	0.00 ± 0.00	0.00 ± 0.00	0.6 (0.3675, 0.4687)	0.1 (0.7742, 0.7000)	1.6 (0.2769, 0.4164)
1957	__o:Microtrichales	0.17 ± 0.02	0.18 ± 0.01	0.16 ± 0.01	0.19 ± 0.01	0.0 (0.8979, 0.6000)	0.9 (0.3607, 0.6136)	0.3 (0.6230, 0.4985)
1958	______ASV10078	0.00 ± 0.00	0.00 ± 0.00	0.00 ± 0.00	0.00 ± 0.00	0.7 (0.3911, 0.4828)	0.1 (0.7539, 0.7000)	0.1 (0.7656, 0.5000)
1959	______ASV10257	0.00 ± 0.00	0.00 ± 0.00	0.00 ± 0.00	0.00 ± 0.00	0.1 (0.7289, 0.5994)	0.4 (0.5640, 0.6789)	0.1 (0.6742, 0.5000)
1960	______ASV10300	0.00 ± 0.00	0.00 ± 0.00	0.00 ± 0.00	0.00 ± 0.00	0.1 (0.7037, 0.5951)	0.5 (0.4791, 0.6548)	1.1 (0.3556, 0.4392)
1961	______ASV10470	0.00 ± 0.00	0.00 ± 0.00	0.00 ± 0.00	0.00 ± 0.00	0.6 (0.4969, 0.5194)	0.0 (0.9161, 0.7000)	0.0 (0.8283, 0.5000)
1962	______ASV10650	NA	NA	NA	NA	NA	NA	NA
1963	______ASV10677	0.00 ± 0.00	0.00 ± 0.00	0.00 ± 0.00	0.00 ± 0.00	0.6 (0.4815, 0.5153)	0.0 (0.9365, 0.7000)	1.5 (0.2765, 0.4164)
1964	______ASV11276	0.00 ± 0.00	0.00 ± 0.00	0.00 ± 0.00	0.00 ± 0.00	0.1 (0.9135, 0.6000)	0.1 (0.6555, 0.7000)	1.0 (0.4283, 0.4658)
1965	______ASV11323	NA	NA	NA	NA	NA	NA	NA
1966	______ASV11593	0.00 ± 0.00	0.00 ± 0.00	0.00 ± 0.00	0.00 ± 0.00	0.5 (0.5206, 0.5300)	0.0 (0.8112, 0.7000)	0.0 (0.8744, 0.5000)
1967	______ASV14085	0.00 ± 0.00	0.00 ± 0.00	0.00 ± 0.00	0.00 ± 0.00	0.8 (0.4323, 0.5040)	0.1 (0.8640, 0.7000)	0.1 (0.7506, 0.5000)
1968	______ASV14473	0.00 ± 0.00	0.00 ± 0.00	0.00 ± 0.00	0.00 ± 0.00	0.0 (0.8989, 0.6000)	0.0 (0.9772, 0.7000)	0.3 (0.5258, 0.4807)
1969	______ASV16407	0.00 ± 0.00	0.00 ± 0.00	0.00 ± 0.00	0.00 ± 0.00	0.3 (0.5212, 0.5301)	0.3 (0.6029, 0.6855)	0.0 (0.8457, 0.5000)
1970	______ASV17037	0.00 ± 0.00	0.00 ± 0.00	0.00 ± 0.00	0.00 ± 0.00	0.4 (0.5768, 0.5542)	0.4 (0.6100, 0.6887)	0.0 (0.8742, 0.5000)
1971	______ASV2988	0.01 ± 0.00	0.01 ± 0.00	0.01 ± 0.00	0.01 ± 0.00	0.0 (0.8658, 0.6000)	0.4 (0.5112, 0.6639)	0.3 (0.5853, 0.4931)
1972	______ASV3036	0.01 ± 0.00	0.01 ± 0.00	0.01 ± 0.00	0.01 ± 0.00	0.0 (0.8993, 0.6000)	1.1 (0.3005, 0.5908)	2.4 (0.1445, 0.3797)
1973	______ASV4225	0.01 ± 0.00	0.01 ± 0.00	0.01 ± 0.00	0.01 ± 0.00	0.1 (0.6981, 0.5941)	0.3 (0.5947, 0.6845)	0.9 (0.3688, 0.4443)
1974	______ASV4392	0.00 ± 0.00	0.00 ± 0.00	0.00 ± 0.00	0.01 ± 0.00	5.3 (0.0285, 0.1308)	3.3 (0.0810, 0.4264)	3.3 (0.0888, 0.3390)
1975	______ASV4877	0.00 ± 0.00	0.00 ± 0.00	0.00 ± 0.00	0.00 ± 0.00	3.9 (0.0641, 0.2008)	6.1 (0.0216, 0.3067)	1.5 (0.2489, 0.4019)
1976	______ASV4901	0.01 ± 0.00	0.00 ± 0.00	0.01 ± 0.00	0.01 ± 0.00	4.8 (0.0391, 0.1525)	2.4 (0.1372, 0.4910)	0.0 (0.9943, 0.5000)
1977	______ASV5244	0.00 ± 0.00	0.00 ± 0.00	0.00 ± 0.00	0.01 ± 0.00	0.0 (0.8966, 0.6000)	1.1 (0.2846, 0.5841)	1.7 (0.2351, 0.3979)
1978	______ASV6399	0.00 ± 0.00	0.00 ± 0.00	0.00 ± 0.00	0.00 ± 0.00	0.1 (0.8411, 0.6000)	0.0 (0.9875, 0.7000)	1.0 (0.3525, 0.4382)
1979	______ASV6723	0.00 ± 0.00	0.00 ± 0.00	0.00 ± 0.00	0.00 ± 0.00	1.4 (0.2408, 0.3796)	1.4 (0.2633, 0.5689)	1.4 (0.2703, 0.4132)
1980	______ASV7091	0.00 ± 0.00	0.01 ± 0.00	0.00 ± 0.00	0.00 ± 0.00	0.5 (0.5112, 0.5264)	4.3 (0.0359, 0.3448)	1.0 (0.3475, 0.4366)
1981	______ASV7518	0.00 ± 0.00	0.00 ± 0.00	0.00 ± 0.00	0.01 ± 0.00	1.2 (0.2867, 0.4154)	1.3 (0.2850, 0.5844)	0.8 (0.3956, 0.4543)
1982	______ASV7594	0.00 ± 0.00	0.00 ± 0.00	0.00 ± 0.00	0.00 ± 0.00	0.0 (0.8558, 0.6000)	0.4 (0.5793, 0.6814)	0.4 (0.5379, 0.4838)
1983	______ASV7595	0.00 ± 0.00	0.00 ± 0.00	0.00 ± 0.00	0.00 ± 0.00	0.4 (0.5842, 0.5567)	0.7 (0.4351, 0.6515)	0.8 (0.4057, 0.4582)
1984	______ASV8259	0.00 ± 0.00	0.00 ± 0.00	0.00 ± 0.00	0.00 ± 0.00	0.4 (0.5952, 0.5594)	0.9 (0.4186, 0.6417)	0.1 (0.7213, 0.5000)
1985	______ASV8485	0.00 ± 0.00	0.00 ± 0.00	0.00 ± 0.00	0.00 ± 0.00	2.1 (0.1574, 0.3224)	2.0 (0.1997, 0.5401)	0.4 (0.4479, 0.4708)
1986	______ASV8980	0.00 ± 0.00	0.00 ± 0.00	0.00 ± 0.00	0.01 ± 0.00	2.3 (0.0152, 0.0868)	3.3 (0.0011, 0.0905)	2.3 (0.0139, 0.1917)
1987	______ASV9304	0.00 ± 0.00	0.00 ± 0.00	0.00 ± 0.00	0.01 ± 0.00	0.1 (0.9038, 0.6000)	0.2 (0.8604, 0.7000)	0.2 (0.8634, 0.5000)
1988	______ASV9737	0.00 ± 0.00	0.00 ± 0.00	0.00 ± 0.00	0.00 ± 0.00	2.6 (0.1184, 0.2775)	0.7 (0.3609, 0.6136)	0.2 (0.6448, 0.5000)
1989	___f:Iamiaceae	0.00 ± 0.00	0.01 ± 0.00	0.00 ± 0.00	0.00 ± 0.00	0.6 (0.4356, 0.5063)	1.7 (0.2225, 0.5401)	0.2 (0.5859, 0.4931)
1990	____g:Iamia	0.00 ± 0.00	0.01 ± 0.00	0.00 ± 0.00	0.00 ± 0.00	0.6 (0.4380, 0.5079)	1.7 (0.2341, 0.5471)	0.2 (0.5918, 0.4932)
1991	______ASV12895	0.00 ± 0.00	0.00 ± 0.00	0.00 ± 0.00	0.00 ± 0.00	0.7 (0.5011, 0.5216)	0.0 (0.9363, 0.7000)	0.0 (0.8883, 0.5000)
1992	______ASV14710	0.00 ± 0.00	0.00 ± 0.00	0.00 ± 0.00	0.00 ± 0.00	12.6 (0.0011, 0.0143)	3.1 (0.0989, 0.4461)	0.4 (0.4919, 0.4717)
1993	______ASV15681	0.00 ± 0.00	0.00 ± 0.00	0.00 ± 0.00	0.00 ± 0.00	0.7 (0.5017, 0.5217)	0.6 (0.5752, 0.6807)	0.1 (0.6833, 0.5000)
1994	___f:Ilumatobacteraceae	0.06 ± 0.01	0.07 ± 0.01	0.07 ± 0.00	0.06 ± 0.01	0.0 (0.8288, 0.6000)	0.0 (0.9003, 0.7000)	3.5 (0.0796, 0.3281)
1995	______ASV10753	0.00 ± 0.00	0.00 ± 0.00	0.00 ± 0.00	0.00 ± 0.00	0.2 (0.5926, 0.5592)	0.0 (0.9758, 0.7000)	0.0 (0.9926, 0.5000)
1996	______ASV11412	0.00 ± 0.00	0.00 ± 0.00	0.00 ± 0.00	0.00 ± 0.00	1.8 (0.1659, 0.3296)	0.0 (0.9109, 0.7000)	7.5 (0.0118, 0.1819)
1997	______ASV11851	0.00 ± 0.00	0.00 ± 0.00	0.00 ± 0.00	0.00 ± 0.00	0.7 (0.4700, 0.5153)	1.6 (0.1577, 0.5150)	4.1 (0.0130, 0.1879)
1998	______ASV12041	0.00 ± 0.00	0.00 ± 0.00	0.00 ± 0.00	0.00 ± 0.00	0.2 (0.7645, 0.6000)	0.2 (0.7721, 0.7000)	0.0 (0.8541, 0.5000)
1999	______ASV12101	0.00 ± 0.00	0.00 ± 0.00	0.00 ± 0.00	0.00 ± 0.00	0.1 (0.7665, 0.6000)	0.0 (0.9878, 0.7000)	0.1 (0.6016, 0.4934)
[truncated: 15,139 more rows]

## Sheet: Haplic_Alisol
#	Taxon	CS (%)	CT (%)	WS (%)	WT (%)	Treatment F (P, q)	Genotype F (P, q)	TxG F (P, q)
1	p:Abditibacteriota	0.00 ± 0.00	0.01 ± 0.00	0.00 ± 0.00	0.00 ± 0.00	2.2 (0.1578, 0.3874)	0.1 (0.8646, 0.7000)	0.7 (0.4651, 0.8000)
2	_c:Abditibacteria	0.00 ± 0.00	0.01 ± 0.00	0.00 ± 0.00	0.00 ± 0.00	2.2 (0.1619, 0.3906)	0.1 (0.8657, 0.7000)	0.7 (0.4572, 0.8000)
3	__o:Abditibacteriales	0.00 ± 0.00	0.01 ± 0.00	0.00 ± 0.00	0.00 ± 0.00	2.2 (0.1547, 0.3860)	0.1 (0.8621, 0.7000)	0.7 (0.4623, 0.8000)
4	___f:Abditibacteriaceae	0.00 ± 0.00	0.01 ± 0.00	0.00 ± 0.00	0.00 ± 0.00	2.2 (0.1578, 0.3874)	0.1 (0.8579, 0.7000)	0.7 (0.4609, 0.8000)
5	____g:Abditibacterium	0.00 ± 0.00	0.01 ± 0.00	0.00 ± 0.00	0.00 ± 0.00	2.2 (0.1609, 0.3899)	0.1 (0.8662, 0.7000)	0.7 (0.4629, 0.8000)
6	______ASV12231	0.00 ± 0.00	0.00 ± 0.00	0.00 ± 0.00	0.00 ± 0.00	2.4 (0.2158, 0.4326)	0.1 (0.8581, 0.7000)	0.1 (0.8552, 0.8000)
7	______ASV12680	NA	NA	NA	NA	NA	NA	NA
8	______ASV13566	0.00 ± 0.00	0.00 ± 0.00	0.00 ± 0.00	0.00 ± 0.00	0.4 (0.5549, 0.5925)	0.3 (0.5855, 0.6878)	1.2 (0.4214, 0.8000)
9	______ASV14302	0.00 ± 0.00	0.00 ± 0.00	0.00 ± 0.00	0.00 ± 0.00	1.0 (1.0000, 0.6500)	1.0 (1.0000, 0.7000)	1.0 (1.0000, 0.8000)
10	______ASV14321	0.00 ± 0.00	0.00 ± 0.00	0.00 ± 0.00	0.00 ± 0.00	0.1 (0.7463, 0.6500)	0.1 (0.9915, 0.7000)	0.1 (0.9651, 0.8000)
11	______ASV17166	0.00 ± 0.00	0.00 ± 0.00	0.00 ± 0.00	0.00 ± 0.00	0.0 (0.7870, 0.6500)	1.2 (0.2507, 0.5833)	1.1 (0.4208, 0.8000)
12	______ASV17597	NA	NA	NA	NA	NA	NA	NA
13	______ASV3886	0.00 ± 0.00	0.00 ± 0.00	0.00 ± 0.00	0.00 ± 0.00	0.0 (0.8850, 0.6500)	0.0 (0.8130, 0.7000)	0.7 (0.6291, 0.8000)
14	______ASV4978	0.00 ± 0.00	0.00 ± 0.00	0.00 ± 0.00	0.00 ± 0.00	0.7 (0.7375, 0.6500)	0.7 (0.5990, 0.6893)	0.0 (1.0000, 0.8000)
15	______ASV6577	0.00 ± 0.00	0.00 ± 0.00	0.00 ± 0.00	0.00 ± 0.00	1.0 (1.0000, 0.6500)	1.0 (1.0000, 0.7000)	1.0 (1.0000, 0.8000)
16	______ASV7600	0.00 ± 0.00	0.00 ± 0.00	0.00 ± 0.00	0.00 ± 0.00	1.0 (1.0000, 0.6500)	1.0 (1.0000, 0.7000)	1.0 (1.0000, 0.8000)
17	______ASV9165	0.00 ± 0.00	0.00 ± 0.00	0.00 ± 0.00	0.00 ± 0.00	1.0 (1.0000, 0.6500)	1.0 (1.0000, 0.7000)	1.0 (1.0000, 0.8000)
18	p:Acidobacteriota	21.57 ± 0.69	21.53 ± 0.55	21.08 ± 0.31	19.07 ± 0.25	9.3 (0.0065, 0.0724)	4.5 (0.0508, 0.3912)	4.1 (0.0547, 0.7311)
19	_c:Acidobacteriae	15.85 ± 0.57	15.61 ± 0.52	14.92 ± 0.20	13.50 ± 0.23	13.3 (0.0015, 0.0286)	3.9 (0.0648, 0.4187)	2.0 (0.1706, 0.7992)
20	______ASV10096	0.00 ± 0.00	0.00 ± 0.00	0.00 ± 0.00	0.00 ± 0.00	0.0 (0.9801, 0.6500)	0.2 (0.7056, 0.7000)	0.5 (0.5195, 0.8000)
21	______ASV1020	0.04 ± 0.01	0.03 ± 0.00	0.04 ± 0.00	0.04 ± 0.00	0.2 (0.6775, 0.6354)	1.4 (0.2480, 0.5802)	0.3 (0.5573, 0.8000)
22	______ASV10490	0.00 ± 0.00	0.00 ± 0.00	0.00 ± 0.00	0.00 ± 0.00	0.5 (0.5581, 0.5936)	0.5 (0.5172, 0.6618)	0.5 (0.4785, 0.8000)
23	______ASV10886	0.00 ± 0.00	0.00 ± 0.00	0.00 ± 0.00	0.00 ± 0.00	1.6 (0.2659, 0.4621)	0.0 (0.9123, 0.7000)	0.0 (0.7605, 0.8000)
24	______ASV11373	0.00 ± 0.00	0.00 ± 0.00	0.00 ± 0.00	0.00 ± 0.00	0.0 (1.0000, 0.6500)	0.7 (0.4752, 0.6520)	0.6 (0.7398, 0.8000)
25	______ASV12300	0.00 ± 0.00	0.00 ± 0.00	0.00 ± 0.00	0.00 ± 0.00	1.3 (0.2659, 0.4621)	4.0 (0.0175, 0.2864)	0.7 (0.4658, 0.8000)
26	______ASV12926	0.00 ± 0.00	0.00 ± 0.00	0.00 ± 0.00	0.00 ± 0.00	2.4 (0.0680, 0.2680)	2.4 (0.0695, 0.4309)	0.3 (0.3424, 0.8000)
27	______ASV14497	0.00 ± 0.00	0.00 ± 0.00	0.00 ± 0.00	0.00 ± 0.00	1.2 (0.3705, 0.5254)	0.4 (0.4872, 0.6526)	0.4 (0.4831, 0.8000)
28	______ASV17543	0.00 ± 0.00	0.00 ± 0.00	0.00 ± 0.00	0.00 ± 0.00	0.3 (0.5343, 0.5843)	0.0 (0.8254, 0.7000)	0.3 (0.7421, 0.8000)
29	______ASV1834	0.01 ± 0.00	0.03 ± 0.01	0.02 ± 0.00	0.01 ± 0.00	0.1 (0.7575, 0.6500)	2.8 (0.1186, 0.4959)	13.1 (0.0018, 0.4712)
30	______ASV2596	0.02 ± 0.00	0.01 ± 0.00	0.01 ± 0.00	0.01 ± 0.00	0.2 (0.6261, 0.6153)	0.5 (0.4876, 0.6526)	3.7 (0.0631, 0.7540)
31	______ASV3985	0.00 ± 0.00	0.00 ± 0.00	0.00 ± 0.00	0.00 ± 0.00	0.1 (0.7943, 0.6500)	0.4 (0.5613, 0.6802)	1.2 (0.2671, 0.8000)
32	______ASV4207	0.01 ± 0.00	0.01 ± 0.00	0.01 ± 0.00	0.01 ± 0.00	1.7 (0.2209, 0.4326)	0.3 (0.5966, 0.6893)	0.9 (0.3431, 0.8000)
33	______ASV4346	0.01 ± 0.00	0.01 ± 0.00	0.01 ± 0.00	0.01 ± 0.00	3.1 (0.0934, 0.3121)	0.3 (0.5872, 0.6883)	1.4 (0.2622, 0.8000)
34	______ASV4376	0.00 ± 0.00	0.00 ± 0.00	0.01 ± 0.00	0.01 ± 0.00	6.8 (0.0195, 0.1396)	0.2 (0.6226, 0.6944)	0.2 (0.6653, 0.8000)
35	______ASV4463	0.00 ± 0.00	0.00 ± 0.00	0.00 ± 0.00	0.00 ± 0.00	2.8 (0.1115, 0.3333)	0.0 (0.7511, 0.7000)	0.9 (0.3344, 0.8000)
36	______ASV477	0.07 ± 0.01	0.07 ± 0.02	0.06 ± 0.01	0.05 ± 0.01	1.6 (0.2195, 0.4326)	0.0 (0.9721, 0.7000)	0.2 (0.7056, 0.8000)
37	______ASV5164	0.00 ± 0.00	0.00 ± 0.00	0.01 ± 0.00	0.00 ± 0.00	1.5 (0.2301, 0.4368)	1.2 (0.2919, 0.6012)	1.0 (0.3419, 0.8000)
38	______ASV5337	0.01 ± 0.00	0.00 ± 0.00	0.01 ± 0.00	0.01 ± 0.00	1.0 (0.3311, 0.5038)	0.1 (0.7875, 0.7000)	0.8 (0.3869, 0.8000)
39	______ASV537	0.04 ± 0.00	0.05 ± 0.01	0.06 ± 0.01	0.07 ± 0.01	3.8 (0.0637, 0.2616)	2.4 (0.1424, 0.5275)	0.2 (0.6425, 0.8000)
40	______ASV6982	0.00 ± 0.00	0.00 ± 0.00	0.00 ± 0.00	0.00 ± 0.00	0.1 (0.7763, 0.6500)	0.1 (0.7595, 0.7000)	0.9 (0.4281, 0.8000)
41	______ASV7016	0.01 ± 0.01	0.00 ± 0.00	0.00 ± 0.00	0.00 ± 0.00	0.8 (0.5018, 0.5710)	1.8 (0.1453, 0.5298)	1.1 (0.3534, 0.8000)
42	______ASV7846	0.00 ± 0.00	0.00 ± 0.00	0.00 ± 0.00	0.00 ± 0.00	3.0 (0.1139, 0.3360)	0.0 (0.9249, 0.7000)	0.0 (0.9387, 0.8000)
43	______ASV8897	0.00 ± 0.00	0.00 ± 0.00	0.00 ± 0.00	0.00 ± 0.00	2.5 (0.1128, 0.3343)	5.5 (0.0180, 0.2884)	5.3 (0.0207, 0.7030)
44	______ASV8913	0.00 ± 0.00	0.00 ± 0.00	0.01 ± 0.00	0.00 ± 0.00	0.0 (0.9278, 0.6500)	0.3 (0.6561, 0.7000)	0.2 (0.6899, 0.8000)
45	______ASV9554	0.00 ± 0.00	0.00 ± 0.00	0.00 ± 0.00	0.01 ± 0.00	5.7 (0.0270, 0.1693)	3.3 (0.0952, 0.4699)	8.0 (0.0104, 0.6185)
46	__o:Acidobacteriales	9.35 ± 0.32	9.39 ± 0.44	8.54 ± 0.15	7.99 ± 0.09	14.8 (0.0011, 0.0228)	0.8 (0.3878, 0.6390)	1.0 (0.3193, 0.8000)
47	______ASV1012	0.03 ± 0.01	0.05 ± 0.00	0.03 ± 0.00	0.02 ± 0.00	9.1 (0.0067, 0.0737)	0.4 (0.5494, 0.6767)	5.1 (0.0333, 0.7228)
48	______ASV10170	0.00 ± 0.00	0.00 ± 0.00	0.00 ± 0.00	0.00 ± 0.00	1.8 (0.2069, 0.4326)	0.0 (0.8027, 0.7000)	0.2 (0.7370, 0.8000)
49	______ASV10201	0.00 ± 0.00	0.00 ± 0.00	0.00 ± 0.00	0.00 ± 0.00	2.6 (0.1937, 0.4223)	0.1 (0.8200, 0.7000)	0.1 (0.6117, 0.8000)
50	______ASV10214	0.00 ± 0.00	0.00 ± 0.00	0.01 ± 0.00	0.01 ± 0.00	25.0 (0.0001, 0.0040)	0.1 (0.7651, 0.7000)	0.1 (0.7644, 0.8000)
51	______ASV10217	0.00 ± 0.00	0.00 ± 0.00	0.00 ± 0.00	0.00 ± 0.00	2.8 (0.1011, 0.3197)	0.3 (0.5943, 0.6890)	2.7 (0.1051, 0.7937)
52	______ASV10284	0.00 ± 0.00	0.00 ± 0.00	0.00 ± 0.00	0.00 ± 0.00	0.0 (0.9035, 0.6500)	0.0 (0.9838, 0.7000)	0.1 (0.7943, 0.8000)
53	______ASV10445	0.00 ± 0.00	0.00 ± 0.00	0.00 ± 0.00	0.00 ± 0.00	4.3 (0.0337, 0.1897)	0.5 (0.3830, 0.6383)	1.9 (0.1503, 0.7992)
54	______ASV10552	0.00 ± 0.00	0.00 ± 0.00	0.00 ± 0.00	0.00 ± 0.00	0.0 (0.9974, 0.6500)	0.0 (0.9964, 0.7000)	0.7 (0.4106, 0.8000)
55	______ASV10574	0.00 ± 0.00	0.00 ± 0.00	0.00 ± 0.00	0.00 ± 0.00	1.7 (0.1591, 0.3886)	1.6 (0.2016, 0.5674)	1.7 (0.1383, 0.7992)
56	______ASV10600	0.00 ± 0.00	0.00 ± 0.00	0.00 ± 0.00	0.00 ± 0.00	0.2 (0.7746, 0.6500)	0.8 (0.3764, 0.6358)	0.2 (0.6633, 0.8000)
57	______ASV1061	0.03 ± 0.00	0.02 ± 0.00	0.02 ± 0.01	0.02 ± 0.00	1.4 (0.2457, 0.4485)	0.6 (0.4372, 0.6520)	0.1 (0.7763, 0.8000)
58	______ASV10643	0.00 ± 0.00	0.00 ± 0.00	0.00 ± 0.00	0.00 ± 0.00	0.1 (0.8404, 0.6500)	0.9 (0.3616, 0.6284)	1.5 (0.2575, 0.8000)
59	______ASV10654	0.00 ± 0.00	0.01 ± 0.00	0.00 ± 0.00	0.00 ± 0.00	1.0 (0.3216, 0.4990)	0.9 (0.3560, 0.6257)	2.3 (0.1452, 0.7992)
60	______ASV10697	0.01 ± 0.00	0.00 ± 0.00	0.00 ± 0.00	0.00 ± 0.00	1.1 (0.2893, 0.4790)	3.1 (0.0953, 0.4699)	0.1 (0.7835, 0.8000)
61	______ASV10724	0.00 ± 0.00	0.00 ± 0.00	0.00 ± 0.00	0.00 ± 0.00	0.0 (0.8182, 0.6500)	0.0 (0.9427, 0.7000)	1.3 (0.3334, 0.8000)
62	______ASV10735	0.00 ± 0.00	0.00 ± 0.00	0.00 ± 0.00	0.00 ± 0.00	0.6 (0.5022, 0.5711)	1.9 (0.1959, 0.5674)	0.1 (0.6961, 0.8000)
63	______ASV109	0.04 ± 0.01	0.06 ± 0.01	0.03 ± 0.00	0.04 ± 0.00	2.1 (0.1620, 0.3906)	2.5 (0.1264, 0.5044)	1.0 (0.3764, 0.8000)
64	______ASV1092	0.03 ± 0.01	0.02 ± 0.00	0.03 ± 0.01	0.03 ± 0.00	0.1 (0.8383, 0.6500)	0.5 (0.5548, 0.6789)	0.5 (0.5396, 0.8000)
65	______ASV10940	0.00 ± 0.00	0.00 ± 0.00	0.00 ± 0.00	0.00 ± 0.00	2.5 (0.0918, 0.3099)	2.5 (0.0847, 0.4568)	2.3 (0.1087, 0.7975)
66	______ASV11043	0.00 ± 0.00	0.00 ± 0.00	0.00 ± 0.00	0.00 ± 0.00	18.0 (0.0003, 0.0084)	0.2 (0.6081, 0.6912)	0.2 (0.6045, 0.8000)
67	______ASV11058	0.00 ± 0.00	0.00 ± 0.00	0.01 ± 0.01	0.00 ± 0.00	1.0 (0.3986, 0.5393)	1.0 (0.4021, 0.6428)	0.9 (0.4271, 0.8000)
68	______ASV11107	0.00 ± 0.00	0.00 ± 0.00	0.00 ± 0.00	0.00 ± 0.00	2.5 (0.1083, 0.3290)	4.1 (0.0484, 0.3882)	0.0 (0.8000, 0.8000)
69	______ASV11166	0.00 ± 0.00	0.01 ± 0.00	0.00 ± 0.00	0.00 ± 0.00	0.0 (0.8813, 0.6500)	0.6 (0.4661, 0.6520)	0.2 (0.6668, 0.8000)
70	______ASV1118	0.02 ± 0.00	0.03 ± 0.01	0.03 ± 0.00	0.03 ± 0.00	0.2 (0.7351, 0.6500)	1.3 (0.2861, 0.5997)	1.6 (0.2141, 0.7992)
71	______ASV11235	0.00 ± 0.00	0.00 ± 0.00	0.00 ± 0.00	0.00 ± 0.00	1.0 (1.0000, 0.6500)	1.0 (1.0000, 0.7000)	1.0 (1.0000, 0.8000)
72	______ASV1130	NA	NA	NA	NA	NA	NA	NA
73	______ASV11404	0.00 ± 0.00	0.00 ± 0.00	0.00 ± 0.00	0.00 ± 0.00	0.1 (0.7627, 0.6500)	0.0 (0.8220, 0.7000)	1.0 (0.3898, 0.8000)
74	______ASV11470	0.00 ± 0.00	0.00 ± 0.00	0.00 ± 0.00	0.00 ± 0.00	0.4 (0.4769, 0.5646)	3.9 (0.0922, 0.4660)	0.0 (0.8739, 0.8000)
75	______ASV115	0.23 ± 0.02	0.23 ± 0.02	0.21 ± 0.01	0.20 ± 0.01	2.6 (0.1160, 0.3393)	0.2 (0.6319, 0.6973)	0.1 (0.7861, 0.8000)
76	______ASV11562	0.01 ± 0.00	0.01 ± 0.00	0.00 ± 0.00	0.00 ± 0.00	3.5 (0.0722, 0.2759)	1.2 (0.2555, 0.5859)	1.2 (0.2660, 0.8000)
77	______ASV11638	0.00 ± 0.00	0.00 ± 0.00	0.00 ± 0.00	0.00 ± 0.00	3.8 (0.0798, 0.2908)	0.7 (0.3658, 0.6302)	0.1 (0.7731, 0.8000)
78	______ASV11783	0.00 ± 0.00	0.00 ± 0.00	0.00 ± 0.00	0.00 ± 0.00	0.1 (0.7364, 0.6500)	0.5 (0.4886, 0.6526)	0.1 (0.7075, 0.8000)
79	______ASV11830	0.00 ± 0.00	0.00 ± 0.00	0.00 ± 0.00	0.00 ± 0.00	0.0 (0.9426, 0.6500)	1.8 (0.1915, 0.5674)	0.4 (0.5602, 0.8000)
80	______ASV11874	0.00 ± 0.00	0.00 ± 0.00	0.00 ± 0.00	0.00 ± 0.00	1.0 (1.0000, 0.6500)	1.0 (1.0000, 0.7000)	1.0 (1.0000, 0.8000)
81	______ASV1190	0.04 ± 0.01	0.05 ± 0.01	0.05 ± 0.01	0.03 ± 0.00	1.7 (0.1983, 0.4266)	0.7 (0.4091, 0.6464)	5.5 (0.0297, 0.7228)
82	______ASV12026	0.00 ± 0.00	0.00 ± 0.00	0.00 ± 0.00	0.00 ± 0.00	1.2 (0.3900, 0.5349)	0.0 (0.8651, 0.7000)	0.0 (0.9926, 0.8000)
83	______ASV1203	0.02 ± 0.00	0.03 ± 0.00	0.03 ± 0.00	0.03 ± 0.00	1.4 (0.2549, 0.4538)	3.4 (0.0794, 0.4487)	2.6 (0.1190, 0.7992)
84	______ASV12052	NA	NA	NA	NA	NA	NA	NA
85	______ASV12070	0.01 ± 0.00	0.01 ± 0.00	0.01 ± 0.00	0.01 ± 0.00	0.0 (0.9719, 0.6500)	0.0 (0.9342, 0.7000)	1.6 (0.2238, 0.7992)
86	______ASV12120	NA	NA	NA	NA	NA	NA	NA
87	______ASV1214	0.02 ± 0.00	0.02 ± 0.00	0.05 ± 0.02	0.03 ± 0.00	7.1 (0.0001, 0.0040)	1.4 (0.2744, 0.5953)	1.3 (0.3023, 0.8000)
88	______ASV1225	0.00 ± 0.00	0.00 ± 0.00	0.01 ± 0.00	0.00 ± 0.00	0.1 (0.7511, 0.6500)	3.7 (0.0642, 0.4169)	1.5 (0.2282, 0.8000)
89	______ASV123	0.19 ± 0.01	0.19 ± 0.02	0.17 ± 0.01	0.17 ± 0.01	2.6 (0.1212, 0.3477)	0.0 (0.9690, 0.7000)	0.3 (0.6103, 0.8000)
90	______ASV12346	0.00 ± 0.00	0.00 ± 0.00	0.00 ± 0.00	0.00 ± 0.00	0.5 (0.5775, 0.6013)	0.0 (0.9385, 0.7000)	0.1 (0.7890, 0.8000)
91	______ASV124	0.17 ± 0.02	0.14 ± 0.01	0.23 ± 0.06	0.16 ± 0.01	1.5 (0.2567, 0.4556)	1.5 (0.2436, 0.5776)	0.3 (0.7591, 0.8000)
92	______ASV12677	0.00 ± 0.00	0.00 ± 0.00	0.00 ± 0.00	0.00 ± 0.00	3.0 (0.1017, 0.3199)	0.0 (0.8609, 0.7000)	0.1 (0.8317, 0.8000)
93	______ASV1275	0.00 ± 0.00	0.00 ± 0.00	0.00 ± 0.00	0.00 ± 0.00	4.3 (0.0657, 0.2645)	0.2 (0.6757, 0.7000)	0.0 (0.9811, 0.8000)
94	______ASV1283	0.02 ± 0.00	0.03 ± 0.00	0.04 ± 0.00	0.03 ± 0.01	4.2 (0.0584, 0.2513)	0.2 (0.6286, 0.6964)	3.6 (0.0764, 0.7792)
95	______ASV1287	0.01 ± 0.00	0.01 ± 0.00	0.08 ± 0.07	0.01 ± 0.00	1.0 (0.3749, 0.5269)	1.0 (0.5195, 0.6627)	0.7 (0.9733, 0.8000)
96	______ASV12904	0.00 ± 0.00	0.00 ± 0.00	0.00 ± 0.00	0.00 ± 0.00	3.5 (0.0992, 0.3172)	0.4 (0.3289, 0.6189)	0.4 (0.3318, 0.8000)
97	______ASV12961	0.00 ± 0.00	0.01 ± 0.00	0.00 ± 0.00	0.00 ± 0.00	0.5 (0.4842, 0.5647)	4.0 (0.0514, 0.3927)	1.4 (0.2509, 0.8000)
98	______ASV1299	0.00 ± 0.00	0.00 ± 0.00	0.01 ± 0.00	0.00 ± 0.00	1.6 (0.2055, 0.4324)	1.8 (0.1895, 0.5674)	1.6 (0.2229, 0.7992)
99	______ASV13074	NA	NA	NA	NA	NA	NA	NA
100	______ASV13150	0.00 ± 0.00	0.00 ± 0.00	0.00 ± 0.00	0.00 ± 0.00	1.0 (1.0000, 0.6500)	1.0 (1.0000, 0.7000)	1.0 (1.0000, 0.8000)
101	______ASV1323	0.02 ± 0.01	0.04 ± 0.01	0.02 ± 0.00	0.03 ± 0.02	0.2 (0.6568, 0.6275)	1.3 (0.2947, 0.6031)	0.0 (0.9205, 0.8000)
102	______ASV1354	0.03 ± 0.01	0.04 ± 0.01	0.02 ± 0.00	0.02 ± 0.00	1.8 (0.1923, 0.4210)	0.4 (0.6618, 0.7000)	0.2 (0.7920, 0.8000)
103	______ASV13592	0.00 ± 0.00	0.00 ± 0.00	0.00 ± 0.00	0.00 ± 0.00	0.6 (0.4400, 0.5589)	0.2 (0.6250, 0.6953)	2.6 (0.1102, 0.7992)
104	______ASV1374	0.02 ± 0.01	0.02 ± 0.01	0.01 ± 0.01	0.01 ± 0.00	2.7 (0.1213, 0.3478)	0.0 (0.9209, 0.7000)	0.0 (0.9257, 0.8000)
105	______ASV13900	0.00 ± 0.00	0.00 ± 0.00	0.00 ± 0.00	0.00 ± 0.00	0.4 (0.5972, 0.6071)	0.3 (0.8616, 0.7000)	0.3 (1.0000, 0.8000)
106	______ASV13982	0.00 ± 0.00	0.00 ± 0.00	0.00 ± 0.00	0.00 ± 0.00	0.9 (0.4548, 0.5631)	0.1 (0.7772, 0.7000)	0.1 (0.8102, 0.8000)
107	______ASV1407	0.01 ± 0.00	0.00 ± 0.00	0.01 ± 0.00	0.00 ± 0.00	0.1 (0.9006, 0.6500)	2.7 (0.0721, 0.4372)	0.9 (0.4025, 0.8000)
108	______ASV1412	0.01 ± 0.00	0.00 ± 0.00	0.01 ± 0.00	0.01 ± 0.00	0.0 (0.9748, 0.6500)	0.8 (0.4033, 0.6430)	5.0 (0.0269, 0.7228)
109	______ASV14160	0.00 ± 0.00	0.00 ± 0.00	0.00 ± 0.00	0.00 ± 0.00	1.0 (1.0000, 0.6500)	1.0 (1.0000, 0.7000)	1.0 (1.0000, 0.8000)
110	______ASV1424	0.03 ± 0.01	0.02 ± 0.01	0.04 ± 0.02	0.02 ± 0.01	0.6 (0.5792, 0.6020)	1.4 (0.2824, 0.5987)	0.1 (0.8879, 0.8000)
111	______ASV1426	0.02 ± 0.00	0.02 ± 0.00	0.03 ± 0.00	0.03 ± 0.00	1.3 (0.2777, 0.4710)	0.0 (0.8700, 0.7000)	0.0 (0.9921, 0.8000)
112	______ASV14288	0.00 ± 0.00	0.00 ± 0.00	0.00 ± 0.00	0.00 ± 0.00	1.3 (0.3510, 0.5136)	0.2 (0.6558, 0.7000)	0.0 (0.9676, 0.8000)
113	______ASV14310	0.00 ± 0.00	0.00 ± 0.00	0.00 ± 0.00	0.00 ± 0.00	0.5 (0.4844, 0.5647)	0.5 (0.4582, 0.6520)	0.1 (0.8197, 0.8000)
114	______ASV14362	0.00 ± 0.00	0.00 ± 0.00	0.00 ± 0.00	0.00 ± 0.00	6.1 (0.0220, 0.1496)	10.7 (0.0030, 0.1546)	2.7 (0.1144, 0.7992)
115	______ASV14517	0.01 ± 0.00	0.01 ± 0.00	0.01 ± 0.00	0.00 ± 0.00	6.8 (0.0055, 0.0650)	0.7 (0.4844, 0.6520)	0.0 (0.9617, 0.8000)
116	______ASV1487	0.02 ± 0.00	0.02 ± 0.00	0.02 ± 0.00	0.02 ± 0.01	1.9 (0.1818, 0.4096)	0.5 (0.5035, 0.6598)	0.1 (0.7193, 0.8000)
117	______ASV1488	0.00 ± 0.00	0.00 ± 0.00	0.00 ± 0.00	0.00 ± 0.00	1.1 (0.4179, 0.5471)	0.0 (0.7896, 0.7000)	1.2 (0.2516, 0.8000)
118	______ASV14909	0.00 ± 0.00	0.00 ± 0.00	0.00 ± 0.00	0.00 ± 0.00	0.3 (0.5006, 0.5704)	4.9 (0.0507, 0.3912)	0.3 (0.6174, 0.8000)
119	______ASV15312	0.00 ± 0.00	0.00 ± 0.00	0.00 ± 0.00	0.00 ± 0.00	0.7 (0.3654, 0.5219)	0.1 (0.7372, 0.7000)	4.5 (0.0430, 0.7228)
120	______ASV15408	0.00 ± 0.00	0.00 ± 0.00	0.00 ± 0.00	0.00 ± 0.00	0.4 (0.6016, 0.6080)	1.6 (0.2276, 0.5681)	0.5 (0.3776, 0.8000)
121	______ASV15411	0.00 ± 0.00	0.00 ± 0.00	0.00 ± 0.00	0.00 ± 0.00	0.2 (0.6427, 0.6227)	1.5 (0.3191, 0.6148)	0.2 (0.7353, 0.8000)
122	______ASV1542	0.03 ± 0.00	0.03 ± 0.00	0.02 ± 0.00	0.02 ± 0.00	2.9 (0.1030, 0.3215)	0.8 (0.3770, 0.6358)	0.1 (0.7850, 0.8000)
123	______ASV155	0.12 ± 0.01	0.10 ± 0.01	0.13 ± 0.02	0.14 ± 0.02	3.4 (0.0794, 0.2902)	0.1 (0.7159, 0.7000)	0.7 (0.4358, 0.8000)
124	______ASV15501	0.00 ± 0.00	0.00 ± 0.00	0.00 ± 0.00	0.00 ± 0.00	0.8 (0.4090, 0.5431)	0.2 (0.6215, 0.6940)	0.3 (0.5330, 0.8000)
125	______ASV15662	0.00 ± 0.00	0.00 ± 0.00	0.00 ± 0.00	0.00 ± 0.00	4.3 (0.0237, 0.1570)	4.4 (0.0218, 0.3075)	4.5 (0.0227, 0.7044)
126	______ASV15745	0.00 ± 0.00	0.00 ± 0.00	0.00 ± 0.00	0.00 ± 0.00	1.9 (0.2132, 0.4326)	0.2 (0.7727, 0.7000)	0.0 (0.8337, 0.8000)
127	______ASV15806	NA	NA	NA	NA	NA	NA	NA
128	______ASV1583	0.01 ± 0.00	0.01 ± 0.00	0.01 ± 0.00	0.01 ± 0.00	0.1 (0.8051, 0.6500)	0.1 (0.7988, 0.7000)	0.1 (0.7421, 0.8000)
129	______ASV15846	0.00 ± 0.00	0.00 ± 0.00	0.00 ± 0.00	0.00 ± 0.00	0.0 (0.9450, 0.6500)	0.0 (0.8944, 0.7000)	0.2 (0.7322, 0.8000)
130	______ASV16149	0.00 ± 0.00	0.00 ± 0.00	0.00 ± 0.00	0.00 ± 0.00	0.3 (1.0000, 0.6500)	0.3 (0.8537, 0.7000)	0.3 (0.7080, 0.8000)
131	______ASV16190	0.00 ± 0.00	0.00 ± 0.00	0.00 ± 0.00	0.00 ± 0.00	0.0 (0.9233, 0.6500)	0.9 (0.4404, 0.6520)	1.9 (0.2591, 0.8000)
132	______ASV1622	0.03 ± 0.00	0.02 ± 0.00	0.02 ± 0.00	0.02 ± 0.00	3.6 (0.0683, 0.2684)	2.2 (0.1479, 0.5324)	1.4 (0.2556, 0.8000)
133	______ASV16228	0.00 ± 0.00	0.00 ± 0.00	0.00 ± 0.00	0.00 ± 0.00	1.0 (1.0000, 0.6500)	1.0 (1.0000, 0.7000)	1.0 (1.0000, 0.8000)
134	______ASV16321	0.00 ± 0.00	0.00 ± 0.00	0.00 ± 0.00	0.00 ± 0.00	0.4 (0.3396, 0.5068)	3.5 (0.0953, 0.4699)	0.4 (0.3357, 0.8000)
135	______ASV16359	0.01 ± 0.00	0.01 ± 0.00	0.00 ± 0.00	0.01 ± 0.00	5.7 (0.0266, 0.1684)	5.3 (0.0308, 0.3483)	0.1 (0.7158, 0.8000)
136	______ASV16519	0.00 ± 0.00	0.00 ± 0.00	0.00 ± 0.00	0.00 ± 0.00	0.3 (0.6917, 0.6393)	0.3 (0.5679, 0.6820)	0.0 (0.7746, 0.8000)
137	______ASV1689	0.04 ± 0.01	0.02 ± 0.00	0.02 ± 0.00	0.02 ± 0.00	8.6 (0.0066, 0.0729)	2.4 (0.1304, 0.5111)	2.2 (0.1556, 0.7992)
138	______ASV17074	0.00 ± 0.00	0.00 ± 0.00	0.00 ± 0.00	0.00 ± 0.00	1.2 (0.2513, 0.4512)	0.1 (0.7350, 0.7000)	1.1 (0.3045, 0.8000)
139	______ASV1724	0.01 ± 0.00	0.01 ± 0.00	0.02 ± 0.00	0.01 ± 0.00	9.6 (0.0049, 0.0604)	0.0 (0.8830, 0.7000)	0.1 (0.7442, 0.8000)
140	______ASV17331	0.00 ± 0.00	0.00 ± 0.00	0.00 ± 0.00	0.00 ± 0.00	1.0 (1.0000, 0.6500)	1.0 (1.0000, 0.7000)	1.0 (1.0000, 0.8000)
141	______ASV17402	0.00 ± 0.00	0.00 ± 0.00	0.00 ± 0.00	0.00 ± 0.00	0.0 (0.8700, 0.6500)	0.0 (0.7279, 0.7000)	0.0 (1.0000, 0.8000)
142	______ASV17447	0.00 ± 0.00	0.00 ± 0.00	0.00 ± 0.00	0.00 ± 0.00	1.0 (1.0000, 0.6500)	1.0 (1.0000, 0.7000)	1.0 (1.0000, 0.8000)
143	______ASV1745	0.04 ± 0.01	0.03 ± 0.01	0.02 ± 0.00	0.02 ± 0.00	7.6 (0.0089, 0.0879)	2.5 (0.1301, 0.5109)	1.3 (0.2627, 0.8000)
144	______ASV17528	0.00 ± 0.00	0.00 ± 0.00	0.00 ± 0.00	0.00 ± 0.00	2.4 (0.1695, 0.3968)	0.3 (0.6491, 0.7000)	0.0 (0.7975, 0.8000)
145	______ASV1756	0.01 ± 0.00	0.01 ± 0.00	0.00 ± 0.00	0.00 ± 0.00	1.1 (0.2832, 0.4754)	0.1 (0.7389, 0.7000)	0.5 (0.4754, 0.8000)
146	______ASV17571	0.00 ± 0.00	0.00 ± 0.00	0.00 ± 0.00	0.00 ± 0.00	0.3 (0.4823, 0.5646)	4.5 (0.0417, 0.3714)	1.1 (0.2454, 0.8000)
147	______ASV17620	0.00 ± 0.00	0.00 ± 0.00	0.00 ± 0.00	0.00 ± 0.00	0.5 (0.4649, 0.5646)	0.6 (0.4399, 0.6520)	1.2 (0.3185, 0.8000)
148	______ASV1779	0.01 ± 0.00	0.01 ± 0.00	0.00 ± 0.00	0.01 ± 0.00	1.8 (0.1880, 0.4163)	4.0 (0.0614, 0.4134)	0.1 (0.7013, 0.8000)
149	______ASV1782	0.00 ± 0.00	0.01 ± 0.00	0.00 ± 0.00	0.00 ± 0.00	0.7 (0.4014, 0.5409)	1.1 (0.2761, 0.5962)	5.7 (0.0306, 0.7228)
150	______ASV1788	0.02 ± 0.00	0.02 ± 0.00	0.01 ± 0.00	0.02 ± 0.00	2.0 (0.1823, 0.4102)	0.4 (0.5263, 0.6662)	0.8 (0.3853, 0.8000)
151	______ASV181	0.23 ± 0.09	0.13 ± 0.02	0.11 ± 0.01	0.10 ± 0.01	2.5 (0.0271, 0.1693)	1.5 (0.2185, 0.5674)	0.8 (0.5359, 0.8000)
152	______ASV183	0.04 ± 0.01	0.03 ± 0.01	0.04 ± 0.00	0.04 ± 0.00	0.2 (0.6474, 0.6239)	0.0 (0.8944, 0.7000)	0.7 (0.4080, 0.8000)
153	______ASV1836	0.02 ± 0.00	0.02 ± 0.01	0.02 ± 0.00	0.02 ± 0.01	0.0 (0.9276, 0.6500)	0.0 (0.9950, 0.7000)	0.0 (0.9618, 0.8000)
154	______ASV1868	0.01 ± 0.00	0.01 ± 0.00	0.01 ± 0.00	0.01 ± 0.00	0.0 (0.9027, 0.6500)	1.6 (0.2369, 0.5736)	1.2 (0.2694, 0.8000)
155	______ASV1879	0.00 ± 0.00	0.00 ± 0.00	0.00 ± 0.00	0.00 ± 0.00	0.1 (0.7407, 0.6500)	0.1 (0.8514, 0.7000)	0.0 (0.8674, 0.8000)
156	______ASV1889	0.02 ± 0.00	0.01 ± 0.00	0.01 ± 0.00	0.02 ± 0.01	0.0 (0.9515, 0.6500)	0.0 (0.9025, 0.7000)	0.8 (0.3868, 0.8000)
157	______ASV1902	0.00 ± 0.00	0.00 ± 0.00	0.00 ± 0.00	0.00 ± 0.00	0.6 (0.5145, 0.5769)	0.6 (0.5139, 0.6611)	0.1 (0.9177, 0.8000)
158	______ASV1948	0.02 ± 0.01	0.02 ± 0.00	0.02 ± 0.00	0.01 ± 0.00	2.2 (0.1624, 0.3906)	2.5 (0.1262, 0.5044)	0.1 (0.7906, 0.8000)
159	______ASV1998	0.02 ± 0.00	0.02 ± 0.00	0.02 ± 0.00	0.02 ± 0.00	0.3 (0.5693, 0.5979)	2.7 (0.1171, 0.4956)	0.2 (0.6536, 0.8000)
160	______ASV21	0.38 ± 0.04	0.29 ± 0.02	0.47 ± 0.07	0.28 ± 0.02	0.9 (0.3997, 0.5398)	11.9 (0.0004, 0.0670)	1.5 (0.2617, 0.8000)
161	______ASV2189	0.02 ± 0.01	0.01 ± 0.00	0.01 ± 0.00	0.02 ± 0.00	1.1 (0.3299, 0.5032)	0.0 (0.8915, 0.7000)	3.5 (0.0719, 0.7745)
162	______ASV2195	0.00 ± 0.00	0.00 ± 0.00	0.00 ± 0.00	0.00 ± 0.00	0.2 (0.9603, 0.6500)	2.2 (0.1966, 0.5674)	0.3 (0.4322, 0.8000)
163	______ASV2231	0.02 ± 0.00	0.02 ± 0.00	0.02 ± 0.00	0.01 ± 0.00	3.0 (0.0991, 0.3172)	3.6 (0.0699, 0.4315)	0.5 (0.4805, 0.8000)
164	______ASV228	0.05 ± 0.00	0.06 ± 0.01	0.04 ± 0.00	0.04 ± 0.01	2.2 (0.1611, 0.3899)	0.5 (0.5166, 0.6616)	0.1 (0.7594, 0.8000)
165	______ASV2312	0.01 ± 0.00	0.04 ± 0.04	0.00 ± 0.00	0.01 ± 0.00	1.3 (0.1917, 0.4204)	0.8 (0.7357, 0.7000)	0.6 (0.9171, 0.8000)
166	______ASV2324	0.02 ± 0.00	0.02 ± 0.00	0.02 ± 0.00	0.01 ± 0.00	2.1 (0.1598, 0.3891)	1.5 (0.2219, 0.5674)	1.9 (0.1811, 0.7992)
167	______ASV24	0.60 ± 0.01	0.65 ± 0.07	0.46 ± 0.03	0.43 ± 0.02	21.4 (0.0001, 0.0040)	0.1 (0.7915, 0.7000)	1.0 (0.3343, 0.8000)
168	______ASV2433	0.01 ± 0.00	0.01 ± 0.00	0.02 ± 0.00	0.02 ± 0.00	19.2 (0.0004, 0.0105)	3.0 (0.0997, 0.4734)	0.4 (0.5621, 0.8000)
169	______ASV25	0.43 ± 0.04	0.50 ± 0.03	0.35 ± 0.04	0.32 ± 0.02	16.2 (0.0011, 0.0228)	0.6 (0.4281, 0.6520)	2.2 (0.1516, 0.7992)
170	______ASV2513	0.01 ± 0.00	0.01 ± 0.00	0.01 ± 0.00	0.01 ± 0.00	1.5 (0.2262, 0.4339)	0.5 (0.4770, 0.6520)	0.2 (0.6461, 0.8000)
171	______ASV2516	0.02 ± 0.00	0.02 ± 0.00	0.02 ± 0.00	0.02 ± 0.00	0.3 (0.6041, 0.6087)	2.6 (0.1180, 0.4956)	0.1 (0.7074, 0.8000)
172	______ASV2519	0.01 ± 0.00	0.01 ± 0.00	0.02 ± 0.00	0.01 ± 0.00	3.9 (0.0603, 0.2550)	3.5 (0.0745, 0.4434)	1.4 (0.2356, 0.8000)
173	______ASV2522	0.00 ± 0.00	0.00 ± 0.00	0.00 ± 0.00	0.00 ± 0.00	0.0 (0.8925, 0.6500)	0.2 (0.6410, 0.6994)	0.2 (0.7008, 0.8000)
174	______ASV2538	0.00 ± 0.00	0.00 ± 0.00	0.00 ± 0.00	0.00 ± 0.00	0.8 (0.3734, 0.5262)	0.1 (0.7278, 0.7000)	0.1 (0.7047, 0.8000)
175	______ASV2551	0.00 ± 0.00	0.00 ± 0.00	0.00 ± 0.00	0.00 ± 0.00	0.6 (0.4680, 0.5646)	0.1 (0.7702, 0.7000)	1.7 (0.2814, 0.8000)
176	______ASV2692	0.00 ± 0.00	0.00 ± 0.00	0.00 ± 0.00	0.00 ± 0.00	2.0 (0.4713, 0.5646)	0.0 (1.0000, 0.7000)	0.0 (1.0000, 0.8000)
177	______ASV2727	0.02 ± 0.00	0.01 ± 0.00	0.01 ± 0.00	0.01 ± 0.00	0.1 (0.7851, 0.6500)	1.7 (0.2137, 0.5674)	0.5 (0.4812, 0.8000)
178	______ASV2807	0.00 ± 0.00	0.00 ± 0.00	0.01 ± 0.00	0.00 ± 0.00	2.5 (0.1325, 0.3624)	1.0 (0.3092, 0.6100)	1.0 (0.3322, 0.8000)
179	______ASV2824	0.02 ± 0.01	0.01 ± 0.00	0.02 ± 0.00	0.01 ± 0.00	0.1 (0.7306, 0.6488)	2.0 (0.1748, 0.5543)	0.8 (0.3863, 0.8000)
180	______ASV2839	0.03 ± 0.00	0.02 ± 0.01	0.01 ± 0.00	0.01 ± 0.00	6.3 (0.0164, 0.1265)	0.5 (0.5063, 0.6600)	0.6 (0.4356, 0.8000)
181	______ASV284	0.13 ± 0.00	0.13 ± 0.01	0.10 ± 0.01	0.08 ± 0.01	18.2 (0.0004, 0.0105)	0.7 (0.4167, 0.6488)	2.0 (0.1786, 0.7992)
182	______ASV295	0.07 ± 0.01	0.08 ± 0.01	0.06 ± 0.00	0.07 ± 0.01	0.3 (0.6087, 0.6104)	1.5 (0.2270, 0.5681)	0.0 (0.8620, 0.8000)
183	______ASV2973	0.01 ± 0.00	0.01 ± 0.00	0.01 ± 0.00	0.01 ± 0.00	0.7 (0.4269, 0.5528)	0.2 (0.6803, 0.7000)	0.1 (0.7632, 0.8000)
184	______ASV2974	0.01 ± 0.00	0.01 ± 0.00	0.01 ± 0.00	0.01 ± 0.00	0.1 (0.8173, 0.6500)	0.0 (0.9535, 0.7000)	0.5 (0.4858, 0.8000)
185	______ASV3033	0.01 ± 0.00	0.00 ± 0.00	0.01 ± 0.00	0.01 ± 0.00	2.4 (0.1337, 0.3626)	0.2 (0.6535, 0.7000)	3.5 (0.0759, 0.7792)
186	______ASV305	0.08 ± 0.02	0.11 ± 0.02	0.10 ± 0.01	0.09 ± 0.01	0.0 (0.9805, 0.6500)	0.1 (0.7996, 0.7000)	1.8 (0.2038, 0.7992)
187	______ASV306	0.01 ± 0.00	0.01 ± 0.00	0.01 ± 0.00	0.01 ± 0.00	0.4 (0.5003, 0.5703)	2.5 (0.1266, 0.5044)	0.0 (0.8957, 0.8000)
188	______ASV3098	0.01 ± 0.00	0.00 ± 0.00	0.01 ± 0.00	0.01 ± 0.00	0.2 (0.6610, 0.6290)	0.3 (0.5680, 0.6820)	0.1 (0.7060, 0.8000)
189	______ASV3116	0.01 ± 0.00	0.01 ± 0.00	0.01 ± 0.00	0.01 ± 0.00	0.0 (0.9749, 0.6500)	0.2 (0.6210, 0.6940)	0.1 (0.7929, 0.8000)
190	______ASV3122	0.01 ± 0.00	0.01 ± 0.00	0.01 ± 0.00	0.01 ± 0.00	0.1 (0.8055, 0.6500)	0.2 (0.6706, 0.7000)	1.1 (0.3141, 0.8000)
191	______ASV3181	0.01 ± 0.00	0.01 ± 0.00	0.00 ± 0.00	0.01 ± 0.00	1.7 (0.2004, 0.4284)	0.5 (0.4763, 0.6520)	0.1 (0.7748, 0.8000)
192	______ASV324	0.08 ± 0.01	0.12 ± 0.01	0.09 ± 0.01	0.08 ± 0.01	1.9 (0.1845, 0.4114)	0.5 (0.4984, 0.6565)	3.1 (0.0915, 0.7859)
193	______ASV326	0.07 ± 0.01	0.06 ± 0.00	0.05 ± 0.00	0.06 ± 0.00	3.2 (0.0912, 0.3092)	0.0 (0.8521, 0.7000)	0.6 (0.4676, 0.8000)
194	______ASV3267	0.01 ± 0.00	0.01 ± 0.00	0.01 ± 0.00	0.01 ± 0.00	4.5 (0.0532, 0.2386)	0.1 (0.8164, 0.7000)	1.7 (0.2185, 0.7992)
195	______ASV3281	0.02 ± 0.00	0.02 ± 0.00	0.02 ± 0.01	0.01 ± 0.00	2.9 (0.1027, 0.3213)	0.8 (0.4047, 0.6442)	0.0 (0.9884, 0.8000)
196	______ASV329	0.01 ± 0.00	0.01 ± 0.00	0.01 ± 0.00	0.01 ± 0.00	0.0 (0.8870, 0.6500)	1.7 (0.2029, 0.5674)	0.1 (0.7714, 0.8000)
197	______ASV3371	0.01 ± 0.01	0.01 ± 0.00	0.01 ± 0.00	0.01 ± 0.00	0.3 (0.7473, 0.6500)	0.3 (0.7616, 0.7000)	0.3 (0.7413, 0.8000)
198	______ASV346	0.10 ± 0.01	0.09 ± 0.02	0.08 ± 0.01	0.08 ± 0.01	2.2 (0.1487, 0.3804)	0.2 (0.6764, 0.7000)	0.0 (0.8882, 0.8000)
199	______ASV347	0.01 ± 0.00	0.01 ± 0.00	0.01 ± 0.00	0.01 ± 0.00	0.0 (0.9890, 0.6500)	5.5 (0.0337, 0.3581)	0.2 (0.6466, 0.8000)
200	______ASV3472	0.01 ± 0.00	0.01 ± 0.00	0.01 ± 0.00	0.01 ± 0.00	0.6 (0.4621, 0.5646)	1.3 (0.2770, 0.5963)	0.0 (0.8620, 0.8000)
201	______ASV3488	0.00 ± 0.00	0.01 ± 0.00	0.02 ± 0.00	0.01 ± 0.00	12.0 (0.0032, 0.0463)	0.2 (0.6412, 0.6994)	2.0 (0.1756, 0.7992)
202	______ASV352	0.09 ± 0.01	0.12 ± 0.01	0.10 ± 0.01	0.08 ± 0.01	3.8 (0.0655, 0.2645)	0.6 (0.4582, 0.6520)	7.6 (0.0105, 0.6185)
203	______ASV3527	0.00 ± 0.00	0.01 ± 0.01	0.00 ± 0.00	0.00 ± 0.00	1.4 (0.3132, 0.4954)	4.1 (0.0226, 0.3118)	2.1 (0.1960, 0.7992)
204	______ASV366	0.09 ± 0.01	0.11 ± 0.02	0.08 ± 0.01	0.08 ± 0.01	1.6 (0.2251, 0.4334)	0.8 (0.3947, 0.6393)	0.4 (0.5274, 0.8000)
205	______ASV3708	0.02 ± 0.02	0.00 ± 0.00	0.00 ± 0.00	0.00 ± 0.00	1.3 (0.1080, 0.3285)	1.2 (0.1900, 0.5674)	0.9 (0.6662, 0.8000)
206	______ASV3771	0.01 ± 0.00	0.01 ± 0.00	0.01 ± 0.00	0.01 ± 0.00	0.0 (0.9722, 0.6500)	1.6 (0.2274, 0.5681)	0.2 (0.6633, 0.8000)
207	______ASV3791	0.02 ± 0.01	0.01 ± 0.00	0.01 ± 0.00	0.01 ± 0.00	1.8 (0.2034, 0.4312)	0.7 (0.4482, 0.6520)	0.0 (0.9359, 0.8000)
208	______ASV3822	0.01 ± 0.00	0.01 ± 0.00	0.01 ± 0.00	0.01 ± 0.00	0.5 (0.4706, 0.5646)	2.9 (0.1102, 0.4890)	0.0 (0.8595, 0.8000)
209	______ASV3829	0.01 ± 0.01	0.01 ± 0.00	0.01 ± 0.00	0.01 ± 0.00	0.0 (0.9427, 0.6500)	0.9 (0.4342, 0.6520)	0.1 (0.8024, 0.8000)
210	______ASV3830	0.00 ± 0.00	0.00 ± 0.00	0.00 ± 0.00	0.00 ± 0.00	2.5 (0.1086, 0.3296)	2.4 (0.1192, 0.4965)	0.3 (0.4849, 0.8000)
211	______ASV3846	0.00 ± 0.00	0.00 ± 0.00	0.00 ± 0.00	0.00 ± 0.00	5.2 (0.0299, 0.1786)	0.6 (0.3325, 0.6190)	0.6 (0.3228, 0.8000)
212	______ASV3876	0.00 ± 0.00	0.00 ± 0.00	0.00 ± 0.00	0.00 ± 0.00	3.4 (0.0673, 0.2673)	3.4 (0.0664, 0.4233)	3.4 (0.0657, 0.7551)
213	______ASV3882	0.00 ± 0.00	0.00 ± 0.00	0.00 ± 0.00	0.00 ± 0.00	0.8 (0.7340, 0.6500)	0.1 (1.0000, 0.7000)	0.8 (0.7410, 0.8000)
214	______ASV395	0.07 ± 0.01	0.06 ± 0.01	0.07 ± 0.01	0.06 ± 0.01	0.0 (0.9903, 0.6500)	1.6 (0.2292, 0.5697)	0.0 (0.8732, 0.8000)
215	______ASV40	0.22 ± 0.03	0.28 ± 0.08	0.33 ± 0.03	0.36 ± 0.04	3.3 (0.0764, 0.2840)	0.7 (0.4293, 0.6520)	0.0 (0.8423, 0.8000)
216	______ASV4050	0.00 ± 0.00	0.00 ± 0.00	0.00 ± 0.00	0.00 ± 0.00	0.5 (0.5942, 0.6066)	0.0 (1.0000, 0.7000)	0.0 (0.7755, 0.8000)
217	______ASV4081	0.01 ± 0.00	0.01 ± 0.00	0.01 ± 0.00	0.01 ± 0.00	1.4 (0.2621, 0.4602)	1.1 (0.3077, 0.6083)	0.5 (0.5128, 0.8000)
218	______ASV4123	0.02 ± 0.00	0.01 ± 0.00	0.01 ± 0.00	0.00 ± 0.00	3.1 (0.0929, 0.3114)	8.4 (0.0087, 0.2184)	1.0 (0.3301, 0.8000)
219	______ASV421	0.08 ± 0.01	0.06 ± 0.01	0.06 ± 0.01	0.05 ± 0.01	3.2 (0.0911, 0.3092)	1.6 (0.2192, 0.5674)	0.2 (0.6328, 0.8000)
220	______ASV4223	0.00 ± 0.00	0.00 ± 0.00	0.00 ± 0.00	0.00 ± 0.00	1.1 (0.4264, 0.5525)	0.0 (0.7845, 0.7000)	1.2 (0.2578, 0.8000)
221	______ASV430	0.02 ± 0.00	0.02 ± 0.00	0.05 ± 0.01	0.05 ± 0.01	28.1 (0.0001, 0.0040)	0.1 (0.7767, 0.7000)	0.0 (0.9176, 0.8000)
222	______ASV431	0.04 ± 0.01	0.05 ± 0.01	0.06 ± 0.01	0.05 ± 0.01	1.7 (0.2155, 0.4326)	0.1 (0.7830, 0.7000)	0.1 (0.7224, 0.8000)
223	______ASV4313	0.00 ± 0.00	0.00 ± 0.00	0.00 ± 0.00	0.00 ± 0.00	0.5 (0.4542, 0.5631)	1.8 (0.2722, 0.5941)	0.5 (0.3808, 0.8000)
224	______ASV445	0.02 ± 0.00	0.02 ± 0.00	0.02 ± 0.01	0.01 ± 0.00	1.1 (0.3158, 0.4966)	0.1 (0.8298, 0.7000)	0.8 (0.4179, 0.8000)
225	______ASV4462	0.01 ± 0.00	0.00 ± 0.00	0.01 ± 0.00	0.01 ± 0.00	0.8 (0.4047, 0.5414)	1.6 (0.2243, 0.5674)	2.7 (0.1119, 0.7992)
226	______ASV447	0.08 ± 0.01	0.08 ± 0.01	0.05 ± 0.01	0.05 ± 0.00	14.5 (0.0008, 0.0183)	0.1 (0.7055, 0.7000)	0.2 (0.6807, 0.8000)
227	______ASV4478	0.01 ± 0.00	0.01 ± 0.00	0.01 ± 0.00	0.01 ± 0.00	2.4 (0.1367, 0.3660)	0.7 (0.4149, 0.6477)	0.7 (0.4273, 0.8000)
228	______ASV4527	0.01 ± 0.00	0.01 ± 0.00	0.01 ± 0.00	0.01 ± 0.00	4.9 (0.0365, 0.1965)	3.6 (0.0721, 0.4372)	0.0 (0.8809, 0.8000)
229	______ASV47	0.06 ± 0.00	0.08 ± 0.01	0.05 ± 0.00	0.06 ± 0.01	8.6 (0.0060, 0.0683)	8.6 (0.0073, 0.2088)	0.7 (0.4337, 0.8000)
230	______ASV4700	0.00 ± 0.00	0.00 ± 0.00	0.00 ± 0.00	0.00 ± 0.00	0.3 (0.8544, 0.6500)	0.3 (1.0000, 0.7000)	0.3 (0.8588, 0.8000)
231	______ASV4703	0.01 ± 0.00	0.01 ± 0.00	0.01 ± 0.00	0.01 ± 0.00	1.6 (0.2099, 0.4326)	2.6 (0.1166, 0.4956)	0.0 (0.9078, 0.8000)
232	______ASV4851	0.00 ± 0.00	0.00 ± 0.00	0.01 ± 0.00	0.01 ± 0.00	30.5 (0.0002, 0.0064)	0.4 (0.5651, 0.6814)	0.3 (0.6049, 0.8000)
233	______ASV4914	0.02 ± 0.01	0.00 ± 0.00	0.01 ± 0.01	0.00 ± 0.00	0.4 (0.5730, 0.5994)	4.0 (0.0406, 0.3714)	0.2 (0.7242, 0.8000)
234	______ASV493	0.07 ± 0.01	0.11 ± 0.01	0.09 ± 0.00	0.08 ± 0.01	0.6 (0.4317, 0.5542)	3.0 (0.0932, 0.4674)	8.2 (0.0120, 0.6371)
235	______ASV4930	0.01 ± 0.00	0.01 ± 0.00	0.01 ± 0.00	0.00 ± 0.00	0.1 (0.7610, 0.6500)	1.1 (0.2978, 0.6053)	1.1 (0.3024, 0.8000)
236	______ASV4955	0.00 ± 0.00	0.01 ± 0.00	0.01 ± 0.00	0.01 ± 0.01	2.1 (0.1371, 0.3665)	3.5 (0.0243, 0.3214)	0.1 (0.9204, 0.8000)
237	______ASV501	0.08 ± 0.01	0.09 ± 0.01	0.06 ± 0.00	0.05 ± 0.00	22.0 (0.0003, 0.0084)	0.0 (0.9638, 0.7000)	2.1 (0.1600, 0.7992)
238	______ASV5031	0.00 ± 0.00	0.02 ± 0.01	0.00 ± 0.00	0.00 ± 0.00	2.3 (0.0802, 0.2914)	3.1 (0.0244, 0.3214)	4.1 (0.0041, 0.5387)
239	______ASV504	0.00 ± 0.00	0.00 ± 0.00	0.00 ± 0.00	0.00 ± 0.00	0.0 (0.8265, 0.6500)	0.4 (0.7184, 0.7000)	0.5 (0.4876, 0.8000)
240	______ASV5087	0.00 ± 0.00	0.00 ± 0.00	0.00 ± 0.00	0.00 ± 0.00	6.0 (0.0240, 0.1581)	3.5 (0.0866, 0.4585)	6.0 (0.0248, 0.7099)
241	______ASV5161	0.01 ± 0.00	0.01 ± 0.00	0.01 ± 0.00	0.01 ± 0.00	0.4 (0.5543, 0.5925)	1.1 (0.3339, 0.6190)	0.4 (0.5236, 0.8000)
242	______ASV5177	0.00 ± 0.00	0.00 ± 0.00	0.01 ± 0.00	0.01 ± 0.00	3.6 (0.0675, 0.2676)	0.8 (0.3668, 0.6302)	0.0 (0.8652, 0.8000)
243	______ASV5198	0.01 ± 0.00	0.00 ± 0.00	0.01 ± 0.00	0.01 ± 0.00	0.7 (0.4028, 0.5411)	2.8 (0.1171, 0.4956)	4.9 (0.0435, 0.7228)
244	______ASV5291	0.00 ± 0.00	0.01 ± 0.00	0.01 ± 0.00	0.01 ± 0.00	0.4 (0.4887, 0.5650)	3.7 (0.0663, 0.4233)	0.7 (0.4019, 0.8000)
245	______ASV5330	0.00 ± 0.00	0.01 ± 0.00	0.01 ± 0.00	0.00 ± 0.00	0.2 (0.6325, 0.6190)	0.1 (0.7934, 0.7000)	1.2 (0.2997, 0.8000)
246	______ASV5439	0.00 ± 0.00	0.00 ± 0.00	0.00 ± 0.00	0.00 ± 0.00	9.1 (0.0033, 0.0469)	1.0 (0.2871, 0.5999)	1.0 (0.2869, 0.8000)
247	______ASV545	NA	NA	NA	NA	NA	NA	NA
248	______ASV5450	0.00 ± 0.00	0.00 ± 0.00	0.01 ± 0.00	0.01 ± 0.00	17.7 (0.0005, 0.0128)	0.1 (0.7290, 0.7000)	1.3 (0.2717, 0.8000)
249	______ASV55	0.35 ± 0.03	0.34 ± 0.02	0.28 ± 0.01	0.26 ± 0.01	17.6 (0.0002, 0.0064)	0.5 (0.4847, 0.6520)	0.0 (0.9797, 0.8000)
250	______ASV5761	0.00 ± 0.00	0.00 ± 0.00	0.01 ± 0.00	0.01 ± 0.00	15.7 (0.0001, 0.0040)	0.0 (0.8115, 0.7000)	0.0 (0.9295, 0.8000)
251	______ASV58	0.22 ± 0.01	0.23 ± 0.02	0.19 ± 0.02	0.22 ± 0.02	1.2 (0.2966, 0.4840)	1.3 (0.2666, 0.5908)	0.3 (0.5888, 0.8000)
252	______ASV5944	0.00 ± 0.00	0.00 ± 0.00	0.01 ± 0.00	0.01 ± 0.00	14.1 (0.0019, 0.0331)	4.6 (0.0528, 0.3961)	2.1 (0.1528, 0.7992)
253	______ASV595	0.01 ± 0.00	0.01 ± 0.00	0.00 ± 0.00	0.01 ± 0.00	0.4 (0.4978, 0.5691)	2.1 (0.1709, 0.5506)	0.1 (0.7775, 0.8000)
254	______ASV5976	0.00 ± 0.00	0.00 ± 0.00	0.01 ± 0.00	0.01 ± 0.00	1.1 (0.3366, 0.5052)	0.0 (0.9744, 0.7000)	0.1 (0.8057, 0.8000)
255	______ASV5988	NA	NA	NA	NA	NA	NA	NA
256	______ASV6000	0.00 ± 0.00	0.00 ± 0.00	0.00 ± 0.00	0.00 ± 0.00	1.0 (1.0000, 0.6500)	1.0 (1.0000, 0.7000)	1.0 (1.0000, 0.8000)
257	______ASV614	0.05 ± 0.01	0.06 ± 0.01	0.04 ± 0.00	0.04 ± 0.00	1.9 (0.1865, 0.4142)	0.5 (0.4713, 0.6520)	0.4 (0.5595, 0.8000)
258	______ASV6190	0.01 ± 0.00	0.01 ± 0.00	0.01 ± 0.00	0.01 ± 0.00	3.0 (0.1000, 0.3182)	0.0 (0.9092, 0.7000)	0.2 (0.6539, 0.8000)
259	______ASV6267	0.00 ± 0.00	0.00 ± 0.00	0.00 ± 0.00	0.00 ± 0.00	1.9 (0.1096, 0.3309)	0.2 (0.7813, 0.7000)	5.1 (0.0368, 0.7228)
260	______ASV636	0.04 ± 0.01	0.04 ± 0.00	0.03 ± 0.00	0.03 ± 0.00	1.6 (0.2266, 0.4344)	0.0 (0.9192, 0.7000)	0.0 (0.9670, 0.8000)
261	______ASV64	0.25 ± 0.03	0.25 ± 0.02	0.19 ± 0.02	0.20 ± 0.01	6.4 (0.0186, 0.1352)	0.1 (0.7734, 0.7000)	0.0 (0.9298, 0.8000)
262	______ASV6496	0.00 ± 0.00	0.00 ± 0.00	0.00 ± 0.00	0.00 ± 0.00	5.0 (0.0340, 0.1908)	4.7 (0.0353, 0.3635)	1.2 (0.2384, 0.8000)
263	______ASV6566	NA	NA	NA	NA	NA	NA	NA
264	______ASV6578	0.00 ± 0.00	0.00 ± 0.00	0.00 ± 0.00	0.00 ± 0.00	5.1 (0.0360, 0.1954)	0.6 (0.3154, 0.6135)	2.4 (0.0893, 0.7859)
265	______ASV68	0.30 ± 0.03	0.32 ± 0.08	0.23 ± 0.01	0.24 ± 0.01	2.9 (0.0431, 0.2122)	0.2 (0.8746, 0.7000)	0.1 (0.9319, 0.8000)
266	______ASV6855	0.00 ± 0.00	0.00 ± 0.00	0.01 ± 0.00	0.01 ± 0.00	2.2 (0.1714, 0.3987)	0.2 (0.6436, 0.6996)	0.4 (0.5914, 0.8000)
267	______ASV7	0.69 ± 0.06	0.70 ± 0.04	0.52 ± 0.02	0.52 ± 0.02	18.3 (0.0004, 0.0105)	0.0 (0.9233, 0.7000)	0.0 (0.8893, 0.8000)
268	______ASV704	0.00 ± 0.00	0.00 ± 0.00	0.00 ± 0.00	0.00 ± 0.00	1.8 (0.2085, 0.4326)	0.0 (0.8927, 0.7000)	0.9 (0.3258, 0.8000)
269	______ASV7348	0.00 ± 0.00	0.00 ± 0.00	0.00 ± 0.00	0.00 ± 0.00	0.7 (0.3497, 0.5126)	1.8 (0.1616, 0.5446)	3.5 (0.0707, 0.7672)
270	______ASV7411	0.00 ± 0.00	0.00 ± 0.00	0.00 ± 0.00	0.00 ± 0.00	0.4 (0.5792, 0.6020)	0.1 (0.8121, 0.7000)	0.1 (0.7857, 0.8000)
271	______ASV7553	0.01 ± 0.01	0.00 ± 0.00	0.00 ± 0.00	0.00 ± 0.00	2.6 (0.0562, 0.2459)	1.1 (0.3575, 0.6261)	0.6 (0.6198, 0.8000)
272	______ASV76	0.21 ± 0.01	0.20 ± 0.01	0.18 ± 0.01	0.16 ± 0.00	11.8 (0.0035, 0.0485)	2.3 (0.1480, 0.5324)	0.1 (0.8085, 0.8000)
273	______ASV7633	0.01 ± 0.00	0.00 ± 0.00	0.00 ± 0.00	0.00 ± 0.00	1.8 (0.1989, 0.4267)	0.0 (0.9738, 0.7000)	1.8 (0.1970, 0.7992)
274	______ASV7726	0.00 ± 0.00	0.01 ± 0.00	0.00 ± 0.00	0.00 ± 0.00	0.0 (0.7923, 0.6500)	3.3 (0.0879, 0.4603)	0.2 (0.6031, 0.8000)
275	______ASV786	0.02 ± 0.00	0.02 ± 0.01	0.03 ± 0.00	0.02 ± 0.00	3.1 (0.0894, 0.3073)	0.3 (0.5983, 0.6893)	0.8 (0.3843, 0.8000)
276	______ASV7874	0.00 ± 0.00	0.00 ± 0.00	0.00 ± 0.00	0.00 ± 0.00	0.1 (0.7564, 0.6500)	0.7 (0.3602, 0.6277)	3.5 (0.0895, 0.7859)
277	______ASV798	0.05 ± 0.01	0.03 ± 0.01	0.04 ± 0.01	0.04 ± 0.01	0.2 (0.6872, 0.6374)	1.4 (0.2495, 0.5819)	0.4 (0.5196, 0.8000)
278	______ASV802	0.04 ± 0.00	0.03 ± 0.01	0.02 ± 0.00	0.03 ± 0.00	4.4 (0.0474, 0.2230)	0.0 (0.8924, 0.7000)	1.8 (0.1972, 0.7992)
279	______ASV822	0.01 ± 0.00	0.01 ± 0.00	0.01 ± 0.00	0.01 ± 0.00	0.7 (0.4025, 0.5411)	0.8 (0.3749, 0.6353)	0.7 (0.3994, 0.8000)
280	______ASV8337	0.00 ± 0.00	0.01 ± 0.00	0.00 ± 0.00	0.00 ± 0.00	0.5 (0.4778, 0.5646)	0.5 (0.5421, 0.6732)	0.5 (0.5296, 0.8000)
281	______ASV8417	0.01 ± 0.00	0.01 ± 0.00	0.00 ± 0.00	0.00 ± 0.00	10.4 (0.0042, 0.0544)	0.2 (0.6195, 0.6937)	1.0 (0.3201, 0.8000)
282	______ASV844	0.00 ± 0.00	0.01 ± 0.00	0.01 ± 0.00	0.01 ± 0.00	10.9 (0.0031, 0.0454)	0.5 (0.4916, 0.6540)	2.3 (0.1496, 0.7992)
283	______ASV8672	0.00 ± 0.00	0.00 ± 0.00	0.00 ± 0.00	0.00 ± 0.00	0.6 (0.5195, 0.5787)	0.0 (0.9867, 0.7000)	0.2 (0.6294, 0.8000)
284	______ASV87	0.15 ± 0.02	0.14 ± 0.03	0.11 ± 0.00	0.12 ± 0.01	3.1 (0.1034, 0.3220)	0.0 (0.9714, 0.7000)	0.1 (0.7364, 0.8000)
285	______ASV879	0.00 ± 0.00	0.00 ± 0.00	0.00 ± 0.00	0.00 ± 0.00	5.7 (0.0426, 0.2109)	1.4 (0.1627, 0.5452)	1.4 (0.1585, 0.7992)
286	______ASV8960	0.00 ± 0.00	0.00 ± 0.00	0.00 ± 0.00	0.00 ± 0.00	1.0 (0.3363, 0.5052)	0.6 (0.4457, 0.6520)	0.2 (0.7559, 0.8000)
287	______ASV8992	0.00 ± 0.00	0.00 ± 0.00	0.00 ± 0.00	0.00 ± 0.00	0.5 (0.5337, 0.5843)	0.5 (0.5410, 0.6728)	0.1 (0.8135, 0.8000)
288	______ASV90	0.28 ± 0.03	0.23 ± 0.02	0.17 ± 0.01	0.16 ± 0.00	18.0 (0.0001, 0.0040)	1.8 (0.1927, 0.5674)	0.6 (0.4489, 0.8000)
289	______ASV9034	0.00 ± 0.00	0.00 ± 0.00	0.00 ± 0.00	0.00 ± 0.00	1.1 (0.3332, 0.5039)	0.0 (0.9328, 0.7000)	0.0 (0.8428, 0.8000)
290	______ASV916	0.05 ± 0.02	0.04 ± 0.01	0.03 ± 0.00	0.02 ± 0.00	2.9 (0.0494, 0.2285)	1.9 (0.1720, 0.5506)	0.0 (0.9475, 0.8000)
291	______ASV9186	0.00 ± 0.00	0.00 ± 0.00	0.00 ± 0.00	0.00 ± 0.00	0.0 (0.7802, 0.6500)	1.6 (0.2627, 0.5888)	0.3 (0.7028, 0.8000)
292	______ASV9203	NA	NA	NA	NA	NA	NA	NA
293	______ASV935	0.03 ± 0.01	0.04 ± 0.00	0.04 ± 0.01	0.04 ± 0.00	0.1 (0.7508, 0.6500)	0.6 (0.4605, 0.6520)	1.2 (0.3029, 0.8000)
294	______ASV9694	0.01 ± 0.00	0.00 ± 0.00	0.00 ± 0.00	0.00 ± 0.00	0.2 (0.7408, 0.6500)	0.2 (0.7391, 0.7000)	0.0 (0.8468, 0.8000)
295	______ASV9718	0.00 ± 0.00	0.00 ± 0.00	0.00 ± 0.00	0.00 ± 0.00	9.4 (0.0068, 0.0741)	1.1 (0.2804, 0.5981)	0.3 (0.5242, 0.8000)
296	______ASV986	0.11 ± 0.02	0.10 ± 0.01	0.08 ± 0.01	0.07 ± 0.01	5.2 (0.0318, 0.1847)	1.1 (0.3052, 0.6068)	0.2 (0.6984, 0.8000)
297	______ASV9872	NA	NA	NA	NA	NA	NA	NA
298	___f:Acidobacteriaceae_(Subgroup_1)	0.91 ± 0.03	0.98 ± 0.04	0.87 ± 0.04	0.92 ± 0.03	1.8 (0.1959, 0.4245)	2.5 (0.1283, 0.5068)	0.0 (0.8712, 0.8000)
299	______ASV10365	0.01 ± 0.00	0.00 ± 0.00	0.00 ± 0.00	0.00 ± 0.00	1.0 (0.4660, 0.5646)	0.1 (0.9817, 0.7000)	1.3 (0.3088, 0.8000)
300	______ASV10623	0.00 ± 0.00	0.00 ± 0.00	0.00 ± 0.00	0.00 ± 0.00	0.5 (0.5373, 0.5850)	0.5 (0.5009, 0.6581)	0.1 (0.6685, 0.8000)
301	______ASV11382	0.01 ± 0.00	0.01 ± 0.00	0.01 ± 0.00	0.01 ± 0.00	0.1 (0.8530, 0.6500)	0.2 (0.6689, 0.7000)	0.6 (0.4805, 0.8000)
302	______ASV11892	0.00 ± 0.00	0.00 ± 0.00	0.00 ± 0.00	0.00 ± 0.00	0.1 (0.7096, 0.6446)	2.3 (0.1690, 0.5495)	0.1 (0.7072, 0.8000)
303	______ASV12016	0.01 ± 0.00	0.01 ± 0.00	0.01 ± 0.00	0.01 ± 0.00	1.2 (0.2818, 0.4740)	0.7 (0.4231, 0.6503)	0.4 (0.5507, 0.8000)
304	______ASV13	0.30 ± 0.01	0.29 ± 0.03	0.25 ± 0.02	0.27 ± 0.01	4.0 (0.0583, 0.2510)	0.0 (0.8313, 0.7000)	0.6 (0.4411, 0.8000)
305	______ASV13802	0.00 ± 0.00	0.00 ± 0.00	0.00 ± 0.00	0.00 ± 0.00	0.4 (0.3400, 0.5071)	0.4 (0.3425, 0.6208)	3.5 (0.0988, 0.7877)
306	______ASV13861	0.00 ± 0.00	0.00 ± 0.00	0.00 ± 0.00	0.00 ± 0.00	0.2 (0.7444, 0.6500)	0.2 (0.6469, 0.6999)	0.2 (0.6785, 0.8000)
307	______ASV14615	NA	NA	NA	NA	NA	NA	NA
308	______ASV14759	0.01 ± 0.00	0.01 ± 0.00	0.01 ± 0.00	0.01 ± 0.00	0.1 (0.7519, 0.6500)	0.4 (0.5854, 0.6878)	0.1 (0.8012, 0.8000)
309	______ASV14954	0.00 ± 0.00	0.00 ± 0.00	0.00 ± 0.00	0.00 ± 0.00	1.6 (0.2243, 0.4329)	0.0 (0.9814, 0.7000)	1.5 (0.2510, 0.8000)
310	______ASV15778	0.03 ± 0.00	0.03 ± 0.00	0.02 ± 0.00	0.02 ± 0.00	6.5 (0.0193, 0.1389)	0.2 (0.6386, 0.6991)	0.0 (0.9622, 0.8000)
311	______ASV161	0.00 ± 0.00	0.00 ± 0.00	0.01 ± 0.00	0.01 ± 0.00	4.8 (0.0403, 0.2054)	0.5 (0.4906, 0.6538)	0.0 (0.9477, 0.8000)
312	______ASV1646	0.01 ± 0.00	0.02 ± 0.00	0.02 ± 0.00	0.03 ± 0.01	8.8 (0.0055, 0.0650)	1.0 (0.3457, 0.6216)	0.0 (0.9966, 0.8000)
313	______ASV16689	0.00 ± 0.00	0.00 ± 0.00	0.00 ± 0.00	0.00 ± 0.00	1.7 (0.2271, 0.4349)	0.2 (0.7658, 0.7000)	0.1 (0.8034, 0.8000)
314	______ASV1949	0.00 ± 0.00	0.00 ± 0.00	0.00 ± 0.00	0.00 ± 0.00	0.1 (0.7925, 0.6500)	0.0 (0.9886, 0.7000)	0.2 (0.6510, 0.8000)
315	______ASV2060	0.02 ± 0.00	0.02 ± 0.00	0.02 ± 0.00	0.02 ± 0.00	1.1 (0.3067, 0.4914)	0.0 (0.9675, 0.7000)	0.2 (0.6719, 0.8000)
316	______ASV2083	0.03 ± 0.01	0.01 ± 0.00	0.02 ± 0.00	0.02 ± 0.00	0.3 (0.6273, 0.6163)	1.6 (0.2230, 0.5674)	1.6 (0.2319, 0.8000)
317	______ASV2188	0.00 ± 0.00	0.00 ± 0.00	0.00 ± 0.00	0.00 ± 0.00	4.3 (0.0880, 0.3051)	0.2 (0.7065, 0.7000)	0.2 (0.7059, 0.8000)
318	______ASV2418	0.01 ± 0.00	0.01 ± 0.00	0.00 ± 0.00	0.00 ± 0.00	0.4 (0.5646, 0.5963)	0.0 (0.8608, 0.7000)	0.1 (0.8197, 0.8000)
319	______ASV244	0.11 ± 0.02	0.11 ± 0.01	0.11 ± 0.01	0.09 ± 0.00	0.7 (0.4494, 0.5631)	0.2 (0.6593, 0.7000)	0.5 (0.5314, 0.8000)
320	______ASV2469	0.00 ± 0.00	0.00 ± 0.00	0.00 ± 0.00	0.00 ± 0.00	0.4 (0.7156, 0.6457)	0.5 (0.6281, 0.6963)	0.0 (0.8701, 0.8000)
321	______ASV249	0.08 ± 0.01	0.15 ± 0.04	0.09 ± 0.01	0.11 ± 0.01	0.3 (0.6624, 0.6294)	3.6 (0.0439, 0.3767)	1.5 (0.2525, 0.8000)
322	______ASV2658	0.01 ± 0.00	0.01 ± 0.00	0.01 ± 0.00	0.01 ± 0.00	0.0 (0.8429, 0.6500)	0.2 (0.6231, 0.6944)	0.0 (0.8412, 0.8000)
323	______ASV2664	0.02 ± 0.01	0.01 ± 0.00	0.02 ± 0.00	0.01 ± 0.01	0.0 (0.9835, 0.6500)	0.7 (0.4419, 0.6520)	0.4 (0.5353, 0.8000)
324	______ASV3121	0.01 ± 0.00	0.01 ± 0.00	0.01 ± 0.00	0.01 ± 0.00	0.2 (0.6708, 0.6327)	0.4 (0.5332, 0.6690)	1.1 (0.3012, 0.8000)
325	______ASV33	0.06 ± 0.01	0.05 ± 0.01	0.06 ± 0.01	0.05 ± 0.00	0.0 (0.8915, 0.6500)	1.4 (0.2524, 0.5841)	0.2 (0.6921, 0.8000)
326	______ASV357	0.00 ± 0.00	0.00 ± 0.00	0.00 ± 0.00	0.00 ± 0.00	2.5 (0.1550, 0.3860)	0.1 (0.8100, 0.7000)	0.1 (0.7786, 0.8000)
327	______ASV3839	0.01 ± 0.00	0.01 ± 0.00	0.01 ± 0.00	0.01 ± 0.00	1.5 (0.2332, 0.4398)	1.1 (0.3038, 0.6065)	0.2 (0.6717, 0.8000)
328	______ASV3855	0.01 ± 0.00	0.00 ± 0.00	0.01 ± 0.00	0.00 ± 0.00	0.0 (0.9382, 0.6500)	1.6 (0.2315, 0.5707)	0.5 (0.5256, 0.8000)
329	______ASV3913	0.01 ± 0.00	0.01 ± 0.00	0.01 ± 0.00	0.01 ± 0.00	0.6 (0.4415, 0.5595)	0.7 (0.4030, 0.6430)	2.8 (0.1080, 0.7974)
330	______ASV404	0.01 ± 0.00	0.01 ± 0.00	0.00 ± 0.00	0.01 ± 0.00	1.4 (0.2663, 0.4624)	0.0 (0.9253, 0.7000)	1.2 (0.3101, 0.8000)
331	______ASV4464	0.00 ± 0.00	0.01 ± 0.00	0.00 ± 0.00	0.00 ± 0.00	1.1 (0.3006, 0.4877)	1.5 (0.2376, 0.5739)	0.5 (0.5293, 0.8000)
332	______ASV4657	0.01 ± 0.00	0.01 ± 0.00	0.01 ± 0.00	0.01 ± 0.00	1.4 (0.2512, 0.4511)	0.7 (0.4457, 0.6520)	0.7 (0.4269, 0.8000)
333	______ASV6102	0.00 ± 0.00	0.01 ± 0.00	0.00 ± 0.00	0.00 ± 0.00	1.1 (0.3100, 0.4938)	2.9 (0.0983, 0.4725)	2.2 (0.1551, 0.7992)
334	______ASV748	0.02 ± 0.00	0.03 ± 0.01	0.03 ± 0.00	0.03 ± 0.00	0.0 (0.9863, 0.6500)	1.0 (0.3426, 0.6208)	0.0 (0.8811, 0.8000)
335	______ASV7966	NA	NA	NA	NA	NA	NA	NA
336	______ASV8011	0.00 ± 0.00	0.00 ± 0.00	0.00 ± 0.00	0.00 ± 0.00	0.3 (0.6609, 0.6290)	0.0 (0.8458, 0.7000)	2.1 (0.1666, 0.7992)
337	______ASV8976	0.00 ± 0.00	0.00 ± 0.00	0.00 ± 0.00	0.00 ± 0.00	2.0 (0.4765, 0.5646)	0.0 (1.0000, 0.7000)	0.0 (1.0000, 0.8000)
338	______ASV9119	0.00 ± 0.00	0.00 ± 0.00	0.00 ± 0.00	0.00 ± 0.00	3.5 (0.1017, 0.3199)	0.4 (0.3402, 0.6202)	0.4 (0.3446, 0.8000)
339	______ASV9221	0.00 ± 0.00	0.00 ± 0.00	0.00 ± 0.00	0.00 ± 0.00	4.3 (0.0574, 0.2487)	0.8 (0.4034, 0.6430)	0.2 (0.6747, 0.8000)
340	______ASV933	0.04 ± 0.01	0.04 ± 0.01	0.05 ± 0.01	0.05 ± 0.00	0.6 (0.4523, 0.5631)	0.1 (0.7427, 0.7000)	0.1 (0.8154, 0.8000)
341	______ASV9424	0.00 ± 0.00	0.00 ± 0.00	0.00 ± 0.00	0.00 ± 0.00	0.0 (0.9463, 0.6500)	0.4 (0.6171, 0.6931)	1.8 (0.2314, 0.8000)
342	______ASV9600	0.00 ± 0.00	0.00 ± 0.00	0.00 ± 0.00	0.00 ± 0.00	1.3 (0.2476, 0.4495)	1.2 (0.3042, 0.6065)	1.4 (0.2470, 0.8000)
343	______ASV9829	0.00 ± 0.00	0.00 ± 0.00	0.00 ± 0.00	0.00 ± 0.00	0.0 (0.7863, 0.6500)	0.5 (0.4754, 0.6520)	2.4 (0.2256, 0.7992)
344	______ASV995	0.00 ± 0.00	0.00 ± 0.00	0.00 ± 0.00	0.00 ± 0.00	0.1 (0.6221, 0.6145)	3.4 (0.0901, 0.4639)	1.2 (0.2315, 0.8000)
345	____g:Acidipila-Silvibacterium	0.00 ± 0.00	0.00 ± 0.00	0.00 ± 0.00	0.00 ± 0.00	3.9 (0.0637, 0.2616)	0.0 (0.7885, 0.7000)	1.8 (0.1464, 0.7992)
346	______ASV15461	0.00 ± 0.00	0.00 ± 0.00	0.00 ± 0.00	0.00 ± 0.00	0.8 (0.4949, 0.5673)	0.1 (0.9164, 0.7000)	0.9 (0.3973, 0.8000)
347	______ASV16146	0.00 ± 0.00	0.00 ± 0.00	0.00 ± 0.00	0.00 ± 0.00	1.2 (0.3290, 0.5026)	0.2 (0.5687, 0.6820)	0.1 (0.7021, 0.8000)
348	____g:Edaphobacter	0.00 ± 0.00	0.00 ± 0.00	0.00 ± 0.00	0.00 ± 0.00	0.1 (0.9316, 0.6500)	0.7 (0.3891, 0.6393)	0.8 (0.3086, 0.8000)
349	______ASV1968	0.00 ± 0.00	0.00 ± 0.00	0.00 ± 0.00	0.00 ± 0.00	1.0 (1.0000, 0.6500)	1.0 (1.0000, 0.7000)	1.0 (1.0000, 0.8000)
350	______ASV4750	0.00 ± 0.00	0.00 ± 0.00	0.00 ± 0.00	0.00 ± 0.00	0.0 (0.8670, 0.6500)	1.3 (0.2905, 0.6011)	0.4 (0.4247, 0.8000)
351	____g:Granulicella	0.03 ± 0.00	0.04 ± 0.00	0.03 ± 0.00	0.04 ± 0.01	1.2 (0.2765, 0.4705)	4.3 (0.0509, 0.3912)	0.2 (0.6613, 0.8000)
352	______ASV10000	0.00 ± 0.00	0.00 ± 0.00	0.00 ± 0.00	0.00 ± 0.00	0.2 (0.5926, 0.6062)	0.0 (0.8722, 0.7000)	6.6 (0.0107, 0.6212)
353	______ASV10751	0.00 ± 0.00	0.00 ± 0.00	0.00 ± 0.00	0.00 ± 0.00	3.6 (0.1182, 0.3422)	0.0 (0.8470, 0.7000)	0.9 (0.2873, 0.8000)
354	______ASV1177	0.00 ± 0.00	0.01 ± 0.00	0.01 ± 0.00	0.00 ± 0.00	1.0 (0.2985, 0.4859)	0.1 (0.7616, 0.7000)	3.1 (0.0936, 0.7859)
355	______ASV2835	0.00 ± 0.00	0.00 ± 0.00	0.00 ± 0.00	0.00 ± 0.00	0.0 (0.9848, 0.6500)	2.0 (0.2226, 0.5674)	0.9 (0.4143, 0.8000)
356	______ASV466	0.02 ± 0.00	0.03 ± 0.00	0.01 ± 0.00	0.02 ± 0.00	3.0 (0.0978, 0.3159)	5.5 (0.0293, 0.3411)	0.1 (0.8212, 0.8000)
357	______ASV7360	0.00 ± 0.00	0.00 ± 0.00	0.00 ± 0.00	0.00 ± 0.00	0.7 (0.4055, 0.5415)	0.7 (0.4144, 0.6477)	0.2 (0.5517, 0.8000)
358	____g:Occallatibacter	0.02 ± 0.00	0.02 ± 0.00	0.04 ± 0.01	0.05 ± 0.01	11.2 (0.0012, 0.0244)	1.1 (0.3115, 0.6111)	0.8 (0.4083, 0.8000)
359	______ASV11982	0.00 ± 0.00	0.00 ± 0.00	0.00 ± 0.00	0.00 ± 0.00	1.3 (0.3133, 0.4954)	1.3 (0.2573, 0.5864)	1.3 (0.3094, 0.8000)
360	______ASV12274	0.00 ± 0.00	0.00 ± 0.00	0.00 ± 0.00	0.01 ± 0.00	2.0 (0.1245, 0.3516)	1.9 (0.1339, 0.5155)	1.5 (0.2285, 0.8000)
361	______ASV2026	0.01 ± 0.00	0.01 ± 0.00	0.02 ± 0.00	0.03 ± 0.00	19.6 (0.0002, 0.0064)	5.1 (0.0328, 0.3559)	0.7 (0.4239, 0.8000)
362	______ASV5833	0.01 ± 0.00	0.00 ± 0.00	0.00 ± 0.00	0.01 ± 0.00	0.8 (0.4283, 0.5531)	0.0 (0.9968, 0.7000)	1.9 (0.1894, 0.7992)
363	______ASV6849	0.00 ± 0.00	0.00 ± 0.00	0.01 ± 0.00	0.00 ± 0.00	0.5 (0.5429, 0.5881)	0.5 (0.5622, 0.6806)	0.5 (0.5534, 0.8000)
364	____g:Terriglobus	0.00 ± 0.00	0.00 ± 0.00	0.00 ± 0.00	0.00 ± 0.00	0.1 (0.7372, 0.6500)	1.2 (0.4229, 0.6503)	0.1 (0.8477, 0.8000)
365	______ASV13257	NA	NA	NA	NA	NA	NA	NA
366	_____s:Terriglobus_tenax	0.00 ± 0.00	0.00 ± 0.00	0.00 ± 0.00	0.00 ± 0.00	0.1 (0.7358, 0.6500)	1.2 (0.4247, 0.6513)	0.1 (0.8406, 0.8000)
367	______ASV4619	0.00 ± 0.00	0.00 ± 0.00	0.00 ± 0.00	0.00 ± 0.00	0.1 (0.7322, 0.6493)	1.2 (0.4290, 0.6520)	0.1 (0.8441, 0.8000)
368	___f:Koribacteraceae	0.22 ± 0.02	0.17 ± 0.02	0.23 ± 0.02	0.20 ± 0.01	1.9 (0.1897, 0.4182)	4.3 (0.0467, 0.3845)	0.2 (0.6695, 0.8000)
369	____g:Candidatus_Koribacter	0.22 ± 0.02	0.17 ± 0.02	0.23 ± 0.02	0.20 ± 0.01	1.9 (0.1865, 0.4142)	4.3 (0.0541, 0.3978)	0.2 (0.6779, 0.8000)
370	______ASV10063	0.00 ± 0.00	0.00 ± 0.00	0.00 ± 0.00	0.00 ± 0.00	0.2 (0.7359, 0.6500)	2.0 (0.1717, 0.5506)	0.9 (0.4014, 0.8000)
371	______ASV10845	0.00 ± 0.00	0.00 ± 0.00	0.00 ± 0.00	0.00 ± 0.00	14.0 (0.0004, 0.0105)	2.2 (0.1932, 0.5674)	4.2 (0.0483, 0.7255)
372	______ASV12386	0.00 ± 0.00	0.00 ± 0.00	0.00 ± 0.00	0.00 ± 0.00	0.3 (0.8600, 0.6500)	0.3 (1.0000, 0.7000)	0.4 (0.5951, 0.8000)
373	______ASV12775	0.00 ± 0.00	0.00 ± 0.00	0.00 ± 0.00	0.00 ± 0.00	0.0 (1.0000, 0.6500)	0.0 (1.0000, 0.7000)	2.0 (0.4827, 0.8000)
374	______ASV13065	0.00 ± 0.00	0.00 ± 0.00	0.00 ± 0.00	0.00 ± 0.00	0.4 (0.5951, 0.6068)	0.3 (1.0000, 0.7000)	0.3 (0.7452, 0.8000)
375	______ASV13233	NA	NA	NA	NA	NA	NA	NA
376	______ASV13555	NA	NA	NA	NA	NA	NA	NA
377	______ASV15319	0.00 ± 0.00	0.00 ± 0.00	0.00 ± 0.00	0.00 ± 0.00	0.6 (0.4110, 0.5438)	0.5 (0.6552, 0.7000)	0.6 (0.4636, 0.8000)
378	______ASV1556	0.00 ± 0.00	0.00 ± 0.00	0.00 ± 0.00	0.00 ± 0.00	3.9 (0.0858, 0.3014)	0.0 (0.8643, 0.7000)	0.4 (0.4438, 0.8000)
379	______ASV15810	NA	NA	NA	NA	NA	NA	NA
380	______ASV16097	0.00 ± 0.00	0.00 ± 0.00	0.00 ± 0.00	0.00 ± 0.00	1.7 (0.1593, 0.3886)	0.0 (0.9314, 0.7000)	4.0 (0.0508, 0.7305)
381	______ASV1734	0.00 ± 0.00	0.00 ± 0.00	0.00 ± 0.00	0.00 ± 0.00	1.0 (1.0000, 0.6500)	1.0 (1.0000, 0.7000)	1.0 (1.0000, 0.8000)
382	______ASV1835	0.00 ± 0.00	0.00 ± 0.00	0.00 ± 0.00	0.00 ± 0.00	1.0 (1.0000, 0.6500)	1.0 (1.0000, 0.7000)	1.0 (1.0000, 0.8000)
383	______ASV2047	0.00 ± 0.00	0.00 ± 0.00	0.00 ± 0.00	0.00 ± 0.00	8.4 (0.0039, 0.0520)	3.7 (0.0438, 0.3766)	3.7 (0.0438, 0.7228)
384	______ASV2451	0.00 ± 0.00	0.00 ± 0.00	0.00 ± 0.00	0.00 ± 0.00	5.0 (0.0589, 0.2525)	0.0 (0.7499, 0.7000)	0.5 (0.4370, 0.8000)
385	______ASV3047	0.01 ± 0.00	0.01 ± 0.00	0.01 ± 0.00	0.02 ± 0.00	0.0 (0.9568, 0.6500)	1.5 (0.2373, 0.5739)	2.9 (0.1032, 0.7929)
386	______ASV3157	0.00 ± 0.00	0.00 ± 0.00	0.00 ± 0.00	0.00 ± 0.00	1.0 (1.0000, 0.6500)	1.0 (1.0000, 0.7000)	1.0 (1.0000, 0.8000)
387	______ASV3172	0.02 ± 0.00	0.01 ± 0.00	0.01 ± 0.00	0.01 ± 0.00	8.0 (0.0085, 0.0849)	5.8 (0.0240, 0.3208)	0.0 (0.9098, 0.8000)
388	______ASV3222	0.01 ± 0.00	0.00 ± 0.00	0.01 ± 0.00	0.02 ± 0.00	20.2 (0.0007, 0.0165)	0.9 (0.3417, 0.6205)	2.6 (0.1159, 0.7992)
389	______ASV3565	0.01 ± 0.00	0.00 ± 0.00	0.01 ± 0.00	0.01 ± 0.00	9.0 (0.0042, 0.0544)	4.7 (0.0370, 0.3684)	1.3 (0.2859, 0.8000)
390	______ASV3639	0.01 ± 0.00	0.01 ± 0.00	0.01 ± 0.00	0.01 ± 0.00	0.0 (0.9768, 0.6500)	1.4 (0.2682, 0.5917)	0.0 (0.9479, 0.8000)
391	______ASV3773	0.01 ± 0.00	0.00 ± 0.00	0.00 ± 0.00	0.01 ± 0.00	0.1 (0.6674, 0.6310)	1.3 (0.2614, 0.5876)	4.5 (0.0421, 0.7228)
392	______ASV3797	0.01 ± 0.00	0.01 ± 0.00	0.01 ± 0.00	0.01 ± 0.00	0.0 (0.8606, 0.6500)	0.3 (0.6353, 0.6978)	0.0 (0.9715, 0.8000)
393	______ASV4543	0.00 ± 0.00	0.00 ± 0.00	0.00 ± 0.00	0.00 ± 0.00	0.3 (1.0000, 0.6500)	0.3 (1.0000, 0.7000)	0.4 (0.4779, 0.8000)
394	______ASV4717	0.00 ± 0.00	0.00 ± 0.00	0.00 ± 0.00	0.00 ± 0.00	1.0 (1.0000, 0.6500)	1.0 (1.0000, 0.7000)	1.0 (1.0000, 0.8000)
395	______ASV6131	0.00 ± 0.00	0.00 ± 0.00	0.00 ± 0.00	0.00 ± 0.00	0.2 (0.7708, 0.6500)	0.0 (0.8014, 0.7000)	0.0 (0.9744, 0.8000)
396	______ASV6175	0.01 ± 0.00	0.01 ± 0.00	0.00 ± 0.00	0.00 ± 0.00	2.7 (0.1280, 0.3570)	0.0 (0.9938, 0.7000)	0.0 (0.9925, 0.8000)
397	______ASV794	0.01 ± 0.00	0.01 ± 0.00	0.02 ± 0.01	0.02 ± 0.00	7.5 (0.0112, 0.1006)	1.5 (0.2405, 0.5759)	0.9 (0.3460, 0.8000)
398	______ASV7983	0.00 ± 0.00	0.00 ± 0.00	0.00 ± 0.00	0.00 ± 0.00	2.0 (0.4792, 0.5646)	0.0 (1.0000, 0.7000)	0.0 (1.0000, 0.8000)
399	______ASV8128	0.00 ± 0.00	0.00 ± 0.00	0.00 ± 0.00	0.00 ± 0.00	5.0 (0.0439, 0.2140)	0.0 (0.9757, 0.7000)	0.1 (0.6481, 0.8000)
400	______ASV8408	0.00 ± 0.00	0.00 ± 0.00	0.00 ± 0.00	0.00 ± 0.00	0.2 (0.5353, 0.5844)	2.2 (0.2451, 0.5785)	0.2 (0.7037, 0.8000)
401	______ASV85	0.03 ± 0.01	0.04 ± 0.00	0.03 ± 0.00	0.03 ± 0.01	1.7 (0.2063, 0.4326)	0.5 (0.4929, 0.6544)	0.7 (0.4164, 0.8000)
402	______ASV854	0.02 ± 0.00	0.02 ± 0.00	0.02 ± 0.00	0.02 ± 0.00	0.3 (0.6043, 0.6087)	0.6 (0.4367, 0.6520)	0.1 (0.8140, 0.8000)
403	______ASV92	0.03 ± 0.01	0.02 ± 0.00	0.03 ± 0.01	0.03 ± 0.00	0.0 (0.9224, 0.6500)	0.7 (0.4444, 0.6520)	0.4 (0.5056, 0.8000)
404	_____s:Candidatus_Koribacter_versatilis	0.03 ± 0.02	0.01 ± 0.00	0.05 ± 0.02	0.02 ± 0.00	0.4 (0.4914, 0.5651)	3.1 (0.0697, 0.4312)	0.0 (0.7980, 0.8000)
405	______ASV443	0.03 ± 0.02	0.01 ± 0.00	0.05 ± 0.02	0.02 ± 0.00	0.4 (0.4990, 0.5695)	3.1 (0.0706, 0.4335)	0.0 (0.7959, 0.8000)
406	__o:AKIW659	0.00 ± 0.00	0.00 ± 0.00	0.00 ± 0.00	0.00 ± 0.00	1.7 (0.2526, 0.4524)	0.2 (0.7499, 0.7000)	0.0 (0.8966, 0.8000)
407	______ASV10789	0.00 ± 0.00	0.00 ± 0.00	0.00 ± 0.00	0.00 ± 0.00	2.2 (0.2222, 0.4327)	0.2 (0.8329, 0.7000)	0.2 (0.5310, 0.8000)
408	______ASV11878	0.00 ± 0.00	0.00 ± 0.00	0.00 ± 0.00	0.00 ± 0.00	2.0 (0.4861, 0.5647)	0.0 (1.0000, 0.7000)	0.0 (1.0000, 0.8000)
409	______ASV14901	NA	NA	NA	NA	NA	NA	NA
410	______ASV16901	0.00 ± 0.00	0.00 ± 0.00	0.00 ± 0.00	0.00 ± 0.00	1.1 (0.5253, 0.5810)	0.0 (0.9233, 0.7000)	1.1 (0.3941, 0.8000)
411	______ASV17278	0.00 ± 0.00	0.00 ± 0.00	0.00 ± 0.00	0.00 ± 0.00	2.5 (0.2200, 0.4326)	2.5 (0.2200, 0.5674)	2.5 (0.2200, 0.7992)
412	______ASV4003	0.00 ± 0.00	0.00 ± 0.00	0.00 ± 0.00	0.00 ± 0.00	2.8 (0.0948, 0.3131)	1.3 (0.2172, 0.5674)	2.8 (0.0917, 0.7859)
413	______ASV8256	0.00 ± 0.00	0.00 ± 0.00	0.00 ± 0.00	0.00 ± 0.00	0.3 (0.8573, 0.6500)	0.4 (0.5931, 0.6890)	0.3 (1.0000, 0.8000)
414	______ASV9638	NA	NA	NA	NA	NA	NA	NA
415	__o:Bryobacterales	2.21 ± 0.16	2.08 ± 0.08	1.97 ± 0.09	1.75 ± 0.07	6.9 (0.0114, 0.1020)	2.6 (0.1190, 0.4960)	0.2 (0.6951, 0.8000)
416	___f:Bryobacteraceae	2.21 ± 0.16	2.08 ± 0.08	1.97 ± 0.09	1.75 ± 0.07	6.9 (0.0121, 0.1057)	2.6 (0.1223, 0.4983)	0.2 (0.7048, 0.8000)
417	____g:Bryobacter	2.21 ± 0.16	2.08 ± 0.08	1.97 ± 0.09	1.75 ± 0.07	6.9 (0.0101, 0.0946)	2.6 (0.1208, 0.4977)	0.2 (0.7028, 0.8000)
418	______ASV1009	0.04 ± 0.01	0.05 ± 0.01	0.03 ± 0.00	0.03 ± 0.00	5.4 (0.0216, 0.1478)	3.3 (0.0800, 0.4490)	1.9 (0.1906, 0.7992)
419	______ASV1018	NA	NA	NA	NA	NA	NA	NA
420	______ASV10213	0.00 ± 0.00	0.00 ± 0.00	0.00 ± 0.00	0.00 ± 0.00	0.6 (0.4448, 0.5614)	0.1 (0.7903, 0.7000)	0.7 (0.3548, 0.8000)
421	______ASV1054	0.03 ± 0.01	0.04 ± 0.01	0.04 ± 0.00	0.03 ± 0.00	0.2 (0.6472, 0.6238)	0.1 (0.8108, 0.7000)	1.0 (0.3246, 0.8000)
422	______ASV10661	0.00 ± 0.00	0.00 ± 0.00	0.00 ± 0.00	0.00 ± 0.00	0.2 (0.6048, 0.6089)	2.8 (0.1408, 0.5261)	0.0 (0.8886, 0.8000)
423	______ASV10674	NA	NA	NA	NA	NA	NA	NA
424	______ASV10731	0.00 ± 0.00	0.00 ± 0.00	0.00 ± 0.00	0.00 ± 0.00	2.9 (0.2196, 0.4326)	0.0 (0.8598, 0.7000)	0.0 (0.8544, 0.8000)
425	______ASV10801	0.00 ± 0.00	0.00 ± 0.00	0.00 ± 0.00	0.00 ± 0.00	1.3 (0.2588, 0.4572)	1.3 (0.2731, 0.5950)	0.4 (0.6057, 0.8000)
426	______ASV1084	0.04 ± 0.01	0.04 ± 0.01	0.03 ± 0.00	0.03 ± 0.00	0.6 (0.4314, 0.5542)	0.2 (0.6792, 0.7000)	0.0 (0.9171, 0.8000)
427	______ASV10859	0.00 ± 0.00	0.00 ± 0.00	0.00 ± 0.00	0.00 ± 0.00	0.4 (0.3374, 0.5057)	3.5 (0.1015, 0.4758)	0.4 (0.3348, 0.8000)
428	______ASV10978	0.00 ± 0.00	0.00 ± 0.00	0.00 ± 0.00	0.00 ± 0.00	2.5 (0.2182, 0.4326)	2.5 (0.2182, 0.5674)	2.5 (0.2182, 0.7992)
429	______ASV11081	0.00 ± 0.00	0.00 ± 0.00	0.00 ± 0.00	0.00 ± 0.00	0.0 (0.7218, 0.6467)	1.7 (0.2450, 0.5785)	0.4 (0.4949, 0.8000)
430	______ASV11098	0.00 ± 0.00	0.00 ± 0.00	0.00 ± 0.00	0.00 ± 0.00	1.1 (0.3977, 0.5387)	0.7 (0.5335, 0.6691)	0.1 (0.9092, 0.8000)
431	______ASV1111	0.04 ± 0.01	0.03 ± 0.00	0.03 ± 0.00	0.03 ± 0.00	3.2 (0.0866, 0.3024)	1.9 (0.1910, 0.5674)	3.4 (0.0732, 0.7792)
432	______ASV1113	0.03 ± 0.01	0.04 ± 0.01	0.04 ± 0.00	0.04 ± 0.01	1.0 (0.3368, 0.5052)	0.0 (0.8306, 0.7000)	0.3 (0.5999, 0.8000)
433	______ASV11471	0.00 ± 0.00	0.00 ± 0.00	0.00 ± 0.00	0.00 ± 0.00	0.3 (0.4801, 0.5646)	1.3 (0.2323, 0.5709)	1.3 (0.3170, 0.8000)
434	______ASV11537	0.00 ± 0.00	0.00 ± 0.00	0.00 ± 0.00	0.00 ± 0.00	0.7 (0.5043, 0.5720)	0.4 (0.6466, 0.6998)	0.0 (0.8540, 0.8000)
435	______ASV11544	0.00 ± 0.00	0.00 ± 0.00	0.00 ± 0.00	0.00 ± 0.00	0.0 (0.9786, 0.6500)	2.8 (0.1251, 0.5027)	0.1 (0.7784, 0.8000)
436	______ASV11674	0.00 ± 0.00	0.00 ± 0.00	0.00 ± 0.00	0.00 ± 0.00	2.7 (0.1180, 0.3421)	0.1 (0.6450, 0.6996)	0.4 (0.5859, 0.8000)
437	______ASV1180	0.01 ± 0.00	0.01 ± 0.00	0.01 ± 0.00	0.01 ± 0.00	2.0 (0.1650, 0.3929)	1.1 (0.3383, 0.6200)	1.1 (0.3369, 0.8000)
438	______ASV11834	0.00 ± 0.00	0.00 ± 0.00	0.00 ± 0.00	0.00 ± 0.00	1.0 (1.0000, 0.6500)	1.0 (1.0000, 0.7000)	1.0 (1.0000, 0.8000)
439	______ASV11925	0.00 ± 0.00	0.00 ± 0.00	0.00 ± 0.00	0.00 ± 0.00	0.0 (1.0000, 0.6500)	2.0 (0.4685, 0.6520)	0.0 (1.0000, 0.8000)
440	______ASV11952	0.00 ± 0.00	0.00 ± 0.00	0.00 ± 0.00	0.00 ± 0.00	0.2 (0.5498, 0.5913)	0.2 (0.5411, 0.6728)	8.2 (0.0100, 0.6185)
441	______ASV12005	0.00 ± 0.00	0.00 ± 0.00	0.00 ± 0.00	0.00 ± 0.00	0.4 (0.5890, 0.6046)	0.5 (0.5032, 0.6596)	0.1 (0.8386, 0.8000)
442	______ASV12023	0.00 ± 0.00	0.00 ± 0.00	0.00 ± 0.00	0.00 ± 0.00	0.1 (0.7112, 0.6452)	0.1 (0.6724, 0.7000)	0.9 (0.5179, 0.8000)
443	______ASV1208	0.03 ± 0.00	0.03 ± 0.00	0.02 ± 0.00	0.03 ± 0.00	1.0 (0.3431, 0.5086)	1.6 (0.2266, 0.5681)	0.8 (0.3813, 0.8000)
444	______ASV12106	0.00 ± 0.00	0.00 ± 0.00	0.00 ± 0.00	0.00 ± 0.00	0.7 (0.4384, 0.5583)	0.6 (0.5293, 0.6674)	1.8 (0.1717, 0.7992)
445	______ASV1234	0.00 ± 0.00	0.00 ± 0.00	0.00 ± 0.00	0.00 ± 0.00	0.0 (1.0000, 0.6500)	0.0 (1.0000, 0.7000)	2.0 (0.4804, 0.8000)
446	______ASV12380	0.00 ± 0.00	0.00 ± 0.00	0.01 ± 0.00	0.00 ± 0.00	0.8 (0.5424, 0.5880)	1.7 (0.1793, 0.5604)	0.4 (0.7596, 0.8000)
447	______ASV12421	NA	NA	NA	NA	NA	NA	NA
448	______ASV12456	NA	NA	NA	NA	NA	NA	NA
449	______ASV1260	0.00 ± 0.00	0.00 ± 0.00	0.00 ± 0.00	0.00 ± 0.00	1.0 (1.0000, 0.6500)	1.0 (1.0000, 0.7000)	1.0 (1.0000, 0.8000)
450	______ASV1270	0.00 ± 0.00	0.00 ± 0.00	0.00 ± 0.00	0.00 ± 0.00	1.2 (0.3836, 0.5315)	1.1 (0.5193, 0.6627)	0.0 (1.0000, 0.8000)
451	______ASV12734	0.00 ± 0.00	0.00 ± 0.00	0.00 ± 0.00	0.00 ± 0.00	0.0 (0.9216, 0.6500)	0.4 (0.6460, 0.6996)	1.1 (0.3869, 0.8000)
452	______ASV1278	0.01 ± 0.00	0.01 ± 0.00	0.01 ± 0.00	0.01 ± 0.00	0.0 (0.8786, 0.6500)	4.5 (0.0487, 0.3882)	0.1 (0.7227, 0.8000)
453	______ASV1280	0.03 ± 0.00	0.03 ± 0.01	0.04 ± 0.00	0.03 ± 0.00	1.6 (0.2156, 0.4326)	0.1 (0.7378, 0.7000)	0.9 (0.3467, 0.8000)
454	______ASV1292	0.04 ± 0.01	0.03 ± 0.01	0.02 ± 0.00	0.02 ± 0.00	7.2 (0.0107, 0.0980)	0.1 (0.7361, 0.7000)	0.0 (0.8464, 0.8000)
455	______ASV12943	NA	NA	NA	NA	NA	NA	NA
456	______ASV13049	0.00 ± 0.00	0.00 ± 0.00	0.00 ± 0.00	0.00 ± 0.00	2.1 (0.1475, 0.3789)	0.2 (0.5348, 0.6699)	2.0 (0.1833, 0.7992)
457	______ASV133	0.01 ± 0.00	0.01 ± 0.00	0.01 ± 0.00	0.01 ± 0.00	0.8 (0.3776, 0.5281)	0.2 (0.6587, 0.7000)	1.8 (0.1944, 0.7992)
458	______ASV13344	NA	NA	NA	NA	NA	NA	NA
459	______ASV1342	0.03 ± 0.01	0.03 ± 0.00	0.01 ± 0.00	0.02 ± 0.00	3.9 (0.0544, 0.2421)	0.4 (0.5837, 0.6874)	0.6 (0.4598, 0.8000)
460	______ASV13519	0.00 ± 0.00	0.00 ± 0.00	0.00 ± 0.00	0.00 ± 0.00	0.6 (0.5450, 0.5893)	0.2 (0.6378, 0.6990)	1.5 (0.2303, 0.8000)
461	______ASV13584	0.00 ± 0.00	0.00 ± 0.00	0.00 ± 0.00	0.00 ± 0.00	0.2 (0.7113, 0.6452)	1.0 (0.2953, 0.6031)	2.1 (0.2080, 0.7992)
462	______ASV13708	0.00 ± 0.00	0.00 ± 0.00	0.00 ± 0.00	0.00 ± 0.00	1.2 (0.2936, 0.4823)	2.3 (0.1412, 0.5265)	0.1 (0.7610, 0.8000)
463	______ASV13765	0.00 ± 0.00	0.00 ± 0.00	0.00 ± 0.00	0.00 ± 0.00	0.3 (0.8336, 0.6500)	0.8 (0.5686, 0.6820)	0.4 (0.6176, 0.8000)
464	______ASV14086	NA	NA	NA	NA	NA	NA	NA
465	______ASV14188	NA	NA	NA	NA	NA	NA	NA
466	______ASV14679	0.00 ± 0.00	0.00 ± 0.00	0.00 ± 0.00	0.00 ± 0.00	0.4 (0.6052, 0.6091)	0.0 (0.8909, 0.7000)	0.4 (0.6375, 0.8000)
467	______ASV14697	0.00 ± 0.00	0.00 ± 0.00	0.00 ± 0.00	0.00 ± 0.00	1.3 (0.2296, 0.4365)	3.1 (0.0988, 0.4725)	0.4 (0.4370, 0.8000)
468	______ASV1476	0.03 ± 0.00	0.03 ± 0.01	0.02 ± 0.00	0.02 ± 0.00	4.3 (0.0572, 0.2483)	0.6 (0.4279, 0.6520)	0.5 (0.5008, 0.8000)
469	______ASV14778	NA	NA	NA	NA	NA	NA	NA
470	______ASV14836	0.00 ± 0.00	0.00 ± 0.00	0.00 ± 0.00	0.00 ± 0.00	0.8 (0.3170, 0.4971)	0.1 (0.7505, 0.7000)	4.5 (0.0476, 0.7255)
471	______ASV14894	0.00 ± 0.00	0.00 ± 0.00	0.00 ± 0.00	0.00 ± 0.00	0.9 (0.3310, 0.5038)	2.6 (0.1000, 0.4743)	0.9 (0.3347, 0.8000)
472	______ASV15005	0.00 ± 0.00	0.00 ± 0.00	0.00 ± 0.00	0.00 ± 0.00	0.0 (0.9164, 0.6500)	0.3 (0.6128, 0.6922)	0.0 (0.8178, 0.8000)
473	______ASV15025	0.00 ± 0.00	0.00 ± 0.00	0.00 ± 0.00	0.00 ± 0.00	1.3 (0.2226, 0.4327)	2.7 (0.1313, 0.5130)	0.3 (0.6096, 0.8000)
474	______ASV1509	0.03 ± 0.00	0.02 ± 0.00	0.03 ± 0.00	0.02 ± 0.00	0.0 (0.9200, 0.6500)	0.9 (0.3491, 0.6233)	0.0 (0.8928, 0.8000)
475	______ASV15092	0.00 ± 0.00	0.00 ± 0.00	0.00 ± 0.00	0.00 ± 0.00	0.0 (0.7634, 0.6500)	1.6 (0.3023, 0.6063)	0.0 (0.7850, 0.8000)
476	______ASV15144	0.00 ± 0.00	0.00 ± 0.00	0.01 ± 0.00	0.00 ± 0.00	0.6 (0.4835, 0.5647)	3.3 (0.0808, 0.4510)	0.1 (0.8537, 0.8000)
477	______ASV15263	0.00 ± 0.00	0.00 ± 0.00	0.00 ± 0.00	0.00 ± 0.00	0.0 (0.7232, 0.6470)	0.0 (1.0000, 0.7000)	0.0 (1.0000, 0.8000)
478	______ASV1530	0.02 ± 0.00	0.02 ± 0.00	0.02 ± 0.00	0.02 ± 0.00	0.2 (0.6301, 0.6177)	0.3 (0.5761, 0.6843)	0.9 (0.3575, 0.8000)
479	______ASV1537	0.04 ± 0.00	0.04 ± 0.00	0.03 ± 0.00	0.02 ± 0.00	8.9 (0.0079, 0.0816)	5.5 (0.0305, 0.3478)	5.3 (0.0343, 0.7228)
480	______ASV15594	0.00 ± 0.00	0.00 ± 0.00	0.00 ± 0.00	0.00 ± 0.00	1.1 (0.4322, 0.5542)	0.1 (0.7839, 0.7000)	0.1 (0.7336, 0.8000)
481	______ASV1573	0.01 ± 0.00	0.00 ± 0.00	0.00 ± 0.00	0.01 ± 0.00	0.0 (0.9884, 0.6500)	0.0 (0.9899, 0.7000)	0.5 (0.4889, 0.8000)
482	______ASV15749	NA	NA	NA	NA	NA	NA	NA
483	______ASV15781	NA	NA	NA	NA	NA	NA	NA
484	______ASV15841	0.00 ± 0.00	0.00 ± 0.00	0.00 ± 0.00	0.00 ± 0.00	5.1 (0.0286, 0.1753)	0.3 (0.5874, 0.6883)	1.5 (0.2253, 0.7992)
485	______ASV15971	NA	NA	NA	NA	NA	NA	NA
486	______ASV16016	NA	NA	NA	NA	NA	NA	NA
487	______ASV16131	0.00 ± 0.00	0.00 ± 0.00	0.00 ± 0.00	0.00 ± 0.00	2.5 (0.1408, 0.3716)	0.0 (0.8856, 0.7000)	0.0 (0.9605, 0.8000)
488	______ASV1618	0.00 ± 0.00	0.00 ± 0.00	0.00 ± 0.00	0.00 ± 0.00	0.1 (0.7582, 0.6500)	0.0 (0.9343, 0.7000)	2.1 (0.1950, 0.7992)
489	______ASV16673	0.00 ± 0.00	0.00 ± 0.00	0.00 ± 0.00	0.00 ± 0.00	1.1 (0.3540, 0.5154)	1.3 (0.2617, 0.5878)	0.2 (0.7753, 0.8000)
490	______ASV16897	0.00 ± 0.00	0.00 ± 0.00	0.01 ± 0.00	0.00 ± 0.00	0.0 (0.9006, 0.6500)	4.0 (0.0577, 0.4038)	2.6 (0.1224, 0.7992)
491	______ASV17146	0.00 ± 0.00	0.00 ± 0.00	0.00 ± 0.00	0.00 ± 0.00	0.1 (1.0000, 0.6500)	0.1 (0.7349, 0.7000)	1.0 (0.4801, 0.8000)
492	______ASV1716	0.03 ± 0.01	0.02 ± 0.00	0.02 ± 0.01	0.01 ± 0.00	1.4 (0.2494, 0.4504)	3.8 (0.0602, 0.4129)	0.7 (0.3943, 0.8000)
493	______ASV172	0.15 ± 0.03	0.15 ± 0.04	0.14 ± 0.01	0.12 ± 0.01	0.5 (0.4915, 0.5651)	0.1 (0.8031, 0.7000)	0.1 (0.7785, 0.8000)
494	______ASV1721	NA	NA	NA	NA	NA	NA	NA
495	______ASV17214	NA	NA	NA	NA	NA	NA	NA
496	______ASV17293	0.00 ± 0.00	0.00 ± 0.00	0.00 ± 0.00	0.00 ± 0.00	1.4 (0.2887, 0.4789)	0.6 (0.5217, 0.6638)	0.1 (0.8308, 0.8000)
497	______ASV1811	0.02 ± 0.00	0.02 ± 0.00	0.03 ± 0.00	0.02 ± 0.00	0.3 (0.5869, 0.6042)	2.4 (0.1310, 0.5124)	2.9 (0.1046, 0.7936)
498	______ASV1828	0.02 ± 0.00	0.02 ± 0.00	0.02 ± 0.00	0.01 ± 0.00	1.2 (0.2759, 0.4701)	2.2 (0.1456, 0.5304)	0.4 (0.5374, 0.8000)
499	______ASV2002	NA	NA	NA	NA	NA	NA	NA
500	______ASV2012	0.00 ± 0.00	0.00 ± 0.00	0.01 ± 0.00	0.01 ± 0.00	3.4 (0.0895, 0.3073)	0.2 (0.6607, 0.7000)	0.0 (0.9055, 0.8000)
501	______ASV2072	0.00 ± 0.00	0.00 ± 0.00	0.00 ± 0.00	0.00 ± 0.00	1.0 (1.0000, 0.6500)	1.0 (1.0000, 0.7000)	1.0 (1.0000, 0.8000)
502	______ASV213	0.00 ± 0.00	0.01 ± 0.00	0.01 ± 0.00	0.01 ± 0.00	1.9 (0.1809, 0.4086)	1.3 (0.2614, 0.5876)	1.8 (0.1916, 0.7992)
503	______ASV2142	0.03 ± 0.01	0.02 ± 0.00	0.01 ± 0.00	0.01 ± 0.00	6.6 (0.0175, 0.1301)	0.1 (0.7092, 0.7000)	0.9 (0.3506, 0.8000)
504	______ASV216	0.13 ± 0.01	0.10 ± 0.00	0.11 ± 0.01	0.07 ± 0.00	15.3 (0.0015, 0.0286)	27.6 (0.0001, 0.0487)	0.0 (0.9625, 0.8000)
505	______ASV2181	0.02 ± 0.00	0.01 ± 0.00	0.03 ± 0.01	0.02 ± 0.00	4.5 (0.0454, 0.2185)	2.6 (0.1278, 0.5065)	0.2 (0.6987, 0.8000)
506	______ASV2346	0.01 ± 0.00	0.01 ± 0.00	0.01 ± 0.00	0.02 ± 0.00	4.5 (0.0480, 0.2244)	5.0 (0.0373, 0.3684)	0.1 (0.8065, 0.8000)
507	______ASV2387	0.02 ± 0.00	0.01 ± 0.00	0.02 ± 0.00	0.01 ± 0.00	0.1 (0.7249, 0.6475)	2.6 (0.1264, 0.5044)	0.4 (0.5417, 0.8000)
508	______ASV2394	0.01 ± 0.00	0.01 ± 0.00	0.01 ± 0.00	0.00 ± 0.00	0.2 (0.6310, 0.6179)	1.6 (0.2158, 0.5674)	3.0 (0.1035, 0.7929)
509	______ASV2409	0.02 ± 0.00	0.02 ± 0.00	0.02 ± 0.00	0.01 ± 0.00	0.3 (0.6027, 0.6082)	0.4 (0.5593, 0.6802)	0.3 (0.6225, 0.8000)
510	______ASV2496	0.00 ± 0.00	0.00 ± 0.00	0.02 ± 0.00	0.03 ± 0.00	70.8 (0.0001, 0.0040)	0.8 (0.3893, 0.6393)	0.8 (0.3730, 0.8000)
511	______ASV256	0.00 ± 0.00	0.00 ± 0.00	0.00 ± 0.00	0.00 ± 0.00	1.0 (1.0000, 0.6500)	1.0 (1.0000, 0.7000)	1.0 (1.0000, 0.8000)
512	______ASV2564	0.01 ± 0.00	0.02 ± 0.00	0.01 ± 0.00	0.01 ± 0.00	0.8 (0.3847, 0.5323)	0.6 (0.4493, 0.6520)	0.9 (0.3577, 0.8000)
513	______ASV259	0.11 ± 0.01	0.09 ± 0.01	0.08 ± 0.01	0.07 ± 0.00	6.3 (0.0206, 0.1441)	4.2 (0.0529, 0.3961)	0.2 (0.6654, 0.8000)
514	______ASV2614	NA	NA	NA	NA	NA	NA	NA
515	______ASV2696	0.01 ± 0.00	0.02 ± 0.00	0.01 ± 0.00	0.01 ± 0.00	9.7 (0.0060, 0.0683)	13.6 (0.0017, 0.1199)	1.6 (0.2178, 0.7992)
516	______ASV2704	0.02 ± 0.00	0.02 ± 0.00	0.01 ± 0.00	0.01 ± 0.00	2.9 (0.0976, 0.3159)	0.7 (0.4137, 0.6475)	0.3 (0.6095, 0.8000)
517	______ASV2826	0.02 ± 0.00	0.02 ± 0.00	0.01 ± 0.00	0.01 ± 0.00	14.9 (0.0010, 0.0212)	0.2 (0.6735, 0.7000)	0.0 (0.9380, 0.8000)
518	______ASV2897	0.00 ± 0.00	0.00 ± 0.00	0.00 ± 0.00	0.00 ± 0.00	2.7 (0.2091, 0.4326)	0.1 (0.6330, 0.6974)	0.1 (0.7436, 0.8000)
519	______ASV3002	0.02 ± 0.00	0.01 ± 0.00	0.01 ± 0.00	0.01 ± 0.00	0.1 (0.7270, 0.6480)	1.4 (0.2616, 0.5877)	3.6 (0.0685, 0.7644)
520	______ASV3094	0.01 ± 0.00	0.02 ± 0.01	0.01 ± 0.00	0.01 ± 0.00	0.1 (0.8219, 0.6500)	0.5 (0.5327, 0.6688)	0.3 (0.6432, 0.8000)
521	______ASV3158	0.01 ± 0.00	0.01 ± 0.00	0.01 ± 0.00	0.01 ± 0.00	0.7 (0.4092, 0.5432)	0.2 (0.6654, 0.7000)	0.2 (0.6314, 0.8000)
522	______ASV3169	0.00 ± 0.00	0.00 ± 0.00	0.00 ± 0.00	0.00 ± 0.00	1.1 (0.3830, 0.5315)	0.1 (0.5718, 0.6833)	1.2 (0.2367, 0.8000)
523	______ASV3194	0.00 ± 0.00	0.00 ± 0.00	0.00 ± 0.00	0.00 ± 0.00	1.1 (0.3385, 0.5062)	0.4 (0.6518, 0.7000)	0.4 (0.5069, 0.8000)
524	______ASV3338	0.01 ± 0.00	0.01 ± 0.00	0.01 ± 0.00	0.01 ± 0.00	1.2 (0.2804, 0.4730)	0.3 (0.5678, 0.6820)	0.5 (0.4896, 0.8000)
525	______ASV3376	0.00 ± 0.00	0.00 ± 0.00	0.00 ± 0.00	0.00 ± 0.00	1.6 (0.1669, 0.3951)	6.4 (0.0198, 0.2992)	0.4 (0.4050, 0.8000)
526	______ASV3409	0.01 ± 0.00	0.00 ± 0.00	0.00 ± 0.00	0.01 ± 0.00	1.6 (0.2252, 0.4334)	0.9 (0.3673, 0.6302)	7.1 (0.0162, 0.6442)
527	______ASV3427	0.01 ± 0.00	0.01 ± 0.00	0.01 ± 0.00	0.01 ± 0.00	0.1 (0.7637, 0.6500)	0.3 (0.6327, 0.6974)	0.9 (0.3670, 0.8000)
528	______ASV3457	0.00 ± 0.00	0.00 ± 0.00	0.00 ± 0.00	0.00 ± 0.00	0.3 (0.4888, 0.5650)	1.2 (0.2275, 0.5681)	2.4 (0.1657, 0.7992)
529	______ASV3497	0.01 ± 0.00	0.01 ± 0.01	0.01 ± 0.00	0.01 ± 0.00	0.7 (0.4541, 0.5631)	0.3 (0.6242, 0.6947)	2.0 (0.1875, 0.7992)
530	______ASV3624	0.01 ± 0.00	0.01 ± 0.00	0.02 ± 0.00	0.01 ± 0.00	11.3 (0.0023, 0.0374)	1.2 (0.2681, 0.5917)	0.8 (0.4072, 0.8000)
531	______ASV3670	0.01 ± 0.00	0.01 ± 0.00	0.01 ± 0.00	0.01 ± 0.00	0.1 (0.7836, 0.6500)	0.9 (0.3660, 0.6302)	1.3 (0.2775, 0.8000)
532	______ASV3828	0.00 ± 0.00	0.00 ± 0.00	0.00 ± 0.00	0.00 ± 0.00	1.9 (0.1606, 0.3899)	1.8 (0.1775, 0.5580)	0.7 (0.3226, 0.8000)
533	______ASV3889	0.01 ± 0.00	0.02 ± 0.01	0.01 ± 0.00	0.01 ± 0.00	0.5 (0.8645, 0.6500)	0.3 (0.9528, 0.7000)	0.9 (0.5787, 0.8000)
534	______ASV3895	NA	NA	NA	NA	NA	NA	NA
535	______ASV3935	0.01 ± 0.00	0.01 ± 0.00	0.01 ± 0.00	0.01 ± 0.01	0.1 (0.7479, 0.6500)	0.0 (0.8799, 0.7000)	0.0 (0.8816, 0.8000)
536	______ASV3957	0.01 ± 0.00	0.01 ± 0.00	0.01 ± 0.00	0.01 ± 0.00	0.9 (0.3670, 0.5230)	0.0 (0.8632, 0.7000)	0.2 (0.7095, 0.8000)
537	______ASV4153	0.02 ± 0.01	0.01 ± 0.00	0.01 ± 0.00	0.01 ± 0.00	3.0 (0.0407, 0.2062)	1.1 (0.3820, 0.6381)	1.1 (0.3824, 0.8000)
538	______ASV4194	NA	NA	NA	NA	NA	NA	NA
539	______ASV4232	0.00 ± 0.00	0.00 ± 0.00	0.00 ± 0.00	0.00 ± 0.00	1.4 (0.3284, 0.5025)	1.5 (0.2295, 0.5699)	0.1 (0.7793, 0.8000)
540	______ASV4275	NA	NA	NA	NA	NA	NA	NA
541	______ASV4364	0.00 ± 0.00	0.00 ± 0.00	0.01 ± 0.00	0.00 ± 0.00	0.1 (0.8028, 0.6500)	5.5 (0.0345, 0.3605)	0.0 (0.8642, 0.8000)
542	______ASV4378	0.00 ± 0.00	0.00 ± 0.00	0.00 ± 0.00	0.00 ± 0.00	7.9 (0.0095, 0.0913)	1.2 (0.2393, 0.5751)	1.1 (0.2616, 0.8000)
543	______ASV441	0.09 ± 0.01	0.08 ± 0.01	0.07 ± 0.01	0.05 ± 0.01	8.7 (0.0082, 0.0830)	0.9 (0.3557, 0.6256)	0.2 (0.6416, 0.8000)
544	______ASV4498	0.01 ± 0.00	0.01 ± 0.00	0.01 ± 0.00	0.01 ± 0.00	2.5 (0.1334, 0.3626)	1.5 (0.2399, 0.5755)	1.0 (0.3238, 0.8000)
545	______ASV4590	0.01 ± 0.00	0.01 ± 0.00	0.01 ± 0.00	0.00 ± 0.00	1.2 (0.2792, 0.4721)	1.2 (0.2966, 0.6040)	0.3 (0.5917, 0.8000)
546	______ASV4650	NA	NA	NA	NA	NA	NA	NA
547	______ASV4682	0.00 ± 0.00	0.00 ± 0.00	0.00 ± 0.00	0.00 ± 0.00	0.1 (0.6929, 0.6393)	0.1 (0.7249, 0.7000)	1.0 (0.4377, 0.8000)
548	______ASV476	0.00 ± 0.00	0.00 ± 0.00	0.00 ± 0.00	0.00 ± 0.00	0.3 (0.5168, 0.5777)	1.1 (0.3700, 0.6316)	0.0 (0.8928, 0.8000)
549	______ASV4772	0.01 ± 0.00	0.01 ± 0.00	0.01 ± 0.00	0.00 ± 0.00	10.7 (0.0042, 0.0544)	0.8 (0.3808, 0.6377)	0.6 (0.4418, 0.8000)
550	______ASV4795	0.01 ± 0.00	0.01 ± 0.00	0.01 ± 0.00	0.00 ± 0.00	1.8 (0.1923, 0.4210)	1.0 (0.3206, 0.6152)	1.0 (0.3165, 0.8000)
551	______ASV4912	0.01 ± 0.00	0.01 ± 0.00	0.01 ± 0.00	0.01 ± 0.00	0.7 (0.4260, 0.5522)	0.2 (0.6489, 0.7000)	0.1 (0.7711, 0.8000)
552	______ASV4924	0.01 ± 0.00	0.01 ± 0.00	0.01 ± 0.00	0.01 ± 0.00	0.0 (0.8760, 0.6500)	0.4 (0.5380, 0.6716)	0.8 (0.3942, 0.8000)
553	______ASV4933	0.00 ± 0.00	0.00 ± 0.00	0.00 ± 0.00	0.00 ± 0.00	2.2 (0.1504, 0.3824)	0.6 (0.3202, 0.6149)	0.5 (0.3949, 0.8000)
554	______ASV4987	0.01 ± 0.00	0.01 ± 0.00	0.01 ± 0.00	0.01 ± 0.00	0.0 (0.8638, 0.6500)	2.6 (0.1231, 0.4995)	0.9 (0.3541, 0.8000)
555	______ASV5035	0.00 ± 0.00	0.00 ± 0.00	0.00 ± 0.00	0.00 ± 0.00	0.7 (0.5875, 0.6043)	0.3 (0.8257, 0.7000)	0.7 (0.6277, 0.8000)
556	______ASV5080	0.00 ± 0.00	0.00 ± 0.00	0.00 ± 0.00	0.00 ± 0.00	0.1 (0.7719, 0.6500)	0.0 (0.9063, 0.7000)	2.4 (0.1690, 0.7992)
557	______ASV5085	0.00 ± 0.00	0.00 ± 0.00	0.00 ± 0.00	0.00 ± 0.00	0.0 (1.0000, 0.6500)	0.7 (0.5929, 0.6890)	0.6 (0.7393, 0.8000)
558	______ASV517	0.06 ± 0.02	0.04 ± 0.00	0.05 ± 0.01	0.04 ± 0.00	0.7 (0.5136, 0.5764)	1.1 (0.3496, 0.6236)	0.0 (0.9018, 0.8000)
559	______ASV532	0.00 ± 0.00	0.00 ± 0.00	0.00 ± 0.00	0.00 ± 0.00	0.0 (1.0000, 0.6500)	0.9 (0.2311, 0.5707)	3.6 (0.1386, 0.7992)
560	______ASV5327	0.01 ± 0.00	0.01 ± 0.00	0.01 ± 0.00	0.00 ± 0.00	1.4 (0.2642, 0.4614)	0.0 (0.9975, 0.7000)	0.1 (0.7549, 0.8000)
561	______ASV5358	0.01 ± 0.00	0.00 ± 0.00	0.00 ± 0.00	0.01 ± 0.00	0.7 (0.4612, 0.5646)	0.1 (0.8305, 0.7000)	3.4 (0.0555, 0.7335)
562	______ASV5420	0.01 ± 0.00	0.01 ± 0.00	0.01 ± 0.00	0.01 ± 0.00	1.2 (0.2743, 0.4690)	0.5 (0.5031, 0.6595)	0.0 (0.9687, 0.8000)
563	______ASV5437	0.00 ± 0.00	0.00 ± 0.00	0.00 ± 0.00	0.00 ± 0.00	3.5 (0.1533, 0.3849)	0.4 (0.4556, 0.6520)	0.4 (0.4521, 0.8000)
564	______ASV548	0.08 ± 0.01	0.07 ± 0.01	0.04 ± 0.00	0.05 ± 0.00	27.2 (0.0001, 0.0040)	0.0 (0.9769, 0.7000)	0.1 (0.7100, 0.8000)
565	______ASV5505	0.01 ± 0.00	0.01 ± 0.00	0.01 ± 0.00	0.01 ± 0.00	0.6 (0.4887, 0.5650)	0.1 (0.7372, 0.7000)	0.0 (0.8941, 0.8000)
566	______ASV5514	0.01 ± 0.00	0.01 ± 0.00	0.01 ± 0.00	0.00 ± 0.00	4.1 (0.0558, 0.2449)	0.2 (0.6444, 0.6996)	0.1 (0.7106, 0.8000)
567	______ASV5583	0.00 ± 0.00	0.01 ± 0.00	0.01 ± 0.00	0.01 ± 0.00	4.7 (0.0376, 0.1999)	2.8 (0.1149, 0.4945)	0.1 (0.7181, 0.8000)
568	______ASV5595	0.00 ± 0.00	0.01 ± 0.00	0.01 ± 0.00	0.01 ± 0.00	0.2 (0.7670, 0.6500)	2.3 (0.1353, 0.5167)	1.5 (0.2570, 0.8000)
569	______ASV5667	0.01 ± 0.00	0.01 ± 0.00	0.01 ± 0.00	0.01 ± 0.00	0.2 (0.6717, 0.6330)	3.0 (0.0954, 0.4699)	0.0 (0.8450, 0.8000)
570	______ASV5700	0.01 ± 0.00	0.00 ± 0.00	0.00 ± 0.00	0.00 ± 0.00	3.3 (0.0895, 0.3073)	4.2 (0.0550, 0.3980)	3.5 (0.0790, 0.7832)
571	______ASV5819	0.01 ± 0.00	0.01 ± 0.00	0.01 ± 0.00	0.00 ± 0.00	0.0 (0.8253, 0.6500)	0.5 (0.4886, 0.6526)	0.5 (0.5413, 0.8000)
572	______ASV5982	0.00 ± 0.00	0.00 ± 0.00	0.00 ± 0.00	0.00 ± 0.00	10.6 (0.0037, 0.0500)	0.1 (0.7021, 0.7000)	0.6 (0.4147, 0.8000)
573	______ASV5996	0.00 ± 0.00	0.01 ± 0.00	0.01 ± 0.00	0.01 ± 0.00	4.5 (0.0456, 0.2191)	0.6 (0.4395, 0.6520)	0.0 (0.8231, 0.8000)
574	______ASV615	0.06 ± 0.01	0.05 ± 0.01	0.05 ± 0.01	0.04 ± 0.00	1.9 (0.1832, 0.4107)	1.6 (0.2324, 0.5709)	0.8 (0.4061, 0.8000)
575	______ASV6231	0.00 ± 0.00	0.00 ± 0.00	0.00 ± 0.00	0.00 ± 0.00	0.2 (1.0000, 0.6500)	0.2 (0.9684, 0.7000)	0.2 (0.9087, 0.8000)
576	______ASV6245	0.00 ± 0.00	0.00 ± 0.00	0.00 ± 0.00	0.00 ± 0.00	0.2 (0.5374, 0.5850)	0.2 (0.5931, 0.6890)	3.5 (0.0923, 0.7859)
577	______ASV6294	0.00 ± 0.00	0.00 ± 0.00	0.01 ± 0.00	0.01 ± 0.00	82.3 (0.0001, 0.0040)	0.0 (0.8198, 0.7000)	0.1 (0.7997, 0.8000)
578	______ASV6532	0.01 ± 0.00	0.00 ± 0.00	0.01 ± 0.00	0.01 ± 0.00	0.2 (0.6570, 0.6275)	0.7 (0.3899, 0.6393)	0.1 (0.7925, 0.8000)
579	______ASV674	0.06 ± 0.01	0.05 ± 0.00	0.05 ± 0.01	0.04 ± 0.00	1.3 (0.2698, 0.4649)	5.7 (0.0261, 0.3290)	0.0 (0.8304, 0.8000)
580	______ASV6889	0.00 ± 0.00	0.00 ± 0.00	0.01 ± 0.00	0.00 ± 0.00	0.5 (0.4789, 0.5646)	2.5 (0.1324, 0.5143)	4.4 (0.0379, 0.7228)
581	______ASV7044	0.00 ± 0.00	0.00 ± 0.00	0.01 ± 0.00	0.00 ± 0.00	0.5 (0.4556, 0.5632)	1.0 (0.3387, 0.6202)	0.9 (0.3922, 0.8000)
582	______ASV7183	0.01 ± 0.00	0.00 ± 0.00	0.01 ± 0.00	0.01 ± 0.00	2.4 (0.1327, 0.3624)	2.7 (0.1154, 0.4947)	0.2 (0.6182, 0.8000)
583	______ASV7209	0.00 ± 0.00	0.00 ± 0.00	0.00 ± 0.00	0.00 ± 0.00	0.2 (0.7023, 0.6422)	0.6 (0.4966, 0.6561)	0.3 (0.5392, 0.8000)
584	______ASV7284	0.00 ± 0.00	0.01 ± 0.00	0.00 ± 0.00	0.00 ± 0.00	0.8 (0.4032, 0.5412)	0.7 (0.4465, 0.6520)	1.3 (0.3023, 0.8000)
585	______ASV739	0.00 ± 0.00	0.00 ± 0.00	0.00 ± 0.00	0.00 ± 0.00	1.0 (1.0000, 0.6500)	1.0 (1.0000, 0.7000)	1.0 (1.0000, 0.8000)
586	______ASV7477	0.00 ± 0.00	0.00 ± 0.00	0.00 ± 0.00	0.00 ± 0.00	6.6 (0.0189, 0.1367)	0.5 (0.4207, 0.6497)	0.4 (0.4743, 0.8000)
587	______ASV7492	0.00 ± 0.00	0.01 ± 0.00	0.01 ± 0.00	0.00 ± 0.00	0.4 (0.5803, 0.6021)	0.0 (0.8562, 0.7000)	3.1 (0.0879, 0.7859)
588	______ASV7710	0.00 ± 0.00	0.00 ± 0.00	0.01 ± 0.00	0.01 ± 0.00	3.9 (0.0678, 0.2680)	0.0 (0.8883, 0.7000)	0.2 (0.7373, 0.8000)
589	______ASV795	0.05 ± 0.01	0.05 ± 0.01	0.04 ± 0.01	0.03 ± 0.00	3.9 (0.0628, 0.2597)	0.0 (0.9357, 0.7000)	0.1 (0.7096, 0.8000)
590	______ASV7992	0.00 ± 0.00	0.00 ± 0.00	0.00 ± 0.00	0.00 ± 0.00	1.0 (1.0000, 0.6500)	1.0 (1.0000, 0.7000)	1.0 (1.0000, 0.8000)
591	______ASV8031	0.00 ± 0.00	0.00 ± 0.00	0.00 ± 0.00	0.00 ± 0.00	2.5 (0.2206, 0.4326)	2.5 (0.2206, 0.5674)	2.5 (0.2206, 0.7992)
592	______ASV8268	0.01 ± 0.00	0.01 ± 0.00	0.00 ± 0.00	0.00 ± 0.00	7.1 (0.0162, 0.1258)	0.2 (0.6403, 0.6992)	0.9 (0.3401, 0.8000)
593	______ASV8321	0.00 ± 0.00	0.00 ± 0.00	0.00 ± 0.00	0.00 ± 0.00	0.1 (0.8504, 0.6500)	0.1 (0.7741, 0.7000)	0.0 (0.9344, 0.8000)
594	______ASV839	0.06 ± 0.00	0.06 ± 0.01	0.04 ± 0.01	0.04 ± 0.01	10.4 (0.0043, 0.0552)	0.1 (0.8075, 0.7000)	0.5 (0.5063, 0.8000)
595	______ASV889	0.04 ± 0.01	0.03 ± 0.00	0.04 ± 0.00	0.03 ± 0.00	0.2 (0.6550, 0.6268)	0.9 (0.3436, 0.6212)	0.3 (0.6189, 0.8000)
596	______ASV892	0.01 ± 0.00	0.01 ± 0.00	0.01 ± 0.00	0.02 ± 0.01	0.9 (0.3599, 0.5190)	0.5 (0.4996, 0.6570)	0.0 (0.9619, 0.8000)
597	______ASV9006	0.00 ± 0.00	0.00 ± 0.00	0.00 ± 0.00	0.00 ± 0.00	0.4 (0.7156, 0.6457)	3.4 (0.2186, 0.5674)	0.4 (0.7115, 0.8000)
598	______ASV9153	0.00 ± 0.00	0.00 ± 0.00	0.00 ± 0.00	0.00 ± 0.00	0.0 (0.9543, 0.6500)	1.4 (0.2492, 0.5819)	0.6 (0.4441, 0.8000)
599	______ASV9261	0.00 ± 0.00	0.00 ± 0.00	0.00 ± 0.00	0.00 ± 0.00	0.7 (0.3925, 0.5355)	0.6 (0.5565, 0.6791)	0.1 (0.9140, 0.8000)
600	______ASV9385	0.00 ± 0.00	0.00 ± 0.00	0.00 ± 0.00	0.00 ± 0.00	0.6 (0.3746, 0.5268)	0.5 (0.3944, 0.6393)	2.1 (0.2146, 0.7992)
601	______ASV9516	0.00 ± 0.00	0.00 ± 0.00	0.00 ± 0.00	0.00 ± 0.00	0.9 (0.3246, 0.5003)	0.8 (0.4459, 0.6520)	0.1 (0.8737, 0.8000)
602	______ASV9585	0.00 ± 0.00	0.00 ± 0.00	0.00 ± 0.00	0.00 ± 0.00	0.0 (0.8888, 0.6500)	0.0 (0.9315, 0.7000)	0.4 (0.5959, 0.8000)
603	______ASV9688	0.00 ± 0.00	0.00 ± 0.00	0.00 ± 0.00	0.00 ± 0.00	1.0 (1.0000, 0.6500)	1.0 (1.0000, 0.7000)	1.0 (1.0000, 0.8000)
604	______ASV9731	0.00 ± 0.00	0.00 ± 0.00	0.00 ± 0.00	0.00 ± 0.00	0.8 (0.3364, 0.5052)	5.3 (0.0207, 0.2993)	1.7 (0.1813, 0.7992)
605	______ASV9757	0.00 ± 0.00	0.00 ± 0.00	0.00 ± 0.00	0.00 ± 0.00	5.4 (0.0315, 0.1838)	0.4 (0.5108, 0.6606)	1.2 (0.2595, 0.8000)
606	______ASV98	0.22 ± 0.03	0.19 ± 0.01	0.16 ± 0.02	0.14 ± 0.01	10.4 (0.0026, 0.0410)	2.3 (0.1483, 0.5324)	0.0 (0.8492, 0.8000)
607	______ASV9869	0.00 ± 0.00	0.00 ± 0.00	0.00 ± 0.00	0.00 ± 0.00	2.6 (0.0959, 0.3139)	2.5 (0.1129, 0.4926)	0.4 (0.4833, 0.8000)
608	__o:Elev-16S-1166	0.00 ± 0.00	0.00 ± 0.00	0.00 ± 0.00	0.00 ± 0.00	5.4 (0.0397, 0.2036)	0.9 (0.2840, 0.5996)	0.0 (0.8381, 0.8000)
609	______ASV13431	0.00 ± 0.00	0.00 ± 0.00	0.00 ± 0.00	0.00 ± 0.00	5.4 (0.0436, 0.2135)	0.9 (0.2885, 0.6011)	0.0 (0.8388, 0.8000)
610	______ASV16501	NA	NA	NA	NA	NA	NA	NA
611	__o:Paludibaculum	0.00 ± 0.00	0.00 ± 0.00	0.00 ± 0.00	0.00 ± 0.00	0.5 (0.5372, 0.5850)	0.4 (0.5909, 0.6889)	0.1 (0.7085, 0.8000)
612	______ASV13965	0.00 ± 0.00	0.00 ± 0.00	0.00 ± 0.00	0.00 ± 0.00	0.6 (0.4546, 0.5631)	1.2 (0.3401, 0.6202)	0.2 (0.6444, 0.8000)
613	______ASV14924	0.00 ± 0.00	0.00 ± 0.00	0.00 ± 0.00	0.00 ± 0.00	0.0 (1.0000, 0.6500)	2.0 (0.4838, 0.6520)	0.0 (1.0000, 0.8000)
614	__o:Solibacterales	1.30 ± 0.04	1.44 ± 0.04	1.76 ± 0.06	1.66 ± 0.05	42.9 (0.0001, 0.0040)	0.2 (0.6694, 0.7000)	5.7 (0.0289, 0.7228)
615	___f:Solibacteraceae	1.30 ± 0.04	1.44 ± 0.04	1.76 ± 0.06	1.66 ± 0.05	42.9 (0.0001, 0.0040)	0.2 (0.6746, 0.7000)	5.7 (0.0287, 0.7228)
616	____g:Candidatus_Solibacter	1.30 ± 0.04	1.44 ± 0.04	1.76 ± 0.06	1.66 ± 0.05	42.9 (0.0001, 0.0040)	0.2 (0.6818, 0.7000)	5.7 (0.0248, 0.7099)
617	______ASV10043	0.00 ± 0.00	0.00 ± 0.00	0.00 ± 0.00	0.00 ± 0.00	0.0 (0.8964, 0.6500)	0.5 (0.5131, 0.6611)	0.2 (0.6247, 0.8000)
618	______ASV10124	0.00 ± 0.00	0.00 ± 0.00	0.00 ± 0.00	0.00 ± 0.00	2.0 (0.4755, 0.5646)	0.0 (1.0000, 0.7000)	0.0 (1.0000, 0.8000)
619	______ASV10135	0.00 ± 0.00	0.00 ± 0.00	0.00 ± 0.00	0.00 ± 0.00	0.1 (1.0000, 0.6500)	0.1 (0.7821, 0.7000)	0.1 (1.0000, 0.8000)
620	______ASV10259	0.00 ± 0.00	0.00 ± 0.00	0.00 ± 0.00	0.00 ± 0.00	2.0 (0.2229, 0.4327)	0.7 (0.4737, 0.6520)	0.1 (0.7525, 0.8000)
621	______ASV1027	0.07 ± 0.01	0.06 ± 0.01	0.08 ± 0.01	0.08 ± 0.01	2.3 (0.1416, 0.3727)	0.3 (0.5727, 0.6835)	0.0 (0.8367, 0.8000)
622	______ASV1034	0.04 ± 0.00	0.02 ± 0.00	0.03 ± 0.00	0.02 ± 0.00	5.0 (0.0349, 0.1930)	11.4 (0.0025, 0.1457)	0.3 (0.6340, 0.8000)
623	______ASV1038	0.03 ± 0.00	0.04 ± 0.01	0.04 ± 0.01	0.03 ± 0.00	0.0 (0.9430, 0.6500)	0.0 (0.8878, 0.7000)	1.9 (0.1805, 0.7992)
624	______ASV10385	0.00 ± 0.00	0.00 ± 0.00	0.00 ± 0.00	0.00 ± 0.00	1.1 (0.4702, 0.5646)	0.1 (0.7052, 0.7000)	0.1 (0.7046, 0.8000)
625	______ASV10430	0.00 ± 0.00	0.00 ± 0.00	0.00 ± 0.00	0.00 ± 0.00	0.5 (0.5750, 0.6002)	0.1 (0.8512, 0.7000)	0.5 (0.5597, 0.8000)
626	______ASV10462	0.00 ± 0.00	0.00 ± 0.00	0.00 ± 0.00	0.00 ± 0.00	1.2 (0.2938, 0.4823)	0.5 (0.4891, 0.6527)	1.2 (0.2926, 0.8000)
627	______ASV1047	0.01 ± 0.00	0.01 ± 0.00	0.01 ± 0.00	0.01 ± 0.00	1.0 (0.3222, 0.4990)	0.0 (0.8853, 0.7000)	2.4 (0.1451, 0.7992)
628	______ASV10535	0.00 ± 0.00	0.00 ± 0.00	0.01 ± 0.00	0.00 ± 0.00	1.7 (0.1939, 0.4224)	4.9 (0.0371, 0.3684)	4.8 (0.0368, 0.7228)
629	______ASV10834	0.00 ± 0.00	0.00 ± 0.00	0.00 ± 0.00	0.00 ± 0.00	0.0 (0.8620, 0.6500)	4.1 (0.0496, 0.3896)	6.4 (0.0157, 0.6410)
630	______ASV11135	0.00 ± 0.00	0.00 ± 0.00	0.00 ± 0.00	0.00 ± 0.00	0.4 (0.5703, 0.5984)	1.3 (0.2987, 0.6053)	0.2 (0.6116, 0.8000)
631	______ASV11163	0.00 ± 0.00	0.00 ± 0.00	0.00 ± 0.00	0.00 ± 0.00	2.3 (0.1355, 0.3646)	0.0 (0.8773, 0.7000)	2.5 (0.1068, 0.7954)
632	______ASV11225	0.00 ± 0.00	0.00 ± 0.00	0.00 ± 0.00	0.00 ± 0.00	2.8 (0.1143, 0.3360)	14.1 (0.0004, 0.0670)	0.0 (0.8368, 0.8000)
633	______ASV11274	0.00 ± 0.00	0.00 ± 0.00	0.00 ± 0.00	0.00 ± 0.00	5.1 (0.0271, 0.1693)	0.6 (0.4019, 0.6426)	1.3 (0.2503, 0.8000)
634	______ASV1136	0.03 ± 0.01	0.03 ± 0.00	0.03 ± 0.01	0.02 ± 0.00	1.6 (0.2364, 0.4419)	1.0 (0.3363, 0.6199)	3.1 (0.0866, 0.7859)
635	______ASV1137	0.03 ± 0.01	0.03 ± 0.01	0.04 ± 0.00	0.04 ± 0.00	6.6 (0.0216, 0.1478)	0.5 (0.4914, 0.6540)	0.3 (0.5766, 0.8000)
636	______ASV11423	0.00 ± 0.00	0.00 ± 0.00	0.00 ± 0.00	0.00 ± 0.00	2.4 (0.1733, 0.4008)	0.5 (0.6613, 0.7000)	0.0 (1.0000, 0.8000)
637	______ASV11536	0.00 ± 0.00	0.00 ± 0.00	0.00 ± 0.00	0.00 ± 0.00	0.1 (0.7849, 0.6500)	0.0 (0.9620, 0.7000)	0.0 (0.8731, 0.8000)
638	______ASV11786	0.00 ± 0.00	0.00 ± 0.00	0.00 ± 0.00	0.00 ± 0.00	1.0 (1.0000, 0.6500)	1.0 (1.0000, 0.7000)	1.0 (1.0000, 0.8000)
639	______ASV11793	NA	NA	NA	NA	NA	NA	NA
640	______ASV11831	0.00 ± 0.00	0.00 ± 0.00	0.00 ± 0.00	0.00 ± 0.00	0.1 (0.6733, 0.6338)	0.1 (0.7301, 0.7000)	0.1 (0.7672, 0.8000)
641	______ASV11886	0.00 ± 0.00	0.00 ± 0.00	0.00 ± 0.00	0.00 ± 0.00	1.8 (0.2477, 0.4495)	0.1 (0.8757, 0.7000)	0.1 (0.9201, 0.8000)
642	______ASV11922	0.00 ± 0.00	0.00 ± 0.00	0.00 ± 0.00	0.00 ± 0.00	0.3 (0.4959, 0.5680)	2.5 (0.1205, 0.4975)	1.2 (0.2512, 0.8000)
643	______ASV1196	0.02 ± 0.00	0.02 ± 0.00	0.04 ± 0.01	0.04 ± 0.00	17.2 (0.0010, 0.0212)	0.5 (0.4944, 0.6551)	0.8 (0.3871, 0.8000)
644	______ASV11960	0.00 ± 0.00	0.00 ± 0.00	0.00 ± 0.00	0.00 ± 0.00	0.3 (0.4879, 0.5649)	1.3 (0.2248, 0.5674)	7.7 (0.0123, 0.6371)
645	______ASV12180	0.00 ± 0.00	0.00 ± 0.00	0.00 ± 0.00	0.00 ± 0.00	0.3 (0.7508, 0.6500)	0.3 (0.7684, 0.7000)	0.2 (0.7806, 0.8000)
646	______ASV1220	0.00 ± 0.00	0.00 ± 0.00	0.00 ± 0.00	0.00 ± 0.00	2.5 (0.1517, 0.3838)	0.9 (0.2975, 0.6052)	0.1 (0.5564, 0.8000)
647	______ASV12238	0.00 ± 0.00	0.00 ± 0.00	0.00 ± 0.00	0.00 ± 0.00	0.2 (0.6613, 0.6292)	2.2 (0.1858, 0.5674)	1.1 (0.2821, 0.8000)
648	______ASV12245	0.00 ± 0.00	0.01 ± 0.00	0.00 ± 0.00	0.00 ± 0.00	1.7 (0.2713, 0.4663)	2.4 (0.1529, 0.5392)	4.3 (0.0247, 0.7099)
649	______ASV1229	0.02 ± 0.00	0.04 ± 0.01	0.03 ± 0.01	0.04 ± 0.00	1.5 (0.2276, 0.4352)	4.8 (0.0445, 0.3777)	0.0 (0.9265, 0.8000)
650	______ASV12614	0.00 ± 0.00	0.00 ± 0.00	0.00 ± 0.00	0.00 ± 0.00	0.2 (0.7438, 0.6500)	1.7 (0.3163, 0.6135)	0.2 (0.8023, 0.8000)
651	______ASV1263	0.01 ± 0.00	0.01 ± 0.00	0.01 ± 0.00	0.01 ± 0.00	8.6 (0.0070, 0.0753)	0.4 (0.5565, 0.6791)	0.4 (0.5219, 0.8000)
652	______ASV12654	0.00 ± 0.00	0.00 ± 0.00	0.00 ± 0.00	0.00 ± 0.00	3.3 (0.0932, 0.3118)	0.2 (0.6292, 0.6966)	0.1 (0.6356, 0.8000)
653	______ASV1276	0.00 ± 0.00	0.01 ± 0.00	0.00 ± 0.00	0.00 ± 0.00	1.7 (0.2010, 0.4290)	2.4 (0.1337, 0.5155)	1.4 (0.2471, 0.8000)
654	______ASV12875	0.00 ± 0.00	0.00 ± 0.00	0.00 ± 0.00	0.00 ± 0.00	0.0 (1.0000, 0.6500)	0.0 (1.0000, 0.7000)	2.0 (0.4802, 0.8000)
655	______ASV12916	0.00 ± 0.00	0.00 ± 0.00	0.00 ± 0.00	0.00 ± 0.00	1.8 (0.2065, 0.4326)	0.7 (0.3651, 0.6300)	0.6 (0.4443, 0.8000)
656	______ASV13007	0.00 ± 0.00	0.00 ± 0.00	0.00 ± 0.00	0.00 ± 0.00	0.1 (0.8652, 0.6500)	1.6 (0.2249, 0.5674)	0.1 (0.7590, 0.8000)
657	______ASV13029	0.00 ± 0.00	0.00 ± 0.00	0.00 ± 0.00	0.00 ± 0.00	1.1 (0.2577, 0.4562)	0.0 (0.7171, 0.7000)	1.1 (0.3585, 0.8000)
658	______ASV1303	0.03 ± 0.00	0.02 ± 0.00	0.03 ± 0.01	0.04 ± 0.01	4.9 (0.0409, 0.2069)	0.6 (0.4519, 0.6520)	1.9 (0.1880, 0.7992)
659	______ASV1325	0.01 ± 0.00	0.01 ± 0.00	0.01 ± 0.00	0.01 ± 0.00	2.9 (0.0975, 0.3157)	0.0 (0.9615, 0.7000)	1.7 (0.2011, 0.7992)
660	______ASV13300	0.00 ± 0.00	0.00 ± 0.00	0.00 ± 0.00	0.00 ± 0.00	1.3 (0.2849, 0.4765)	0.5 (0.4441, 0.6520)	0.4 (0.5567, 0.8000)
661	______ASV1335	0.02 ± 0.00	0.03 ± 0.00	0.03 ± 0.01	0.04 ± 0.00	9.6 (0.0041, 0.0536)	2.4 (0.1337, 0.5155)	0.5 (0.4725, 0.8000)
662	______ASV1338	0.03 ± 0.01	0.03 ± 0.01	0.03 ± 0.01	0.03 ± 0.00	0.0 (0.8535, 0.6500)	0.1 (0.7858, 0.7000)	0.0 (0.9147, 0.8000)
663	______ASV13470	0.00 ± 0.00	0.00 ± 0.00	0.00 ± 0.00	0.00 ± 0.00	1.0 (1.0000, 0.6500)	1.0 (1.0000, 0.7000)	1.0 (1.0000, 0.8000)
664	______ASV13604	0.00 ± 0.00	0.00 ± 0.00	0.00 ± 0.00	0.00 ± 0.00	8.1 (0.0151, 0.1203)	1.0 (0.2670, 0.5910)	0.1 (0.5820, 0.8000)
665	______ASV1368	0.03 ± 0.00	0.02 ± 0.01	0.03 ± 0.00	0.03 ± 0.00	0.2 (0.6749, 0.6343)	1.0 (0.3276, 0.6187)	0.1 (0.7217, 0.8000)
666	______ASV13815	0.00 ± 0.00	0.00 ± 0.00	0.00 ± 0.00	0.00 ± 0.00	1.0 (1.0000, 0.6500)	1.0 (1.0000, 0.7000)	1.0 (1.0000, 0.8000)
667	______ASV14315	0.00 ± 0.00	0.00 ± 0.00	0.00 ± 0.00	0.00 ± 0.00	2.5 (0.1903, 0.4190)	0.1 (0.8717, 0.7000)	0.1 (0.7018, 0.8000)
668	______ASV14326	0.00 ± 0.00	0.00 ± 0.00	0.00 ± 0.00	0.00 ± 0.00	1.4 (0.3068, 0.4915)	0.0 (0.9919, 0.7000)	0.6 (0.4637, 0.8000)
669	______ASV14327	0.00 ± 0.00	0.00 ± 0.00	0.00 ± 0.00	0.00 ± 0.00	1.0 (0.3134, 0.4954)	0.9 (0.4115, 0.6466)	0.0 (0.9176, 0.8000)
670	______ASV14337	0.00 ± 0.00	0.00 ± 0.00	0.00 ± 0.00	0.00 ± 0.00	0.0 (0.7883, 0.6500)	0.4 (0.6159, 0.6925)	1.5 (0.3191, 0.8000)
671	______ASV14449	0.00 ± 0.00	0.00 ± 0.00	0.00 ± 0.00	0.00 ± 0.00	1.7 (0.1891, 0.4175)	0.4 (0.5206, 0.6634)	0.3 (0.6778, 0.8000)
672	______ASV14578	0.00 ± 0.00	0.00 ± 0.00	0.00 ± 0.00	0.00 ± 0.00	1.0 (1.0000, 0.6500)	1.0 (1.0000, 0.7000)	1.0 (1.0000, 0.8000)
673	______ASV14701	0.00 ± 0.00	0.00 ± 0.00	0.00 ± 0.00	0.00 ± 0.00	0.2 (0.8221, 0.6500)	1.6 (0.3383, 0.6200)	0.2 (0.7311, 0.8000)
674	______ASV14779	0.00 ± 0.00	0.00 ± 0.00	0.00 ± 0.00	0.00 ± 0.00	0.6 (0.3759, 0.5269)	3.0 (0.1180, 0.4956)	0.1 (0.6581, 0.8000)
675	______ASV14856	0.00 ± 0.00	0.00 ± 0.00	0.00 ± 0.00	0.00 ± 0.00	0.0 (0.9520, 0.6500)	1.3 (0.2156, 0.5674)	2.9 (0.1122, 0.7992)
676	______ASV15497	0.00 ± 0.00	0.00 ± 0.00	0.00 ± 0.00	0.00 ± 0.00	4.4 (0.0557, 0.2448)	0.1 (0.7817, 0.7000)	0.8 (0.3132, 0.8000)
677	______ASV15702	0.00 ± 0.00	0.00 ± 0.00	0.00 ± 0.00	0.00 ± 0.00	3.0 (0.0852, 0.3005)	2.9 (0.0976, 0.4725)	0.0 (0.8761, 0.8000)
678	______ASV15992	0.00 ± 0.00	0.00 ± 0.00	0.00 ± 0.00	0.00 ± 0.00	0.4 (0.5456, 0.5893)	2.0 (0.1668, 0.5482)	0.3 (0.6954, 0.8000)
679	______ASV1612	0.01 ± 0.00	0.02 ± 0.01	0.02 ± 0.00	0.03 ± 0.01	0.9 (0.4200, 0.5487)	2.2 (0.1687, 0.5495)	0.0 (0.9141, 0.8000)
680	______ASV16226	0.00 ± 0.00	0.00 ± 0.00	0.00 ± 0.00	0.00 ± 0.00	1.8 (0.1499, 0.3820)	1.7 (0.1753, 0.5553)	1.7 (0.1649, 0.7992)
681	______ASV16557	0.00 ± 0.00	0.00 ± 0.00	0.00 ± 0.00	0.00 ± 0.00	0.8 (0.5037, 0.5717)	0.1 (0.6690, 0.7000)	0.1 (0.9937, 0.8000)
682	______ASV16642	0.00 ± 0.00	0.00 ± 0.00	0.00 ± 0.00	0.00 ± 0.00	0.0 (0.8909, 0.6500)	1.3 (0.3574, 0.6261)	0.4 (0.5540, 0.8000)
683	______ASV16695	0.00 ± 0.00	0.00 ± 0.00	0.00 ± 0.00	0.00 ± 0.00	0.0 (1.0000, 0.6500)	0.0 (0.9308, 0.7000)	0.5 (0.7357, 0.8000)
684	______ASV1683	0.00 ± 0.00	0.00 ± 0.00	0.00 ± 0.00	0.00 ± 0.00	2.2 (0.1343, 0.3634)	0.1 (0.6914, 0.7000)	2.2 (0.1410, 0.7992)
685	______ASV16881	NA	NA	NA	NA	NA	NA	NA
686	______ASV1699	0.01 ± 0.00	0.01 ± 0.00	0.01 ± 0.00	0.01 ± 0.00	1.6 (0.2306, 0.4370)	0.1 (0.7829, 0.7000)	1.3 (0.2905, 0.8000)
687	______ASV17040	0.00 ± 0.00	0.00 ± 0.00	0.00 ± 0.00	0.00 ± 0.00	10.0 (0.0068, 0.0741)	10.0 (0.0068, 0.2031)	10.0 (0.0068, 0.5525)
688	______ASV17301	0.00 ± 0.00	0.00 ± 0.00	0.00 ± 0.00	0.00 ± 0.00	0.2 (0.5527, 0.5922)	1.5 (0.1873, 0.5674)	1.5 (0.2536, 0.8000)
689	______ASV17530	0.00 ± 0.00	0.00 ± 0.00	0.00 ± 0.00	0.00 ± 0.00	0.5 (0.3612, 0.5198)	0.0 (1.0000, 0.7000)	7.5 (0.0187, 0.6735)
690	______ASV17552	0.00 ± 0.00	0.00 ± 0.00	0.00 ± 0.00	0.00 ± 0.00	0.4 (1.0000, 0.6500)	1.6 (0.4681, 0.6520)	0.4 (1.0000, 0.8000)
691	______ASV1841	0.01 ± 0.00	0.02 ± 0.00	0.01 ± 0.00	0.02 ± 0.00	0.6 (0.4310, 0.5542)	2.4 (0.1368, 0.5199)	1.0 (0.3208, 0.8000)
692	______ASV1846	0.01 ± 0.00	0.01 ± 0.00	0.02 ± 0.00	0.01 ± 0.00	4.9 (0.0392, 0.2032)	0.0 (0.9713, 0.7000)	0.0 (0.8627, 0.8000)
693	______ASV1849	0.01 ± 0.00	0.02 ± 0.00	0.02 ± 0.00	0.02 ± 0.00	0.0 (0.9715, 0.6500)	2.6 (0.1248, 0.5026)	0.6 (0.4478, 0.8000)
694	______ASV1939	0.02 ± 0.00	0.02 ± 0.00	0.02 ± 0.00	0.02 ± 0.00	0.5 (0.4857, 0.5647)	3.3 (0.0882, 0.4610)	0.0 (0.8936, 0.8000)
695	______ASV1969	0.00 ± 0.00	0.00 ± 0.00	0.00 ± 0.00	0.00 ± 0.00	2.0 (0.4871, 0.5648)	0.0 (1.0000, 0.7000)	0.0 (1.0000, 0.8000)
696	______ASV2032	0.02 ± 0.01	0.02 ± 0.00	0.02 ± 0.01	0.02 ± 0.00	0.1 (0.7847, 0.6500)	0.8 (0.3967, 0.6403)	0.1 (0.7719, 0.8000)
697	______ASV2080	0.02 ± 0.00	0.02 ± 0.00	0.01 ± 0.00	0.02 ± 0.00	1.1 (0.2997, 0.4869)	0.0 (0.9813, 0.7000)	2.1 (0.1585, 0.7992)
698	______ASV2082	0.00 ± 0.00	0.00 ± 0.00	0.00 ± 0.00	0.00 ± 0.00	0.6 (0.3557, 0.5159)	2.6 (0.1090, 0.4873)	2.6 (0.1293, 0.7992)
699	______ASV2096	0.01 ± 0.00	0.02 ± 0.00	0.01 ± 0.00	0.02 ± 0.00	0.0 (0.9337, 0.6500)	3.5 (0.0749, 0.4434)	0.0 (0.9965, 0.8000)
700	______ASV2110	0.02 ± 0.00	0.03 ± 0.01	0.03 ± 0.00	0.03 ± 0.00	0.5 (0.4921, 0.5655)	1.3 (0.2668, 0.5910)	0.5 (0.4885, 0.8000)
701	______ASV2160	0.01 ± 0.00	0.02 ± 0.00	0.02 ± 0.00	0.02 ± 0.00	6.4 (0.0186, 0.1352)	3.8 (0.0717, 0.4360)	0.2 (0.6593, 0.8000)
702	______ASV2196	0.01 ± 0.00	0.02 ± 0.00	0.01 ± 0.00	0.02 ± 0.00	8.7 (0.0067, 0.0737)	18.3 (0.0006, 0.0814)	0.0 (0.9291, 0.8000)
703	______ASV2215	0.01 ± 0.00	0.01 ± 0.00	0.01 ± 0.00	0.01 ± 0.00	0.0 (0.9046, 0.6500)	0.0 (0.9145, 0.7000)	0.0 (0.8788, 0.8000)
704	______ASV2226	0.01 ± 0.00	0.01 ± 0.00	0.01 ± 0.00	0.01 ± 0.00	0.5 (0.5075, 0.5733)	2.7 (0.1096, 0.4881)	0.4 (0.5214, 0.8000)
705	______ASV2232	0.01 ± 0.00	0.02 ± 0.00	0.02 ± 0.00	0.01 ± 0.00	1.0 (0.3528, 0.5147)	1.6 (0.2252, 0.5674)	5.4 (0.0226, 0.7044)
706	______ASV2249	0.01 ± 0.00	0.01 ± 0.00	0.01 ± 0.00	0.01 ± 0.00	0.0 (0.8823, 0.6500)	6.8 (0.0182, 0.2899)	1.0 (0.3324, 0.8000)
707	______ASV2400	0.00 ± 0.00	0.00 ± 0.00	0.00 ± 0.00	0.00 ± 0.00	0.2 (0.6956, 0.6397)	0.2 (0.6922, 0.7000)	0.6 (0.5105, 0.8000)
708	______ASV2407	0.01 ± 0.00	0.02 ± 0.00	0.01 ± 0.00	0.01 ± 0.00	0.2 (0.6574, 0.6276)	0.3 (0.5991, 0.6893)	0.9 (0.3487, 0.8000)
709	______ASV2425	0.01 ± 0.00	0.01 ± 0.00	0.02 ± 0.00	0.02 ± 0.00	11.5 (0.0028, 0.0431)	0.2 (0.6812, 0.7000)	1.6 (0.2064, 0.7992)
710	______ASV2477	0.01 ± 0.00	0.01 ± 0.00	0.01 ± 0.00	0.01 ± 0.00	0.2 (0.6348, 0.6198)	0.0 (0.8399, 0.7000)	0.1 (0.7285, 0.8000)
711	______ASV2530	0.01 ± 0.00	0.01 ± 0.00	0.01 ± 0.00	0.01 ± 0.00	1.7 (0.2031, 0.4312)	0.1 (0.6923, 0.7000)	1.2 (0.2732, 0.8000)
712	______ASV2682	0.00 ± 0.00	0.01 ± 0.00	0.01 ± 0.00	0.01 ± 0.00	0.7 (0.4282, 0.5531)	0.6 (0.4362, 0.6520)	0.8 (0.3874, 0.8000)
713	______ASV2697	0.01 ± 0.00	0.01 ± 0.00	0.01 ± 0.00	0.01 ± 0.00	0.0 (0.8195, 0.6500)	0.0 (0.9828, 0.7000)	1.3 (0.2953, 0.8000)
714	______ASV282	0.04 ± 0.00	0.04 ± 0.00	0.06 ± 0.01	0.06 ± 0.01	9.0 (0.0041, 0.0536)	0.0 (0.8744, 0.7000)	0.0 (0.8913, 0.8000)
715	______ASV2822	0.00 ± 0.00	0.00 ± 0.00	0.00 ± 0.00	0.00 ± 0.00	0.4 (0.5681, 0.5975)	0.4 (0.5681, 0.6820)	3.5 (0.2225, 0.7992)
716	______ASV2878	0.00 ± 0.00	0.01 ± 0.00	0.01 ± 0.00	0.01 ± 0.00	2.0 (0.1863, 0.4140)	0.2 (0.6929, 0.7000)	0.8 (0.4300, 0.8000)
717	______ASV2898	0.01 ± 0.00	0.02 ± 0.00	0.01 ± 0.00	0.01 ± 0.00	0.2 (0.6248, 0.6149)	4.5 (0.0454, 0.3820)	1.9 (0.1824, 0.7992)
718	______ASV2943	0.01 ± 0.00	0.01 ± 0.00	0.01 ± 0.00	0.01 ± 0.00	1.5 (0.2280, 0.4353)	0.9 (0.3394, 0.6202)	0.0 (0.8169, 0.8000)
719	______ASV3262	0.00 ± 0.00	0.00 ± 0.00	0.00 ± 0.00	0.00 ± 0.00	2.3 (0.1892, 0.4175)	0.1 (0.7177, 0.7000)	0.0 (0.9501, 0.8000)
720	______ASV3264	0.00 ± 0.00	0.00 ± 0.00	0.00 ± 0.00	0.00 ± 0.00	0.4 (0.5652, 0.5965)	0.9 (0.4293, 0.6520)	0.0 (0.8382, 0.8000)
721	______ASV3292	0.01 ± 0.00	0.01 ± 0.00	0.02 ± 0.00	0.01 ± 0.00	0.1 (0.7846, 0.6500)	5.5 (0.0283, 0.3371)	1.4 (0.2514, 0.8000)
722	______ASV3319	0.01 ± 0.00	0.01 ± 0.00	0.01 ± 0.00	0.01 ± 0.00	0.2 (0.7149, 0.6457)	0.3 (0.5955, 0.6891)	0.0 (1.0000, 0.8000)
723	______ASV3343	0.01 ± 0.00	0.01 ± 0.00	0.01 ± 0.00	0.01 ± 0.00	0.1 (0.7434, 0.6500)	0.2 (0.6381, 0.6990)	2.1 (0.1559, 0.7992)
724	______ASV3387	0.01 ± 0.00	0.01 ± 0.00	0.02 ± 0.00	0.01 ± 0.00	0.1 (0.7682, 0.6500)	1.5 (0.2390, 0.5750)	4.9 (0.0360, 0.7228)
725	______ASV3521	0.01 ± 0.00	0.00 ± 0.00	0.00 ± 0.00	0.01 ± 0.00	0.3 (0.6462, 0.6233)	0.2 (0.6677, 0.7000)	1.2 (0.2824, 0.8000)
726	______ASV3541	0.00 ± 0.00	0.00 ± 0.00	0.00 ± 0.00	0.00 ± 0.00	0.4 (0.3422, 0.5085)	0.4 (0.3467, 0.6224)	3.5 (0.0994, 0.7877)
727	______ASV358	0.06 ± 0.01	0.07 ± 0.02	0.09 ± 0.01	0.09 ± 0.01	3.5 (0.0756, 0.2825)	0.2 (0.6571, 0.7000)	0.1 (0.7300, 0.8000)
728	______ASV3618	0.01 ± 0.00	0.01 ± 0.00	0.01 ± 0.00	0.01 ± 0.00	0.0 (0.9220, 0.6500)	1.0 (0.3371, 0.6199)	0.5 (0.4950, 0.8000)
729	______ASV3723	0.00 ± 0.00	0.00 ± 0.00	0.00 ± 0.00	0.00 ± 0.00	0.2 (0.8002, 0.6500)	0.1 (0.8765, 0.7000)	0.2 (0.6012, 0.8000)
730	______ASV3726	0.00 ± 0.00	0.00 ± 0.00	0.00 ± 0.00	0.00 ± 0.00	0.1 (0.7512, 0.6500)	1.9 (0.1888, 0.5674)	0.1 (0.8490, 0.8000)
731	______ASV3740	0.01 ± 0.00	0.01 ± 0.00	0.01 ± 0.00	0.01 ± 0.00	9.1 (0.0071, 0.0762)	0.4 (0.5119, 0.6607)	2.0 (0.1822, 0.7992)
732	______ASV3762	0.01 ± 0.00	0.01 ± 0.00	0.02 ± 0.00	0.02 ± 0.00	2.8 (0.1111, 0.3327)	1.1 (0.2984, 0.6053)	0.0 (0.8241, 0.8000)
733	______ASV392	0.06 ± 0.01	0.07 ± 0.01	0.11 ± 0.02	0.07 ± 0.01	3.6 (0.0707, 0.2723)	2.0 (0.1815, 0.5630)	4.3 (0.0513, 0.7311)
734	______ASV3975	0.00 ± 0.00	0.00 ± 0.00	0.00 ± 0.00	0.00 ± 0.00	1.3 (0.4237, 0.5511)	0.0 (0.9764, 0.7000)	0.0 (0.8878, 0.8000)
735	______ASV4080	0.00 ± 0.00	0.00 ± 0.00	0.00 ± 0.00	0.00 ± 0.00	8.2 (0.0082, 0.0830)	0.9 (0.3048, 0.6065)	4.9 (0.0369, 0.7228)
736	______ASV4142	0.00 ± 0.00	0.01 ± 0.00	0.01 ± 0.00	0.01 ± 0.00	1.3 (0.2547, 0.4538)	0.1 (0.7204, 0.7000)	1.8 (0.1966, 0.7992)
737	______ASV4294	0.00 ± 0.00	0.00 ± 0.00	0.00 ± 0.00	0.00 ± 0.00	0.2 (0.7465, 0.6500)	0.2 (0.7255, 0.7000)	0.0 (0.8346, 0.8000)
738	______ASV4409	0.01 ± 0.00	0.01 ± 0.00	0.01 ± 0.00	0.00 ± 0.00	0.4 (0.5204, 0.5792)	0.4 (0.4944, 0.6551)	0.1 (0.7882, 0.8000)
739	______ASV4513	0.00 ± 0.00	0.00 ± 0.00	0.01 ± 0.00	0.01 ± 0.00	8.3 (0.0078, 0.0808)	0.6 (0.4305, 0.6520)	0.1 (0.7381, 0.8000)
740	______ASV4569	0.00 ± 0.00	0.00 ± 0.00	0.00 ± 0.00	0.00 ± 0.00	3.4 (0.0495, 0.2288)	9.6 (0.0077, 0.2112)	3.4 (0.0509, 0.7305)
741	______ASV4600	0.01 ± 0.00	0.01 ± 0.00	0.01 ± 0.00	0.01 ± 0.00	0.6 (0.4436, 0.5608)	0.6 (0.4241, 0.6508)	3.0 (0.1050, 0.7937)
742	______ASV4628	0.01 ± 0.00	0.01 ± 0.00	0.01 ± 0.00	0.01 ± 0.00	8.1 (0.0100, 0.0943)	0.4 (0.5328, 0.6688)	1.7 (0.2083, 0.7992)
743	______ASV4757	0.00 ± 0.00	0.00 ± 0.00	0.00 ± 0.00	0.00 ± 0.00	9.9 (0.0048, 0.0596)	4.5 (0.0294, 0.3411)	1.1 (0.1993, 0.7992)
744	______ASV4779	0.00 ± 0.00	0.00 ± 0.00	0.01 ± 0.00	0.00 ± 0.00	0.4 (0.4895, 0.5650)	6.2 (0.0293, 0.3411)	13.1 (0.0017, 0.4712)
745	______ASV4797	0.01 ± 0.00	0.01 ± 0.00	0.01 ± 0.00	0.00 ± 0.00	0.2 (0.6855, 0.6372)	0.7 (0.4620, 0.6520)	0.4 (0.6144, 0.8000)
746	______ASV480	0.04 ± 0.01	0.05 ± 0.01	0.06 ± 0.01	0.07 ± 0.01	4.5 (0.0396, 0.2036)	0.6 (0.4516, 0.6520)	0.1 (0.7781, 0.8000)
747	______ASV4966	0.00 ± 0.00	0.01 ± 0.00	0.01 ± 0.00	0.01 ± 0.00	6.3 (0.0195, 0.1396)	0.1 (0.8157, 0.7000)	6.0 (0.0224, 0.7044)
748	______ASV4993	0.01 ± 0.00	0.01 ± 0.00	0.01 ± 0.00	0.00 ± 0.00	0.6 (0.4141, 0.5445)	0.1 (0.8379, 0.7000)	3.1 (0.1019, 0.7902)
749	______ASV5089	0.00 ± 0.00	0.01 ± 0.00	0.01 ± 0.00	0.01 ± 0.00	4.0 (0.0566, 0.2470)	0.0 (0.9957, 0.7000)	2.3 (0.1392, 0.7992)
750	______ASV5092	0.00 ± 0.00	0.00 ± 0.00	0.01 ± 0.00	0.01 ± 0.00	6.9 (0.0143, 0.1166)	0.4 (0.5040, 0.6600)	0.5 (0.4712, 0.8000)
751	______ASV5187	0.01 ± 0.00	0.01 ± 0.00	0.01 ± 0.00	0.00 ± 0.00	0.8 (0.3920, 0.5354)	0.0 (0.8473, 0.7000)	0.7 (0.4297, 0.8000)
752	______ASV5194	0.00 ± 0.00	0.00 ± 0.00	0.01 ± 0.00	0.00 ± 0.00	1.3 (0.2417, 0.4464)	3.9 (0.0601, 0.4129)	3.6 (0.0678, 0.7600)
753	______ASV5204	0.00 ± 0.00	0.00 ± 0.00	0.00 ± 0.00	0.00 ± 0.00	0.0 (0.8938, 0.6500)	0.2 (0.6049, 0.6906)	0.0 (0.8094, 0.8000)
754	______ASV5647	0.00 ± 0.00	0.00 ± 0.00	0.00 ± 0.00	0.00 ± 0.00	1.9 (0.1774, 0.4055)	0.8 (0.4179, 0.6488)	0.2 (0.6204, 0.8000)
755	______ASV567	0.01 ± 0.00	0.02 ± 0.00	0.02 ± 0.00	0.02 ± 0.00	1.6 (0.2205, 0.4326)	0.2 (0.6976, 0.7000)	0.7 (0.4106, 0.8000)
756	______ASV5710	NA	NA	NA	NA	NA	NA	NA
757	______ASV5727	0.00 ± 0.00	0.00 ± 0.00	0.00 ± 0.00	0.00 ± 0.00	0.0 (0.8266, 0.6500)	0.4 (0.6151, 0.6925)	0.0 (0.8733, 0.8000)
758	______ASV5799	0.01 ± 0.00	0.01 ± 0.00	0.01 ± 0.00	0.01 ± 0.00	0.1 (0.8357, 0.6500)	0.3 (0.6283, 0.6963)	0.0 (0.8893, 0.8000)
759	______ASV5935	NA	NA	NA	NA	NA	NA	NA
760	______ASV6098	0.01 ± 0.00	0.00 ± 0.00	0.01 ± 0.00	0.01 ± 0.00	1.5 (0.2494, 0.4504)	0.2 (0.6713, 0.7000)	0.0 (0.7903, 0.8000)
761	______ASV6196	NA	NA	NA	NA	NA	NA	NA
762	______ASV6207	0.00 ± 0.00	0.00 ± 0.00	0.00 ± 0.00	0.00 ± 0.00	0.6 (0.3438, 0.5087)	3.8 (0.0888, 0.4620)	0.0 (0.8372, 0.8000)
763	______ASV6232	0.00 ± 0.00	0.00 ± 0.00	0.00 ± 0.00	0.01 ± 0.00	4.8 (0.0442, 0.2148)	0.2 (0.6144, 0.6925)	0.8 (0.3501, 0.8000)
764	______ASV6268	0.00 ± 0.00	0.00 ± 0.00	0.01 ± 0.00	0.01 ± 0.00	3.8 (0.0723, 0.2759)	0.0 (0.9055, 0.7000)	0.1 (0.7159, 0.8000)
765	______ASV652	0.03 ± 0.00	0.03 ± 0.00	0.06 ± 0.01	0.06 ± 0.01	27.9 (0.0001, 0.0040)	0.2 (0.6296, 0.6968)	0.4 (0.5647, 0.8000)
766	______ASV6558	0.00 ± 0.00	0.00 ± 0.00	0.00 ± 0.00	0.00 ± 0.00	0.4 (0.4484, 0.5631)	5.8 (0.0314, 0.3496)	0.4 (0.4550, 0.8000)
767	______ASV6559	0.00 ± 0.00	0.00 ± 0.00	0.00 ± 0.00	0.00 ± 0.00	5.3 (0.0264, 0.1679)	2.4 (0.1450, 0.5298)	2.4 (0.1387, 0.7992)
768	______ASV659	0.01 ± 0.00	0.02 ± 0.00	0.02 ± 0.00	0.02 ± 0.00	0.6 (0.4311, 0.5542)	0.8 (0.3643, 0.6299)	4.0 (0.0552, 0.7311)
769	______ASV6593	0.00 ± 0.00	0.00 ± 0.00	0.00 ± 0.00	0.00 ± 0.00	3.7 (0.0674, 0.2675)	0.9 (0.2875, 0.6002)	0.2 (0.7217, 0.8000)
770	______ASV6683	0.00 ± 0.00	0.01 ± 0.00	0.01 ± 0.00	0.01 ± 0.00	0.1 (0.8009, 0.6500)	1.0 (0.3774, 0.6361)	1.1 (0.3494, 0.8000)
771	______ASV6951	0.00 ± 0.00	0.01 ± 0.01	0.00 ± 0.00	0.00 ± 0.00	1.0 (0.4670, 0.5646)	0.4 (0.9098, 0.7000)	1.7 (0.1069, 0.7957)
772	______ASV6973	0.00 ± 0.00	0.00 ± 0.00	0.00 ± 0.00	0.00 ± 0.00	0.1 (0.7326, 0.6494)	0.1 (0.7987, 0.7000)	0.1 (0.8688, 0.8000)
773	______ASV7057	0.00 ± 0.00	0.00 ± 0.00	0.00 ± 0.00	0.00 ± 0.00	0.1 (0.8134, 0.6500)	0.7 (0.4591, 0.6520)	0.7 (0.4322, 0.8000)
774	______ASV710	0.00 ± 0.00	0.01 ± 0.00	0.00 ± 0.00	0.01 ± 0.00	0.3 (0.6222, 0.6145)	2.9 (0.1012, 0.4756)	0.2 (0.6755, 0.8000)
775	______ASV7227	NA	NA	NA	NA	NA	NA	NA
776	______ASV732	0.01 ± 0.00	0.01 ± 0.00	0.01 ± 0.00	0.01 ± 0.00	3.7 (0.0680, 0.2680)	0.3 (0.5841, 0.6875)	0.2 (0.6985, 0.8000)
777	______ASV7390	0.00 ± 0.00	0.00 ± 0.00	0.00 ± 0.00	0.00 ± 0.00	0.0 (0.9177, 0.6500)	0.3 (0.6910, 0.7000)	0.0 (0.7707, 0.8000)
778	______ASV7466	0.00 ± 0.00	0.00 ± 0.00	0.00 ± 0.00	0.00 ± 0.00	0.4 (0.5558, 0.5929)	0.0 (0.9626, 0.7000)	0.8 (0.4033, 0.8000)
779	______ASV7486	0.00 ± 0.00	0.00 ± 0.00	0.00 ± 0.00	0.01 ± 0.00	0.3 (0.6205, 0.6138)	1.8 (0.1992, 0.5674)	0.6 (0.4532, 0.8000)
780	______ASV7500	0.00 ± 0.00	0.00 ± 0.00	0.00 ± 0.00	0.01 ± 0.00	6.5 (0.0142, 0.1162)	6.8 (0.0136, 0.2622)	1.3 (0.3084, 0.8000)
781	______ASV7597	0.00 ± 0.00	0.01 ± 0.00	0.00 ± 0.00	0.00 ± 0.00	1.9 (0.1702, 0.3976)	0.1 (0.6419, 0.6994)	2.9 (0.0986, 0.7877)
782	______ASV7608	0.00 ± 0.00	0.00 ± 0.00	0.00 ± 0.00	0.00 ± 0.00	1.0 (1.0000, 0.6500)	1.0 (1.0000, 0.7000)	1.0 (1.0000, 0.8000)
783	______ASV7690	NA	NA	NA	NA	NA	NA	NA
784	______ASV7769	0.00 ± 0.00	0.00 ± 0.00	0.01 ± 0.00	0.00 ± 0.00	3.8 (0.0652, 0.2643)	1.1 (0.2857, 0.5997)	0.9 (0.3134, 0.8000)
785	______ASV7780	0.00 ± 0.00	0.00 ± 0.00	0.00 ± 0.00	0.00 ± 0.00	4.7 (0.0518, 0.2351)	0.1 (0.6462, 0.6996)	0.5 (0.4316, 0.8000)
786	______ASV7793	0.00 ± 0.00	0.00 ± 0.00	0.00 ± 0.00	0.00 ± 0.00	0.2 (0.6556, 0.6269)	0.2 (0.7438, 0.7000)	0.3 (0.5458, 0.8000)
787	______ASV7803	0.00 ± 0.00	0.00 ± 0.00	0.01 ± 0.00	0.00 ± 0.00	4.9 (0.0305, 0.1807)	5.0 (0.0268, 0.3306)	2.0 (0.1790, 0.7992)
788	______ASV7920	NA	NA	NA	NA	NA	NA	NA
789	______ASV8016	0.00 ± 0.00	0.00 ± 0.00	0.00 ± 0.00	0.00 ± 0.00	1.0 (1.0000, 0.6500)	1.0 (1.0000, 0.7000)	1.0 (1.0000, 0.8000)
790	______ASV8043	NA	NA	NA	NA	NA	NA	NA
791	______ASV8187	0.00 ± 0.00	0.00 ± 0.00	0.00 ± 0.00	0.00 ± 0.00	0.1 (0.7905, 0.6500)	0.1 (0.8819, 0.7000)	1.1 (0.3519, 0.8000)
792	______ASV8188	0.00 ± 0.00	0.00 ± 0.00	0.00 ± 0.00	0.00 ± 0.00	1.2 (0.3195, 0.4977)	0.2 (0.6224, 0.6944)	0.0 (0.9877, 0.8000)
793	______ASV8208	0.00 ± 0.00	0.01 ± 0.00	0.00 ± 0.00	0.00 ± 0.00	0.1 (0.8402, 0.6500)	2.3 (0.1352, 0.5165)	3.2 (0.0854, 0.7859)
794	______ASV8222	0.00 ± 0.00	0.00 ± 0.00	0.00 ± 0.00	0.00 ± 0.00	1.3 (0.2626, 0.4603)	0.6 (0.4396, 0.6520)	0.5 (0.5275, 0.8000)
795	______ASV8282	0.00 ± 0.00	0.00 ± 0.00	0.00 ± 0.00	0.00 ± 0.00	0.7 (0.4494, 0.5631)	0.7 (0.4380, 0.6520)	0.0 (0.7831, 0.8000)
796	______ASV8325	0.00 ± 0.00	0.01 ± 0.00	0.00 ± 0.00	0.00 ± 0.00	0.3 (0.5360, 0.5849)	1.5 (0.2390, 0.5750)	2.5 (0.1291, 0.7992)
797	______ASV8373	0.01 ± 0.00	0.00 ± 0.00	0.00 ± 0.00	0.00 ± 0.00	2.0 (0.1597, 0.3891)	3.0 (0.0902, 0.4640)	0.2 (0.6542, 0.8000)
798	______ASV8413	0.00 ± 0.00	0.00 ± 0.00	0.00 ± 0.00	0.00 ± 0.00	1.0 (1.0000, 0.6500)	1.0 (1.0000, 0.7000)	1.0 (1.0000, 0.8000)
799	______ASV8675	0.00 ± 0.00	0.00 ± 0.00	0.00 ± 0.00	0.00 ± 0.00	2.0 (0.2611, 0.4594)	0.5 (0.4871, 0.6526)	0.5 (0.6617, 0.8000)
800	______ASV8724	0.00 ± 0.00	0.00 ± 0.00	0.00 ± 0.00	0.00 ± 0.00	0.4 (0.6650, 0.6302)	1.8 (0.2746, 0.5953)	0.0 (0.9614, 0.8000)
801	______ASV8737	0.00 ± 0.00	0.00 ± 0.00	0.00 ± 0.00	0.00 ± 0.00	1.7 (0.2443, 0.4477)	0.0 (0.9082, 0.7000)	0.1 (0.7567, 0.8000)
802	______ASV8753	0.00 ± 0.00	0.00 ± 0.00	0.00 ± 0.00	0.01 ± 0.00	0.0 (0.8641, 0.6500)	0.5 (0.5426, 0.6734)	2.0 (0.1711, 0.7992)
803	______ASV8789	0.00 ± 0.00	0.00 ± 0.00	0.00 ± 0.00	0.00 ± 0.00	1.8 (0.1372, 0.3666)	1.8 (0.1344, 0.5155)	5.0 (0.0291, 0.7228)
804	______ASV8799	0.00 ± 0.00	0.00 ± 0.00	0.00 ± 0.00	0.00 ± 0.00	0.3 (0.6657, 0.6305)	0.0 (0.9213, 0.7000)	0.0 (0.7781, 0.8000)
805	______ASV9279	0.00 ± 0.00	0.00 ± 0.00	0.01 ± 0.00	0.00 ± 0.00	1.5 (0.2446, 0.4477)	6.4 (0.0103, 0.2344)	0.2 (0.5765, 0.8000)
806	______ASV9349	NA	NA	NA	NA	NA	NA	NA
807	______ASV944	0.04 ± 0.01	0.02 ± 0.01	0.05 ± 0.01	0.05 ± 0.01	5.7 (0.0262, 0.1674)	1.6 (0.2216, 0.5674)	1.7 (0.2154, 0.7992)
808	______ASV9490	0.00 ± 0.00	0.00 ± 0.00	0.00 ± 0.00	0.00 ± 0.00	1.0 (1.0000, 0.6500)	1.0 (1.0000, 0.7000)	1.0 (1.0000, 0.8000)
809	______ASV9526	0.00 ± 0.00	0.00 ± 0.00	0.00 ± 0.00	0.00 ± 0.00	0.7 (0.4659, 0.5646)	0.7 (0.4650, 0.6520)	0.0 (0.9092, 0.8000)
810	______ASV9547	NA	NA	NA	NA	NA	NA	NA
811	______ASV955	0.00 ± 0.00	0.00 ± 0.00	0.00 ± 0.00	0.00 ± 0.00	0.0 (1.0000, 0.6500)	0.0 (1.0000, 0.7000)	2.0 (0.4783, 0.8000)
812	______ASV9597	0.00 ± 0.00	0.00 ± 0.00	0.01 ± 0.00	0.00 ± 0.00	6.6 (0.0145, 0.1170)	2.3 (0.1406, 0.5261)	0.1 (0.7482, 0.8000)
813	______ASV9637	0.00 ± 0.00	0.00 ± 0.00	0.00 ± 0.00	0.00 ± 0.00	1.5 (0.2891, 0.4790)	0.2 (0.6346, 0.6978)	0.2 (0.6993, 0.8000)
814	______ASV9662	0.00 ± 0.00	0.00 ± 0.00	0.00 ± 0.00	0.00 ± 0.00	0.0 (0.8293, 0.6500)	1.8 (0.2893, 0.6011)	0.5 (0.3704, 0.8000)
815	______ASV9806	NA	NA	NA	NA	NA	NA	NA
816	______ASV9870	0.00 ± 0.00	0.00 ± 0.00	0.00 ± 0.00	0.00 ± 0.00	0.3 (0.5594, 0.5940)	0.8 (0.3864, 0.6390)	0.0 (0.7888, 0.8000)
817	__o:Subgroup_13	0.20 ± 0.03	0.18 ± 0.01	0.16 ± 0.01	0.13 ± 0.01	9.7 (0.0034, 0.0479)	1.7 (0.2071, 0.5674)	0.0 (0.9226, 0.8000)
818	______ASV1076	0.03 ± 0.00	0.03 ± 0.00	0.02 ± 0.00	0.02 ± 0.00	13.2 (0.0025, 0.0399)	0.0 (0.9956, 0.7000)	0.3 (0.5735, 0.8000)
819	______ASV10785	0.00 ± 0.00	0.00 ± 0.00	0.00 ± 0.00	0.00 ± 0.00	0.5 (0.4429, 0.5604)	0.0 (0.9491, 0.7000)	0.5 (0.4510, 0.8000)
820	______ASV12153	0.00 ± 0.00	0.00 ± 0.00	0.00 ± 0.00	0.00 ± 0.00	0.3 (0.5115, 0.5753)	1.8 (0.1901, 0.5674)	0.8 (0.4368, 0.8000)
821	______ASV12515	0.00 ± 0.00	0.00 ± 0.00	0.00 ± 0.00	0.00 ± 0.00	0.9 (0.2960, 0.4835)	2.3 (0.1206, 0.4975)	7.6 (0.0128, 0.6371)
822	______ASV14953	0.00 ± 0.00	0.00 ± 0.00	0.00 ± 0.00	0.00 ± 0.00	0.1 (0.6802, 0.6359)	0.7 (0.4976, 0.6562)	0.7 (0.4698, 0.8000)
823	______ASV15753	0.00 ± 0.00	0.00 ± 0.00	0.00 ± 0.00	0.00 ± 0.00	0.0 (0.8344, 0.6500)	0.3 (0.6932, 0.7000)	1.5 (0.2845, 0.8000)
824	______ASV17179	0.00 ± 0.00	0.00 ± 0.00	0.00 ± 0.00	0.00 ± 0.00	3.6 (0.0631, 0.2601)	2.0 (0.1488, 0.5326)	0.2 (0.5562, 0.8000)
825	______ASV17539	0.00 ± 0.00	0.00 ± 0.00	0.00 ± 0.00	0.00 ± 0.00	1.2 (0.3238, 0.5000)	1.4 (0.2197, 0.5674)	0.3 (0.4923, 0.8000)
826	______ASV3167	0.01 ± 0.00	0.01 ± 0.00	0.01 ± 0.00	0.01 ± 0.00	0.1 (0.8054, 0.6500)	0.6 (0.4729, 0.6520)	0.2 (0.6590, 0.8000)
827	______ASV3372	0.01 ± 0.00	0.01 ± 0.00	0.01 ± 0.01	0.01 ± 0.00	0.9 (0.3991, 0.5395)	0.6 (0.5282, 0.6669)	0.3 (0.7036, 0.8000)
828	______ASV4743	0.02 ± 0.00	0.01 ± 0.00	0.01 ± 0.00	0.00 ± 0.00	17.1 (0.0013, 0.0258)	0.5 (0.4914, 0.6540)	0.0 (0.9413, 0.8000)
829	______ASV4899	0.01 ± 0.00	0.01 ± 0.00	0.00 ± 0.00	0.00 ± 0.00	8.8 (0.0066, 0.0729)	0.2 (0.6830, 0.7000)	0.0 (0.8419, 0.8000)
830	______ASV5446	0.01 ± 0.00	0.01 ± 0.00	0.01 ± 0.00	0.01 ± 0.00	0.0 (0.9062, 0.6500)	0.0 (0.8521, 0.7000)	0.0 (0.9052, 0.8000)
831	______ASV5465	0.01 ± 0.00	0.01 ± 0.00	0.01 ± 0.00	0.00 ± 0.00	0.2 (0.6156, 0.6125)	0.5 (0.5056, 0.6600)	0.2 (0.7116, 0.8000)
832	______ASV5865	0.00 ± 0.00	0.01 ± 0.00	0.00 ± 0.00	0.01 ± 0.00	3.6 (0.0800, 0.2911)	5.9 (0.0262, 0.3290)	0.1 (0.8383, 0.8000)
833	______ASV6309	0.01 ± 0.00	0.01 ± 0.00	0.01 ± 0.00	0.00 ± 0.00	1.4 (0.2569, 0.4556)	1.0 (0.3223, 0.6161)	1.3 (0.2757, 0.8000)
834	______ASV6613	0.00 ± 0.00	0.00 ± 0.00	0.01 ± 0.00	0.00 ± 0.00	1.3 (0.2990, 0.4864)	0.7 (0.4069, 0.6452)	0.1 (0.7857, 0.8000)
835	______ASV699	0.07 ± 0.01	0.05 ± 0.01	0.04 ± 0.01	0.04 ± 0.00	5.4 (0.0261, 0.1670)	1.7 (0.2167, 0.5674)	0.8 (0.3910, 0.8000)
836	______ASV7365	0.00 ± 0.00	0.00 ± 0.00	0.01 ± 0.00	0.00 ± 0.00	0.1 (0.7521, 0.6500)	1.3 (0.2533, 0.5841)	1.3 (0.2697, 0.8000)
837	______ASV7700	0.01 ± 0.00	0.00 ± 0.00	0.00 ± 0.00	0.00 ± 0.00	1.2 (0.2747, 0.4692)	1.2 (0.2715, 0.5940)	0.5 (0.4915, 0.8000)
838	______ASV8036	0.00 ± 0.00	0.00 ± 0.00	0.00 ± 0.00	0.00 ± 0.00	0.6 (0.4284, 0.5532)	0.0 (0.8684, 0.7000)	2.0 (0.1746, 0.7992)
839	______ASV8531	0.00 ± 0.00	0.01 ± 0.00	0.01 ± 0.00	0.00 ± 0.00	0.3 (0.5274, 0.5815)	0.1 (0.7023, 0.7000)	2.0 (0.1891, 0.7992)
840	______ASV9577	0.00 ± 0.00	0.01 ± 0.00	0.00 ± 0.00	0.00 ± 0.00	5.0 (0.0363, 0.1960)	1.0 (0.2997, 0.6053)	0.9 (0.3272, 0.8000)
841	______ASV9927	0.01 ± 0.00	0.00 ± 0.00	0.00 ± 0.00	0.00 ± 0.00	2.5 (0.1529, 0.3846)	0.6 (0.4625, 0.6520)	0.1 (0.8246, 0.8000)
842	__o:Subgroup_15	0.19 ± 0.04	0.18 ± 0.02	0.15 ± 0.01	0.13 ± 0.01	4.4 (0.0362, 0.1957)	0.4 (0.6011, 0.6896)	0.1 (0.8340, 0.8000)
843	______ASV10143	0.01 ± 0.00	0.00 ± 0.00	0.00 ± 0.00	0.00 ± 0.00	2.5 (0.1178, 0.3421)	3.8 (0.0607, 0.4134)	0.1 (0.8744, 0.8000)
844	______ASV10367	0.00 ± 0.00	0.01 ± 0.00	0.00 ± 0.00	0.00 ± 0.00	1.5 (0.2253, 0.4334)	1.5 (0.2316, 0.5707)	3.4 (0.0671, 0.7574)
845	______ASV10394	0.00 ± 0.00	0.00 ± 0.00	0.00 ± 0.00	0.00 ± 0.00	4.6 (0.0454, 0.2185)	0.5 (0.4037, 0.6433)	0.5 (0.4571, 0.8000)
846	______ASV11656	0.00 ± 0.00	0.00 ± 0.00	0.00 ± 0.00	0.00 ± 0.00	3.3 (0.1024, 0.3207)	0.0 (0.9155, 0.7000)	0.0 (0.9345, 0.8000)
847	______ASV12548	0.00 ± 0.00	0.00 ± 0.00	0.00 ± 0.00	0.00 ± 0.00	0.1 (0.7984, 0.6500)	3.2 (0.1391, 0.5243)	0.1 (0.7895, 0.8000)
848	______ASV12990	0.00 ± 0.00	0.00 ± 0.00	0.00 ± 0.00	0.00 ± 0.00	2.7 (0.1550, 0.3860)	0.1 (0.9118, 0.7000)	1.0 (0.3358, 0.8000)
849	______ASV14387	0.00 ± 0.00	0.00 ± 0.00	0.00 ± 0.00	0.00 ± 0.00	3.1 (0.0869, 0.3028)	4.6 (0.0208, 0.2993)	3.1 (0.0849, 0.7859)
850	______ASV2411	0.02 ± 0.00	0.01 ± 0.00	0.01 ± 0.00	0.01 ± 0.00	5.4 (0.0302, 0.1794)	0.7 (0.4168, 0.6488)	2.9 (0.1059, 0.7954)
851	______ASV267	0.11 ± 0.03	0.11 ± 0.02	0.08 ± 0.01	0.08 ± 0.01	2.5 (0.1310, 0.3610)	0.0 (0.9437, 0.7000)	0.0 (0.9417, 0.8000)
852	______ASV3183	0.01 ± 0.00	0.01 ± 0.00	0.01 ± 0.00	0.01 ± 0.00	3.8 (0.0685, 0.2688)	0.9 (0.3449, 0.6213)	0.6 (0.4630, 0.8000)
853	______ASV4009	0.01 ± 0.00	0.01 ± 0.00	0.01 ± 0.00	0.01 ± 0.00	0.1 (0.7720, 0.6500)	0.1 (0.7556, 0.7000)	0.0 (0.9276, 0.8000)
854	______ASV6876	0.00 ± 0.00	0.00 ± 0.00	0.00 ± 0.00	0.00 ± 0.00	0.1 (0.6371, 0.6209)	6.6 (0.0200, 0.2993)	0.7 (0.3580, 0.8000)
855	______ASV8382	0.00 ± 0.00	0.01 ± 0.00	0.00 ± 0.00	0.00 ± 0.00	0.1 (0.7226, 0.6470)	0.3 (0.5503, 0.6767)	3.1 (0.1008, 0.7884)
856	______ASV9260	0.00 ± 0.00	0.00 ± 0.00	0.00 ± 0.00	0.00 ± 0.00	0.0 (0.9145, 0.6500)	1.1 (0.3412, 0.6202)	1.2 (0.3083, 0.8000)
857	______ASV9551	0.00 ± 0.00	0.00 ± 0.00	0.00 ± 0.00	0.00 ± 0.00	0.0 (0.8847, 0.6500)	0.0 (0.9477, 0.7000)	0.0 (0.9824, 0.8000)
858	______ASV9706	0.00 ± 0.00	0.00 ± 0.00	0.00 ± 0.00	0.00 ± 0.00	0.8 (0.4407, 0.5589)	0.0 (0.7569, 0.7000)	0.2 (0.7153, 0.8000)
859	______ASV9741	0.00 ± 0.00	0.00 ± 0.00	0.00 ± 0.00	0.00 ± 0.00	0.0 (0.8868, 0.6500)	0.1 (0.7330, 0.7000)	1.9 (0.1984, 0.7992)
860	__o:Subgroup_2	2.36 ± 0.10	2.07 ± 0.17	2.07 ± 0.25	1.56 ± 0.06	6.0 (0.0212, 0.1462)	6.1 (0.0220, 0.3083)	0.5 (0.5131, 0.8000)
861	______ASV10308	0.01 ± 0.00	0.00 ± 0.00	0.00 ± 0.00	0.00 ± 0.00	2.1 (0.1770, 0.4054)	3.0 (0.0986, 0.4725)	3.0 (0.1050, 0.7937)
862	______ASV10432	0.00 ± 0.00	0.00 ± 0.00	0.00 ± 0.00	0.00 ± 0.00	1.8 (0.2336, 0.4401)	0.2 (0.7151, 0.7000)	0.2 (0.6428, 0.8000)
863	______ASV10566	0.00 ± 0.00	0.00 ± 0.00	0.01 ± 0.01	0.00 ± 0.00	2.2 (0.0444, 0.2150)	0.2 (0.9297, 0.7000)	0.4 (0.8263, 0.8000)
864	______ASV10649	0.01 ± 0.00	0.00 ± 0.00	0.00 ± 0.00	0.00 ± 0.00	0.6 (0.4447, 0.5614)	6.7 (0.0104, 0.2357)	2.3 (0.1487, 0.7992)
865	______ASV10808	0.00 ± 0.00	0.00 ± 0.00	0.00 ± 0.00	0.00 ± 0.00	0.4 (0.6226, 0.6146)	0.0 (0.8399, 0.7000)	2.1 (0.1794, 0.7992)
866	______ASV11198	0.00 ± 0.00	0.00 ± 0.00	0.00 ± 0.00	0.00 ± 0.00	0.0 (0.9728, 0.6500)	0.1 (0.7643, 0.7000)	2.0 (0.2213, 0.7992)
867	______ASV11610	0.00 ± 0.00	0.00 ± 0.00	0.00 ± 0.00	0.00 ± 0.00	1.7 (0.2313, 0.4375)	0.1 (0.8465, 0.7000)	0.9 (0.4028, 0.8000)
868	______ASV11648	0.00 ± 0.00	0.00 ± 0.00	0.00 ± 0.00	0.00 ± 0.00	1.8 (0.1470, 0.3785)	0.7 (0.3318, 0.6190)	3.5 (0.0706, 0.7672)
869	______ASV1171	0.04 ± 0.00	0.03 ± 0.01	0.03 ± 0.00	0.02 ± 0.00	1.9 (0.1800, 0.4075)	2.0 (0.1722, 0.5506)	0.6 (0.4429, 0.8000)
870	______ASV11784	0.00 ± 0.00	0.00 ± 0.00	0.00 ± 0.00	0.00 ± 0.00	0.3 (0.5997, 0.6076)	0.9 (0.4284, 0.6520)	0.3 (0.5539, 0.8000)
871	______ASV1211	0.03 ± 0.01	0.03 ± 0.00	0.03 ± 0.00	0.03 ± 0.01	0.1 (0.7246, 0.6474)	0.5 (0.4920, 0.6541)	0.2 (0.6619, 0.8000)
872	______ASV13163	0.00 ± 0.00	0.00 ± 0.00	0.00 ± 0.00	0.00 ± 0.00	3.7 (0.0512, 0.2336)	0.7 (0.3317, 0.6190)	3.8 (0.0527, 0.7311)
873	______ASV1348	0.04 ± 0.01	0.03 ± 0.01	0.03 ± 0.01	0.02 ± 0.00	1.0 (0.3295, 0.5030)	3.3 (0.0850, 0.4568)	0.0 (0.9143, 0.8000)
874	______ASV13628	0.00 ± 0.00	0.00 ± 0.00	0.00 ± 0.00	0.00 ± 0.00	0.6 (0.3767, 0.5276)	5.6 (0.0200, 0.2993)	3.5 (0.0670, 0.7573)
875	______ASV13660	0.00 ± 0.00	0.00 ± 0.00	0.00 ± 0.00	0.00 ± 0.00	0.0 (0.8713, 0.6500)	0.0 (0.9440, 0.7000)	0.5 (0.4776, 0.8000)
876	______ASV141	0.15 ± 0.03	0.15 ± 0.03	0.15 ± 0.01	0.13 ± 0.01	0.3 (0.5989, 0.6073)	0.2 (0.6579, 0.7000)	0.2 (0.6591, 0.8000)
877	______ASV14412	0.00 ± 0.00	0.00 ± 0.00	0.00 ± 0.00	0.00 ± 0.00	0.1 (0.7557, 0.6500)	0.0 (0.9350, 0.7000)	0.1 (0.7936, 0.8000)
878	______ASV14556	0.00 ± 0.00	0.00 ± 0.00	0.00 ± 0.00	0.00 ± 0.00	0.1 (0.9586, 0.6500)	1.0 (0.4615, 0.6520)	0.1 (0.9503, 0.8000)
879	______ASV14567	0.00 ± 0.00	0.00 ± 0.00	0.00 ± 0.00	0.00 ± 0.00	0.2 (0.6952, 0.6396)	0.9 (0.3191, 0.6148)	2.0 (0.1711, 0.7992)
880	______ASV14574	0.00 ± 0.00	0.00 ± 0.00	0.00 ± 0.00	0.00 ± 0.00	0.5 (0.4063, 0.5417)	1.5 (0.2965, 0.6040)	0.0 (0.7961, 0.8000)
881	______ASV17058	0.00 ± 0.00	0.00 ± 0.00	0.00 ± 0.00	0.00 ± 0.00	1.5 (0.2337, 0.4402)	0.6 (0.4300, 0.6520)	1.3 (0.2984, 0.8000)
882	______ASV1784	0.02 ± 0.00	0.02 ± 0.00	0.02 ± 0.00	0.01 ± 0.00	0.1 (0.7648, 0.6500)	2.6 (0.1178, 0.4956)	0.3 (0.5570, 0.8000)
883	______ASV1888	0.02 ± 0.00	0.02 ± 0.00	0.01 ± 0.00	0.01 ± 0.00	3.8 (0.0664, 0.2658)	0.0 (0.9609, 0.7000)	0.8 (0.3743, 0.8000)
884	______ASV2028	0.01 ± 0.00	0.02 ± 0.00	0.02 ± 0.00	0.02 ± 0.00	9.0 (0.0076, 0.0795)	0.5 (0.4883, 0.6526)	0.0 (0.8667, 0.8000)
885	______ASV204	0.15 ± 0.01	0.16 ± 0.01	0.10 ± 0.01	0.10 ± 0.01	31.4 (0.0001, 0.0040)	0.1 (0.7616, 0.7000)	0.4 (0.5576, 0.8000)
886	______ASV2159	0.02 ± 0.00	0.02 ± 0.00	0.02 ± 0.00	0.01 ± 0.00	0.2 (0.6938, 0.6393)	0.9 (0.3443, 0.6213)	1.2 (0.2770, 0.8000)
887	______ASV2291	0.02 ± 0.00	0.02 ± 0.00	0.02 ± 0.00	0.01 ± 0.00	1.4 (0.2474, 0.4495)	0.3 (0.5755, 0.6843)	1.7 (0.1966, 0.7992)
888	______ASV2328	0.02 ± 0.00	0.02 ± 0.01	0.02 ± 0.00	0.01 ± 0.00	3.4 (0.0759, 0.2829)	0.1 (0.7875, 0.7000)	0.7 (0.4180, 0.8000)
889	______ASV233	0.16 ± 0.02	0.13 ± 0.02	0.09 ± 0.01	0.07 ± 0.01	14.8 (0.0010, 0.0212)	2.5 (0.1261, 0.5044)	0.0 (0.9287, 0.8000)
890	______ASV235	0.17 ± 0.05	0.10 ± 0.02	0.09 ± 0.01	0.09 ± 0.00	2.8 (0.0443, 0.2149)	1.6 (0.2145, 0.5674)	1.5 (0.2399, 0.8000)
891	______ASV2474	0.01 ± 0.00	0.01 ± 0.00	0.01 ± 0.00	0.02 ± 0.01	2.0 (0.1847, 0.4116)	0.0 (0.8437, 0.7000)	1.3 (0.2977, 0.8000)
892	______ASV2531	0.01 ± 0.00	0.01 ± 0.00	0.03 ± 0.01	0.01 ± 0.00	0.9 (0.5277, 0.5816)	1.5 (0.1954, 0.5674)	1.2 (0.3169, 0.8000)
893	______ASV2604	0.01 ± 0.00	0.02 ± 0.00	0.02 ± 0.01	0.01 ± 0.00	0.4 (0.5654, 0.5965)	0.6 (0.4753, 0.6520)	1.3 (0.2800, 0.8000)
894	______ASV277	0.14 ± 0.01	0.09 ± 0.01	0.09 ± 0.02	0.07 ± 0.01	6.3 (0.0211, 0.1460)	4.4 (0.0501, 0.3903)	0.7 (0.3962, 0.8000)
895	______ASV285	0.09 ± 0.01	0.12 ± 0.02	0.10 ± 0.01	0.08 ± 0.00	1.4 (0.2702, 0.4653)	0.1 (0.8754, 0.7000)	4.4 (0.0181, 0.6720)
896	______ASV2876	0.01 ± 0.00	0.01 ± 0.00	0.01 ± 0.00	0.01 ± 0.00	0.1 (0.8190, 0.6500)	0.0 (0.9341, 0.7000)	0.7 (0.4214, 0.8000)
897	______ASV3174	NA	NA	NA	NA	NA	NA	NA
898	______ASV3247	0.01 ± 0.00	0.01 ± 0.00	0.01 ± 0.00	0.01 ± 0.00	0.1 (0.7791, 0.6500)	0.0 (0.9718, 0.7000)	2.1 (0.1611, 0.7992)
899	______ASV3305	0.01 ± 0.00	0.00 ± 0.00	0.00 ± 0.00	0.03 ± 0.01	2.3 (0.1784, 0.4066)	2.1 (0.2012, 0.5674)	4.4 (0.0294, 0.7228)
900	______ASV3428	0.01 ± 0.00	0.01 ± 0.00	0.01 ± 0.00	0.01 ± 0.00	0.0 (0.8360, 0.6500)	0.1 (0.7603, 0.7000)	1.3 (0.2601, 0.8000)
901	______ASV370	0.07 ± 0.01	0.06 ± 0.01	0.14 ± 0.10	0.04 ± 0.00	0.3 (0.9883, 0.6500)	1.1 (0.4133, 0.6475)	0.9 (0.6016, 0.8000)
902	______ASV3781	0.01 ± 0.00	0.01 ± 0.00	0.03 ± 0.02	0.01 ± 0.00	0.6 (0.8537, 0.6500)	0.9 (0.5777, 0.6850)	0.7 (0.7910, 0.8000)
903	______ASV3891	0.01 ± 0.00	0.01 ± 0.00	0.01 ± 0.00	0.01 ± 0.00	0.1 (0.7135, 0.6454)	3.8 (0.0613, 0.4134)	1.2 (0.2911, 0.8000)
904	______ASV44	0.43 ± 0.06	0.34 ± 0.04	0.30 ± 0.03	0.25 ± 0.02	7.7 (0.0093, 0.0900)	2.9 (0.1003, 0.4743)	0.3 (0.6140, 0.8000)
905	______ASV4528	0.01 ± 0.00	0.01 ± 0.00	0.01 ± 0.00	0.01 ± 0.00	0.7 (0.4403, 0.5589)	0.1 (0.7129, 0.7000)	0.1 (0.6929, 0.8000)
906	______ASV4819	0.02 ± 0.00	0.01 ± 0.00	0.01 ± 0.00	0.01 ± 0.00	3.2 (0.0949, 0.3131)	4.5 (0.0506, 0.3912)	4.4 (0.0457, 0.7228)
907	______ASV4887	0.01 ± 0.00	0.01 ± 0.00	0.01 ± 0.00	0.00 ± 0.00	2.4 (0.1417, 0.3727)	0.7 (0.4161, 0.6488)	0.3 (0.6140, 0.8000)
908	______ASV497	0.07 ± 0.01	0.07 ± 0.02	0.06 ± 0.01	0.05 ± 0.00	3.6 (0.0725, 0.2764)	0.0 (0.9021, 0.7000)	0.4 (0.5486, 0.8000)
909	______ASV5039	0.01 ± 0.00	0.01 ± 0.00	0.01 ± 0.00	0.00 ± 0.00	0.0 (0.8508, 0.6500)	2.0 (0.1768, 0.5573)	0.5 (0.5031, 0.8000)
910	______ASV5406	0.01 ± 0.00	0.00 ± 0.00	0.01 ± 0.00	0.01 ± 0.00	6.8 (0.0166, 0.1265)	1.7 (0.2106, 0.5674)	0.0 (0.8696, 0.8000)
911	______ASV56	0.39 ± 0.05	0.35 ± 0.05	0.26 ± 0.01	0.25 ± 0.02	9.9 (0.0028, 0.0431)	0.4 (0.5752, 0.6843)	0.1 (0.7412, 0.8000)
912	______ASV5796	0.00 ± 0.00	0.01 ± 0.00	0.01 ± 0.00	0.00 ± 0.00	4.3 (0.0467, 0.2215)	2.3 (0.1424, 0.5275)	6.8 (0.0195, 0.6846)
913	______ASV5876	0.00 ± 0.00	0.01 ± 0.00	0.00 ± 0.00	0.00 ± 0.00	6.7 (0.0160, 0.1249)	0.7 (0.3898, 0.6393)	0.1 (0.7667, 0.8000)
914	______ASV5905	0.01 ± 0.00	0.00 ± 0.00	0.00 ± 0.00	0.01 ± 0.00	0.1 (0.7039, 0.6426)	0.3 (0.5326, 0.6688)	4.1 (0.0473, 0.7255)
915	______ASV6066	0.01 ± 0.00	0.00 ± 0.00	0.01 ± 0.00	0.00 ± 0.00	1.5 (0.2310, 0.4373)	2.3 (0.1399, 0.5251)	0.0 (0.9574, 0.8000)
916	______ASV6150	0.01 ± 0.00	0.01 ± 0.00	0.01 ± 0.01	0.00 ± 0.00	0.2 (0.7805, 0.6500)	0.9 (0.3964, 0.6403)	1.4 (0.2693, 0.8000)
917	______ASV6171	0.01 ± 0.00	0.01 ± 0.00	0.01 ± 0.00	0.00 ± 0.00	4.0 (0.0461, 0.2203)	4.1 (0.0446, 0.3777)	0.1 (0.7203, 0.8000)
918	______ASV6427	0.01 ± 0.01	0.00 ± 0.00	0.01 ± 0.00	0.00 ± 0.00	0.0 (0.8634, 0.6500)	4.3 (0.0267, 0.3298)	0.7 (0.4734, 0.8000)
919	______ASV6598	0.01 ± 0.00	0.00 ± 0.00	0.00 ± 0.00	0.00 ± 0.00	0.4 (0.4779, 0.5646)	1.6 (0.2032, 0.5674)	1.7 (0.2002, 0.7992)
920	______ASV7254	0.00 ± 0.00	0.00 ± 0.00	0.00 ± 0.00	0.00 ± 0.00	0.0 (0.9804, 0.6500)	0.1 (0.6997, 0.7000)	1.2 (0.3317, 0.8000)
921	______ASV7572	0.00 ± 0.00	0.01 ± 0.01	0.00 ± 0.00	0.00 ± 0.00	0.7 (0.8958, 0.6500)	0.8 (0.7792, 0.7000)	0.8 (0.7919, 0.8000)
922	______ASV7649	0.00 ± 0.00	0.00 ± 0.00	0.00 ± 0.00	0.00 ± 0.00	0.0 (0.9255, 0.6500)	0.0 (0.8138, 0.7000)	0.3 (0.5867, 0.8000)
923	______ASV7784	0.00 ± 0.00	0.00 ± 0.00	0.01 ± 0.01	0.00 ± 0.00	0.5 (0.7915, 0.6500)	2.3 (0.0189, 0.2941)	0.7 (0.6757, 0.8000)
924	______ASV8041	0.01 ± 0.00	0.00 ± 0.00	0.00 ± 0.00	0.00 ± 0.00	2.9 (0.1041, 0.3227)	5.3 (0.0320, 0.3526)	2.8 (0.1201, 0.7992)
925	______ASV8095	0.00 ± 0.00	0.01 ± 0.00	0.00 ± 0.00	0.01 ± 0.00	0.3 (0.6275, 0.6164)	0.8 (0.3906, 0.6393)	0.0 (0.9869, 0.8000)
926	______ASV8281	0.00 ± 0.00	0.00 ± 0.00	0.01 ± 0.01	0.00 ± 0.00	0.3 (0.9467, 0.6500)	1.8 (0.0912, 0.4659)	0.8 (0.6055, 0.8000)
927	______ASV8381	0.00 ± 0.00	0.00 ± 0.00	0.00 ± 0.00	0.00 ± 0.00	0.9 (0.3647, 0.5213)	0.5 (0.5084, 0.6602)	0.2 (0.6870, 0.8000)
928	______ASV8504	0.00 ± 0.00	0.00 ± 0.00	0.00 ± 0.00	0.00 ± 0.00	0.5 (0.4821, 0.5646)	1.2 (0.3425, 0.6208)	1.3 (0.2510, 0.8000)
929	______ASV8731	0.00 ± 0.00	0.00 ± 0.00	0.00 ± 0.00	0.00 ± 0.00	0.1 (0.6978, 0.6402)	1.3 (0.2726, 0.5945)	2.2 (0.1585, 0.7992)
930	______ASV9039	0.00 ± 0.00	0.00 ± 0.00	0.00 ± 0.00	0.00 ± 0.00	0.5 (0.5369, 0.5850)	0.6 (0.5038, 0.6600)	0.0 (0.9324, 0.8000)
931	______ASV936	0.04 ± 0.01	0.05 ± 0.02	0.03 ± 0.00	0.02 ± 0.00	3.0 (0.0714, 0.2737)	0.0 (0.8984, 0.7000)	1.5 (0.2616, 0.8000)
932	______ASV966	0.00 ± 0.00	0.00 ± 0.00	0.14 ± 0.14	0.00 ± 0.00	1.0 (0.1625, 0.3906)	1.0 (0.8961, 0.7000)	1.0 (0.3595, 0.8000)
933	______ASV9854	0.00 ± 0.00	0.00 ± 0.00	0.00 ± 0.00	0.00 ± 0.00	1.5 (0.2651, 0.4618)	0.0 (0.9856, 0.7000)	0.4 (0.5464, 0.8000)
934	______ASV9936	0.00 ± 0.00	0.00 ± 0.00	0.00 ± 0.00	0.00 ± 0.00	0.3 (0.5352, 0.5844)	0.9 (0.3180, 0.6140)	4.1 (0.0615, 0.7535)
935	_c:AT-s3-28	0.01 ± 0.00	0.01 ± 0.00	0.01 ± 0.00	0.01 ± 0.00	0.3 (0.6032, 0.6085)	0.9 (0.3797, 0.6374)	0.0 (0.9602, 0.8000)
936	______ASV14416	0.00 ± 0.00	0.00 ± 0.00	0.00 ± 0.00	0.00 ± 0.00	0.4 (0.5740, 0.5999)	1.5 (0.2939, 0.6029)	0.3 (0.6315, 0.8000)
937	______ASV15054	0.00 ± 0.00	0.00 ± 0.00	0.00 ± 0.00	0.00 ± 0.00	0.1 (0.6886, 0.6380)	0.1 (0.7685, 0.7000)	0.6 (0.5595, 0.8000)
938	______ASV6612	0.01 ± 0.00	0.00 ± 0.00	0.01 ± 0.00	0.01 ± 0.00	0.0 (0.8426, 0.6500)	0.2 (0.7206, 0.7000)	0.4 (0.5433, 0.8000)
939	_c:Blastocatellia	1.62 ± 0.07	1.83 ± 0.09	1.57 ± 0.12	1.51 ± 0.06	4.3 (0.0511, 0.2335)	0.7 (0.4147, 0.6477)	2.3 (0.1376, 0.7992)
940	______ASV14485	0.00 ± 0.00	0.00 ± 0.00	0.00 ± 0.00	0.00 ± 0.00	0.5 (0.3723, 0.5261)	0.3 (0.6014, 0.6896)	3.7 (0.0798, 0.7847)
941	__o:11-24	0.55 ± 0.05	0.59 ± 0.03	0.58 ± 0.05	0.50 ± 0.03	0.5 (0.4713, 0.5646)	0.2 (0.6634, 0.7000)	1.9 (0.1940, 0.7992)
942	______ASV10190	0.00 ± 0.00	0.01 ± 0.00	0.00 ± 0.00	0.00 ± 0.00	0.5 (0.6733, 0.6338)	0.1 (0.8867, 0.7000)	2.6 (0.0657, 0.7551)
943	______ASV1035	0.00 ± 0.00	0.00 ± 0.00	0.00 ± 0.00	0.00 ± 0.00	0.4 (0.5026, 0.5713)	1.6 (0.2761, 0.5962)	0.3 (0.7165, 0.8000)
944	______ASV10582	0.00 ± 0.00	0.00 ± 0.00	0.00 ± 0.00	0.00 ± 0.00	1.4 (0.4058, 0.5415)	0.3 (0.8033, 0.7000)	1.4 (0.3267, 0.8000)
945	______ASV10631	0.00 ± 0.00	0.00 ± 0.00	0.00 ± 0.00	0.00 ± 0.00	1.0 (0.3733, 0.5261)	0.1 (0.8537, 0.7000)	0.5 (0.5276, 0.8000)
946	______ASV1114	0.02 ± 0.00	0.03 ± 0.01	0.05 ± 0.01	0.03 ± 0.00	3.2 (0.0923, 0.3108)	0.9 (0.3790, 0.6369)	5.7 (0.0243, 0.7096)
947	______ASV11212	0.00 ± 0.00	0.00 ± 0.00	0.00 ± 0.00	0.00 ± 0.00	0.0 (1.0000, 0.6500)	2.0 (0.4764, 0.6520)	0.0 (1.0000, 0.8000)
948	______ASV11762	0.00 ± 0.00	0.00 ± 0.00	0.00 ± 0.00	0.00 ± 0.00	0.6 (0.4053, 0.5415)	0.5 (0.4055, 0.6445)	10.4 (0.0050, 0.5387)
949	______ASV11987	NA	NA	NA	NA	NA	NA	NA
950	______ASV1199	0.03 ± 0.00	0.03 ± 0.00	0.03 ± 0.01	0.03 ± 0.00	1.2 (0.2850, 0.4765)	0.0 (0.9288, 0.7000)	0.0 (0.9785, 0.8000)
951	______ASV12084	0.00 ± 0.00	0.00 ± 0.00	0.00 ± 0.00	0.00 ± 0.00	0.4 (0.4997, 0.5699)	0.3 (0.6710, 0.7000)	0.3 (0.6475, 0.8000)
952	______ASV12525	0.00 ± 0.00	0.00 ± 0.00	0.00 ± 0.00	0.00 ± 0.00	0.1 (0.7243, 0.6474)	0.0 (0.8857, 0.7000)	2.1 (0.1840, 0.7992)
953	______ASV12831	0.00 ± 0.00	0.00 ± 0.00	0.00 ± 0.00	0.00 ± 0.00	0.1 (0.7501, 0.6500)	0.1 (0.8366, 0.7000)	2.0 (0.2231, 0.7992)
954	______ASV13237	0.00 ± 0.00	0.00 ± 0.00	0.01 ± 0.00	0.00 ± 0.00	0.4 (0.4508, 0.5631)	1.3 (0.2420, 0.5764)	5.7 (0.0264, 0.7220)
955	______ASV13392	0.00 ± 0.00	0.00 ± 0.00	0.00 ± 0.00	0.00 ± 0.00	0.1 (0.7562, 0.6500)	0.4 (0.5548, 0.6789)	0.0 (0.9077, 0.8000)
956	______ASV14303	0.00 ± 0.00	0.00 ± 0.00	0.00 ± 0.00	0.00 ± 0.00	0.0 (0.9980, 0.6500)	0.0 (0.9373, 0.7000)	0.4 (0.5726, 0.8000)
957	______ASV14322	NA	NA	NA	NA	NA	NA	NA
958	______ASV14825	0.00 ± 0.00	0.00 ± 0.00	0.00 ± 0.00	0.00 ± 0.00	0.1 (0.9596, 0.6500)	1.4 (0.3265, 0.6184)	0.2 (0.5245, 0.8000)
959	______ASV15068	0.00 ± 0.00	0.00 ± 0.00	0.00 ± 0.00	0.00 ± 0.00	0.1 (0.7600, 0.6500)	0.4 (0.5487, 0.6763)	0.1 (0.7699, 0.8000)
960	______ASV15142	0.00 ± 0.00	0.00 ± 0.00	0.00 ± 0.00	0.00 ± 0.00	0.0 (0.8776, 0.6500)	1.1 (0.3237, 0.6166)	0.0 (0.8357, 0.8000)
961	______ASV15602	0.00 ± 0.00	0.00 ± 0.00	0.00 ± 0.00	0.00 ± 0.00	0.0 (0.9625, 0.6500)	0.2 (0.8006, 0.7000)	0.0 (0.8588, 0.8000)
962	______ASV16383	0.00 ± 0.00	0.00 ± 0.00	0.00 ± 0.00	0.00 ± 0.00	0.7 (1.0000, 0.6500)	0.7 (1.0000, 0.7000)	1.3 (0.4857, 0.8000)
963	______ASV16425	0.00 ± 0.00	0.00 ± 0.00	0.00 ± 0.00	0.00 ± 0.00	0.1 (0.8157, 0.6500)	0.0 (0.9855, 0.7000)	0.1 (0.8650, 0.8000)
964	______ASV16802	0.00 ± 0.00	0.00 ± 0.00	0.00 ± 0.00	0.00 ± 0.00	0.1 (0.8891, 0.6500)	0.1 (0.7676, 0.7000)	0.1 (0.8459, 0.8000)
965	______ASV16916	0.00 ± 0.00	0.00 ± 0.00	0.00 ± 0.00	0.00 ± 0.00	0.0 (0.7818, 0.6500)	1.2 (0.2533, 0.5841)	1.1 (0.4212, 0.8000)
966	______ASV17282	0.00 ± 0.00	0.00 ± 0.00	0.00 ± 0.00	0.00 ± 0.00	0.0 (1.0000, 0.6500)	0.0 (1.0000, 0.7000)	2.0 (0.4879, 0.8000)
967	______ASV17332	0.00 ± 0.00	0.00 ± 0.00	0.00 ± 0.00	0.00 ± 0.00	0.7 (0.3590, 0.5184)	3.5 (0.0986, 0.4725)	0.1 (0.6466, 0.8000)
968	______ASV1866	0.03 ± 0.01	0.01 ± 0.00	0.01 ± 0.00	0.02 ± 0.00	1.2 (0.3169, 0.4971)	0.5 (0.6273, 0.6961)	1.9 (0.1690, 0.7992)
969	______ASV1991	0.00 ± 0.00	0.00 ± 0.00	0.00 ± 0.00	0.00 ± 0.00	0.1 (0.8485, 0.6500)	0.8 (0.5356, 0.6699)	0.1 (0.6882, 0.8000)
970	______ASV2332	0.02 ± 0.00	0.02 ± 0.00	0.01 ± 0.00	0.01 ± 0.00	19.2 (0.0005, 0.0128)	0.5 (0.5059, 0.6600)	1.1 (0.2977, 0.8000)
971	______ASV2742	0.00 ± 0.00	0.01 ± 0.00	0.01 ± 0.00	0.02 ± 0.00	13.4 (0.0016, 0.0295)	1.5 (0.2337, 0.5716)	0.9 (0.3470, 0.8000)
972	______ASV2869	0.01 ± 0.00	0.01 ± 0.00	0.01 ± 0.00	0.01 ± 0.00	1.0 (0.3267, 0.5020)	0.2 (0.6662, 0.7000)	0.2 (0.6594, 0.8000)
973	______ASV290	0.08 ± 0.02	0.09 ± 0.01	0.07 ± 0.01	0.08 ± 0.02	0.3 (0.6257, 0.6152)	0.0 (0.8359, 0.7000)	0.0 (0.8384, 0.8000)
974	______ASV2936	0.02 ± 0.00	0.01 ± 0.00	0.02 ± 0.00	0.01 ± 0.00	0.0 (0.9789, 0.6500)	5.5 (0.0326, 0.3555)	0.0 (0.9538, 0.8000)
975	______ASV2944	0.01 ± 0.00	0.00 ± 0.00	0.01 ± 0.00	0.01 ± 0.00	0.4 (0.5373, 0.5850)	0.6 (0.4480, 0.6520)	0.6 (0.4505, 0.8000)
976	______ASV2989	0.01 ± 0.00	0.01 ± 0.00	0.01 ± 0.00	0.01 ± 0.00	1.4 (0.2643, 0.4614)	4.2 (0.0563, 0.4005)	2.2 (0.1537, 0.7992)
977	______ASV3105	0.00 ± 0.00	0.00 ± 0.00	0.00 ± 0.00	0.00 ± 0.00	2.0 (0.4855, 0.5647)	0.0 (1.0000, 0.7000)	0.0 (1.0000, 0.8000)
978	______ASV3219	0.00 ± 0.00	0.00 ± 0.00	0.00 ± 0.00	0.00 ± 0.00	0.4 (0.5265, 0.5813)	2.3 (0.1853, 0.5674)	0.0 (0.8296, 0.8000)
979	______ASV3322	0.00 ± 0.00	0.00 ± 0.00	0.00 ± 0.00	0.00 ± 0.00	0.1 (0.6988, 0.6410)	6.1 (0.0269, 0.3307)	0.1 (0.6896, 0.8000)
980	______ASV3374	0.01 ± 0.00	0.01 ± 0.00	0.01 ± 0.00	0.01 ± 0.00	0.3 (0.5851, 0.6036)	0.2 (0.6230, 0.6944)	0.4 (0.5697, 0.8000)
981	______ASV345	0.00 ± 0.00	0.00 ± 0.00	0.00 ± 0.00	0.00 ± 0.00	0.3 (0.8492, 0.6500)	0.4 (0.6068, 0.6909)	0.3 (1.0000, 0.8000)
982	______ASV3473	0.01 ± 0.00	0.02 ± 0.01	0.00 ± 0.00	0.01 ± 0.00	2.8 (0.0905, 0.3085)	1.0 (0.3707, 0.6323)	0.1 (0.8372, 0.8000)
983	______ASV353	0.01 ± 0.00	0.01 ± 0.00	0.01 ± 0.00	0.01 ± 0.00	1.1 (0.3204, 0.4982)	0.0 (0.9582, 0.7000)	0.1 (0.8077, 0.8000)
984	______ASV3914	0.00 ± 0.00	0.00 ± 0.00	0.00 ± 0.00	0.00 ± 0.00	0.2 (0.7883, 0.6500)	1.5 (0.2964, 0.6040)	0.1 (0.9400, 0.8000)
985	______ASV4072	0.00 ± 0.00	0.00 ± 0.00	0.03 ± 0.03	0.00 ± 0.00	1.1 (0.3383, 0.5062)	0.9 (0.9660, 0.7000)	0.9 (0.7614, 0.8000)
986	______ASV448	0.06 ± 0.01	0.07 ± 0.01	0.06 ± 0.01	0.05 ± 0.01	1.8 (0.1870, 0.4149)	0.0 (0.8869, 0.7000)	2.3 (0.1424, 0.7992)
987	______ASV495	0.06 ± 0.01	0.07 ± 0.01	0.06 ± 0.01	0.06 ± 0.00	0.0 (0.8932, 0.6500)	0.8 (0.3810, 0.6377)	0.3 (0.6208, 0.8000)
988	______ASV5298	0.00 ± 0.00	0.00 ± 0.00	0.00 ± 0.00	0.00 ± 0.00	0.8 (0.4622, 0.5646)	0.1 (0.6117, 0.6919)	0.8 (0.4451, 0.8000)
989	______ASV5421	0.00 ± 0.00	0.01 ± 0.00	0.01 ± 0.00	0.00 ± 0.00	0.5 (0.4922, 0.5655)	0.0 (0.9940, 0.7000)	2.8 (0.1079, 0.7974)
990	______ASV5836	0.00 ± 0.00	0.00 ± 0.00	0.00 ± 0.00	0.00 ± 0.00	0.0 (1.0000, 0.6500)	0.0 (1.0000, 0.7000)	2.0 (0.4744, 0.8000)
991	______ASV5860	0.00 ± 0.00	0.01 ± 0.00	0.01 ± 0.00	0.01 ± 0.00	0.4 (0.5236, 0.5804)	3.0 (0.0973, 0.4725)	2.8 (0.1023, 0.7906)
992	______ASV592	0.03 ± 0.01	0.04 ± 0.01	0.04 ± 0.00	0.02 ± 0.00	0.9 (0.3565, 0.5168)	0.9 (0.3488, 0.6233)	2.4 (0.1370, 0.7992)
993	______ASV5953	0.00 ± 0.00	0.00 ± 0.00	0.01 ± 0.00	0.00 ± 0.00	2.8 (0.1143, 0.3360)	0.5 (0.4831, 0.6520)	6.6 (0.0139, 0.6371)
994	______ASV5979	0.01 ± 0.00	0.01 ± 0.00	0.00 ± 0.00	0.01 ± 0.00	0.8 (0.3601, 0.5192)	0.2 (0.6457, 0.6996)	0.1 (0.7607, 0.8000)
995	______ASV6024	0.00 ± 0.00	0.00 ± 0.00	0.00 ± 0.00	0.00 ± 0.00	4.3 (0.0511, 0.2335)	1.4 (0.2217, 0.5674)	0.0 (0.9131, 0.8000)
996	______ASV6138	0.00 ± 0.00	0.00 ± 0.00	0.00 ± 0.00	0.00 ± 0.00	0.6 (0.5279, 0.5816)	0.1 (0.7723, 0.7000)	0.1 (0.8636, 0.8000)
997	______ASV6173	0.01 ± 0.00	0.01 ± 0.00	0.01 ± 0.00	0.01 ± 0.00	1.0 (0.3308, 0.5038)	0.0 (0.9973, 0.7000)	0.0 (0.9136, 0.8000)
998	______ASV6202	0.00 ± 0.00	0.00 ± 0.00	0.00 ± 0.00	0.00 ± 0.00	0.0 (1.0000, 0.6500)	0.0 (1.0000, 0.7000)	2.0 (0.4744, 0.8000)
999	______ASV6354	0.01 ± 0.00	0.01 ± 0.00	0.00 ± 0.00	0.01 ± 0.00	0.0 (0.8256, 0.6500)	0.7 (0.4686, 0.6520)	0.5 (0.5214, 0.8000)
1000	______ASV6507	0.00 ± 0.00	0.00 ± 0.00	0.00 ± 0.00	0.00 ± 0.00	0.1 (0.7941, 0.6500)	0.8 (0.4976, 0.6562)	2.3 (0.1555, 0.7992)
1001	______ASV7034	NA	NA	NA	NA	NA	NA	NA
1002	______ASV7092	0.00 ± 0.00	0.01 ± 0.00	0.01 ± 0.00	0.00 ± 0.00	0.2 (0.6797, 0.6357)	0.2 (0.7327, 0.7000)	0.5 (0.5107, 0.8000)
1003	______ASV7320	0.00 ± 0.00	0.01 ± 0.00	0.00 ± 0.00	0.01 ± 0.00	0.8 (0.3732, 0.5261)	9.4 (0.0078, 0.2112)	0.9 (0.3566, 0.8000)
1004	______ASV7513	NA	NA	NA	NA	NA	NA	NA
1005	______ASV8255	0.00 ± 0.00	0.00 ± 0.00	0.00 ± 0.00	0.00 ± 0.00	1.2 (0.3057, 0.4912)	0.0 (1.0000, 0.7000)	0.5 (0.5422, 0.8000)
1006	______ASV8296	0.00 ± 0.00	0.00 ± 0.00	0.00 ± 0.00	0.00 ± 0.00	1.6 (0.2422, 0.4466)	0.0 (0.9762, 0.7000)	0.2 (0.6954, 0.8000)
1007	______ASV8428	NA	NA	NA	NA	NA	NA	NA
1008	______ASV8431	0.00 ± 0.00	0.00 ± 0.00	0.00 ± 0.00	0.00 ± 0.00	0.3 (0.6113, 0.6116)	0.8 (0.4414, 0.6520)	0.0 (0.9696, 0.8000)
1009	______ASV8715	NA	NA	NA	NA	NA	NA	NA
1010	______ASV877	0.02 ± 0.00	0.03 ± 0.00	0.02 ± 0.00	0.01 ± 0.00	10.0 (0.0057, 0.0661)	0.1 (0.7170, 0.7000)	0.4 (0.5314, 0.8000)
1011	______ASV8931	0.00 ± 0.00	0.00 ± 0.00	0.00 ± 0.00	0.00 ± 0.00	2.8 (0.1185, 0.3427)	0.4 (0.5111, 0.6606)	0.1 (0.7178, 0.8000)
1012	______ASV8989	0.00 ± 0.00	0.00 ± 0.00	0.00 ± 0.00	0.00 ± 0.00	0.0 (0.8852, 0.6500)	0.4 (0.5074, 0.6602)	0.3 (0.7329, 0.8000)
1013	______ASV9445	0.00 ± 0.00	0.00 ± 0.00	0.00 ± 0.00	0.00 ± 0.00	1.3 (0.3121, 0.4946)	0.0 (0.8496, 0.7000)	0.0 (0.8525, 0.8000)
1014	______ASV9510	0.00 ± 0.00	0.00 ± 0.00	0.00 ± 0.00	0.00 ± 0.00	0.3 (0.5072, 0.5733)	4.4 (0.0386, 0.3714)	4.6 (0.0363, 0.7228)
1015	______ASV9601	0.00 ± 0.00	0.00 ± 0.00	0.00 ± 0.00	0.00 ± 0.00	2.7 (0.1338, 0.3626)	0.2 (0.7048, 0.7000)	0.0 (0.9491, 0.8000)
1016	______ASV9607	0.00 ± 0.00	0.00 ± 0.00	0.00 ± 0.00	0.00 ± 0.00	0.4 (0.6148, 0.6122)	0.0 (0.8752, 0.7000)	1.6 (0.2194, 0.7992)
1017	______ASV9676	0.00 ± 0.00	0.00 ± 0.00	0.00 ± 0.00	0.00 ± 0.00	0.0 (0.9116, 0.6500)	0.0 (0.9784, 0.7000)	1.1 (0.4067, 0.8000)
1018	______ASV9743	NA	NA	NA	NA	NA	NA	NA
1019	______ASV9835	0.00 ± 0.00	0.00 ± 0.00	0.00 ± 0.00	0.00 ± 0.00	0.4 (0.4756, 0.5646)	0.4 (0.5386, 0.6719)	0.9 (0.4362, 0.8000)
1020	______ASV9981	0.00 ± 0.00	0.00 ± 0.00	0.00 ± 0.00	0.00 ± 0.00	1.6 (0.2104, 0.4326)	0.3 (0.5102, 0.6605)	0.2 (0.7073, 0.8000)
1021	__o:Blastocatellales	0.52 ± 0.02	0.60 ± 0.05	0.38 ± 0.02	0.43 ± 0.02	23.7 (0.0001, 0.0040)	4.0 (0.0585, 0.4064)	0.4 (0.5260, 0.8000)
1022	___f:Blastocatellaceae	0.52 ± 0.02	0.60 ± 0.05	0.38 ± 0.02	0.43 ± 0.02	23.7 (0.0001, 0.0040)	4.0 (0.0623, 0.4154)	0.4 (0.5357, 0.8000)
1023	______ASV10333	0.00 ± 0.00	0.00 ± 0.00	0.00 ± 0.00	0.00 ± 0.00	0.3 (0.6170, 0.6127)	0.0 (0.9364, 0.7000)	0.0 (0.7897, 0.8000)
1024	______ASV10702	0.00 ± 0.00	0.00 ± 0.00	0.00 ± 0.00	0.00 ± 0.00	2.3 (0.1965, 0.4248)	0.1 (0.6696, 0.7000)	0.1 (0.7873, 0.8000)
1025	______ASV1072	0.00 ± 0.00	0.01 ± 0.00	0.00 ± 0.00	0.01 ± 0.00	0.7 (0.4046, 0.5414)	4.3 (0.0577, 0.4038)	0.2 (0.5839, 0.8000)
1026	______ASV10893	NA	NA	NA	NA	NA	NA	NA
1027	______ASV12203	0.00 ± 0.00	0.00 ± 0.00	0.00 ± 0.00	0.00 ± 0.00	0.6 (0.6007, 0.6078)	0.6 (0.5053, 0.6600)	0.6 (0.5324, 0.8000)
1028	______ASV12389	0.00 ± 0.00	0.00 ± 0.00	0.00 ± 0.00	0.00 ± 0.00	0.0 (0.8521, 0.6500)	0.3 (0.6552, 0.7000)	1.2 (0.3866, 0.8000)
1029	______ASV12512	0.00 ± 0.00	0.00 ± 0.00	0.00 ± 0.00	0.00 ± 0.00	1.0 (1.0000, 0.6500)	1.0 (1.0000, 0.7000)	1.0 (1.0000, 0.8000)
1030	______ASV12665	0.00 ± 0.00	0.00 ± 0.00	0.00 ± 0.00	0.00 ± 0.00	0.8 (0.4234, 0.5510)	0.8 (0.4717, 0.6520)	0.8 (0.5101, 0.8000)
1031	______ASV13956	0.00 ± 0.00	0.00 ± 0.00	0.00 ± 0.00	0.00 ± 0.00	0.4 (0.4614, 0.5646)	3.5 (0.1577, 0.5400)	0.4 (0.4580, 0.8000)
1032	______ASV1499	0.03 ± 0.00	0.03 ± 0.00	0.02 ± 0.00	0.02 ± 0.00	8.2 (0.0103, 0.0958)	1.8 (0.1928, 0.5674)	0.4 (0.5533, 0.8000)
1033	______ASV15849	0.00 ± 0.00	0.00 ± 0.00	0.00 ± 0.00	0.00 ± 0.00	1.0 (1.0000, 0.6500)	1.0 (1.0000, 0.7000)	1.0 (1.0000, 0.8000)
1034	______ASV1694	0.00 ± 0.00	0.00 ± 0.00	0.00 ± 0.00	0.00 ± 0.00	1.7 (0.1366, 0.3659)	4.9 (0.0539, 0.3974)	0.2 (0.4221, 0.8000)
1035	______ASV171	0.00 ± 0.00	0.00 ± 0.00	0.00 ± 0.00	0.00 ± 0.00	0.2 (1.0000, 0.6500)	0.2 (1.0000, 0.7000)	1.8 (0.4799, 0.8000)
1036	______ASV17394	0.00 ± 0.00	0.00 ± 0.00	0.00 ± 0.00	0.00 ± 0.00	2.2 (0.2297, 0.4365)	0.3 (0.4290, 0.6520)	0.2 (0.8633, 0.8000)
1037	______ASV1815	0.02 ± 0.00	0.02 ± 0.00	0.01 ± 0.00	0.01 ± 0.00	8.4 (0.0080, 0.0823)	0.0 (0.8870, 0.7000)	0.0 (0.9170, 0.8000)
1038	______ASV186	0.01 ± 0.00	0.02 ± 0.00	0.01 ± 0.00	0.02 ± 0.00	0.0 (0.8964, 0.6500)	2.6 (0.1171, 0.4956)	0.0 (0.9090, 0.8000)
1039	______ASV2011	0.01 ± 0.00	0.01 ± 0.00	0.01 ± 0.00	0.01 ± 0.00	3.5 (0.0777, 0.2864)	0.0 (0.9831, 0.7000)	0.2 (0.6639, 0.8000)
1040	______ASV2703	0.01 ± 0.00	0.02 ± 0.00	0.01 ± 0.00	0.01 ± 0.00	2.8 (0.1139, 0.3360)	1.2 (0.2894, 0.6011)	1.8 (0.1992, 0.7992)
1041	______ASV2753	NA	NA	NA	NA	NA	NA	NA
1042	______ASV283	0.00 ± 0.00	0.00 ± 0.00	0.00 ± 0.00	0.00 ± 0.00	0.0 (1.0000, 0.6500)	2.0 (0.4750, 0.6520)	0.0 (1.0000, 0.8000)
1043	______ASV3328	0.00 ± 0.00	0.00 ± 0.00	0.00 ± 0.00	0.00 ± 0.00	1.0 (1.0000, 0.6500)	1.0 (1.0000, 0.7000)	1.0 (1.0000, 0.8000)
1044	______ASV3334	0.01 ± 0.00	0.02 ± 0.01	0.01 ± 0.00	0.01 ± 0.00	1.3 (0.2831, 0.4754)	1.3 (0.3022, 0.6063)	2.1 (0.1755, 0.7992)
1045	______ASV348	0.00 ± 0.00	0.00 ± 0.00	0.00 ± 0.00	0.00 ± 0.00	0.1 (0.7800, 0.6500)	1.2 (0.4157, 0.6487)	0.1 (0.6189, 0.8000)
1046	______ASV3897	0.01 ± 0.00	0.01 ± 0.00	0.01 ± 0.00	0.01 ± 0.00	1.3 (0.2938, 0.4823)	0.0 (0.9081, 0.7000)	1.0 (0.3454, 0.8000)
1047	______ASV46	0.20 ± 0.02	0.21 ± 0.02	0.13 ± 0.01	0.14 ± 0.01	16.5 (0.0009, 0.0198)	0.3 (0.5841, 0.6875)	0.0 (0.9372, 0.8000)
1048	______ASV4612	0.00 ± 0.00	0.00 ± 0.00	0.00 ± 0.00	0.00 ± 0.00	0.4 (0.7443, 0.6500)	0.3 (1.0000, 0.7000)	0.4 (0.7387, 0.8000)
1049	______ASV5101	0.00 ± 0.00	0.00 ± 0.00	0.00 ± 0.00	0.00 ± 0.00	0.2 (1.0000, 0.6500)	1.8 (0.4764, 0.6520)	0.2 (1.0000, 0.8000)
1050	______ASV539	0.00 ± 0.00	0.00 ± 0.00	0.00 ± 0.00	0.00 ± 0.00	2.0 (0.4765, 0.5646)	0.0 (1.0000, 0.7000)	0.0 (1.0000, 0.8000)
1051	______ASV6286	0.01 ± 0.00	0.01 ± 0.00	0.01 ± 0.00	0.00 ± 0.00	0.6 (0.4539, 0.5631)	0.1 (0.7890, 0.7000)	0.0 (0.9813, 0.8000)
1052	______ASV7003	0.00 ± 0.00	0.00 ± 0.00	0.00 ± 0.00	0.00 ± 0.00	1.3 (0.2562, 0.4551)	1.2 (0.3012, 0.6059)	1.3 (0.2655, 0.8000)
1053	______ASV869	0.00 ± 0.00	0.00 ± 0.00	0.00 ± 0.00	0.00 ± 0.00	1.6 (0.2274, 0.4352)	0.0 (0.9123, 0.7000)	1.8 (0.1817, 0.7992)
1054	______ASV9086	0.00 ± 0.00	0.00 ± 0.00	0.00 ± 0.00	0.00 ± 0.00	0.0 (0.8732, 0.6500)	0.0 (1.0000, 0.7000)	0.8 (0.6100, 0.8000)
1055	______ASV9138	NA	NA	NA	NA	NA	NA	NA
1056	______ASV9610	0.00 ± 0.00	0.00 ± 0.00	0.00 ± 0.00	0.00 ± 0.00	0.8 (0.3768, 0.5276)	0.8 (0.4215, 0.6497)	0.7 (0.4507, 0.8000)
1057	____g:Aridibacter	0.01 ± 0.00	0.01 ± 0.00	0.00 ± 0.00	0.01 ± 0.00	1.7 (0.2012, 0.4291)	10.9 (0.0045, 0.1774)	0.0 (0.9201, 0.8000)
1058	______ASV8400	0.00 ± 0.00	0.00 ± 0.00	0.00 ± 0.00	0.00 ± 0.00	1.4 (0.2198, 0.4326)	3.8 (0.0637, 0.4164)	0.6 (0.4339, 0.8000)
1059	_____s:Aridibacter_famidurans	0.01 ± 0.00	0.01 ± 0.00	0.00 ± 0.00	0.01 ± 0.00	0.9 (0.3732, 0.5261)	10.4 (0.0050, 0.1847)	0.2 (0.6965, 0.8000)
1060	______ASV2698	0.01 ± 0.00	0.01 ± 0.00	0.00 ± 0.00	0.01 ± 0.00	0.9 (0.3609, 0.5198)	10.4 (0.0051, 0.1847)	0.2 (0.6928, 0.8000)
1061	____g:Blastocatella	0.00 ± 0.00	0.01 ± 0.00	0.01 ± 0.00	0.01 ± 0.00	0.2 (0.6942, 0.6393)	0.2 (0.7241, 0.7000)	0.2 (0.7287, 0.8000)
1062	______ASV11129	0.00 ± 0.00	0.00 ± 0.00	0.00 ± 0.00	0.00 ± 0.00	0.0 (1.0000, 0.6500)	0.0 (1.0000, 0.7000)	2.0 (0.4799, 0.8000)
1063	______ASV13854	0.00 ± 0.00	0.00 ± 0.00	0.00 ± 0.00	0.00 ± 0.00	0.5 (0.5420, 0.5877)	0.0 (0.8665, 0.7000)	0.2 (0.5962, 0.8000)
1064	______ASV14238	0.00 ± 0.00	0.00 ± 0.00	0.00 ± 0.00	0.00 ± 0.00	0.0 (0.9934, 0.6500)	0.1 (0.7853, 0.7000)	0.4 (0.5908, 0.8000)
1065	______ASV14560	0.00 ± 0.00	0.00 ± 0.00	0.00 ± 0.00	0.00 ± 0.00	0.2 (0.7414, 0.6500)	1.5 (0.2755, 0.5959)	0.1 (0.8227, 0.8000)
1066	____g:JGI_0001001-H03	0.17 ± 0.01	0.20 ± 0.02	0.13 ± 0.01	0.14 ± 0.01	12.0 (0.0037, 0.0500)	2.7 (0.1145, 0.4938)	0.5 (0.4721, 0.8000)
1067	______ASV10767	0.00 ± 0.00	0.00 ± 0.00	0.00 ± 0.00	0.00 ± 0.00	0.5 (0.4121, 0.5438)	4.5 (0.0659, 0.4218)	0.5 (0.4174, 0.8000)
1068	______ASV14575	0.00 ± 0.00	0.00 ± 0.00	0.00 ± 0.00	0.00 ± 0.00	0.4 (0.3366, 0.5052)	0.4 (0.3364, 0.6199)	3.5 (0.1004, 0.7884)
1069	______ASV1549	0.00 ± 0.00	0.00 ± 0.00	0.00 ± 0.00	0.00 ± 0.00	3.6 (0.1182, 0.3422)	0.8 (0.4593, 0.6520)	0.0 (0.6562, 0.8000)
1070	______ASV1550	0.02 ± 0.00	0.02 ± 0.00	0.01 ± 0.00	0.02 ± 0.00	2.4 (0.1443, 0.3751)	0.8 (0.3786, 0.6369)	0.0 (0.9503, 0.8000)
1071	______ASV188	0.02 ± 0.00	0.02 ± 0.00	0.02 ± 0.00	0.02 ± 0.00	0.1 (0.8054, 0.6500)	0.1 (0.7711, 0.7000)	0.4 (0.5108, 0.8000)
1072	______ASV1922	0.00 ± 0.00	0.00 ± 0.00	0.00 ± 0.00	0.00 ± 0.00	0.0 (0.9532, 0.6500)	0.0 (0.9542, 0.7000)	1.8 (0.2756, 0.8000)
1073	______ASV1933	0.00 ± 0.00	0.00 ± 0.00	0.00 ± 0.00	0.00 ± 0.00	1.0 (1.0000, 0.6500)	1.0 (1.0000, 0.7000)	1.0 (1.0000, 0.8000)
1074	______ASV2023	0.01 ± 0.00	0.01 ± 0.00	0.01 ± 0.00	0.01 ± 0.00	0.1 (0.7525, 0.6500)	0.7 (0.3869, 0.6390)	1.3 (0.2703, 0.8000)
1075	______ASV332	0.02 ± 0.00	0.02 ± 0.00	0.01 ± 0.00	0.02 ± 0.00	6.7 (0.0198, 0.1405)	7.7 (0.0093, 0.2230)	0.0 (0.9884, 0.8000)
1076	______ASV3947	0.01 ± 0.00	0.01 ± 0.00	0.01 ± 0.00	0.01 ± 0.00	0.1 (0.7342, 0.6500)	1.3 (0.2737, 0.5953)	0.3 (0.6097, 0.8000)
1077	______ASV509	0.06 ± 0.00	0.08 ± 0.01	0.05 ± 0.01	0.04 ± 0.01	16.1 (0.0015, 0.0286)	0.8 (0.3672, 0.6302)	3.0 (0.0881, 0.7859)
1078	______ASV5313	0.00 ± 0.00	0.00 ± 0.00	0.00 ± 0.00	0.00 ± 0.00	1.0 (0.3490, 0.5126)	0.2 (0.6995, 0.7000)	0.2 (0.6684, 0.8000)
1079	______ASV5946	0.01 ± 0.00	0.01 ± 0.00	0.00 ± 0.00	0.00 ± 0.00	3.0 (0.1014, 0.3197)	0.5 (0.5243, 0.6646)	0.0 (0.8819, 0.8000)
1080	______ASV6136	0.00 ± 0.00	0.01 ± 0.00	0.00 ± 0.00	0.00 ± 0.00	4.9 (0.0358, 0.1947)	0.2 (0.6185, 0.6933)	1.1 (0.2976, 0.8000)
1081	______ASV6451	0.00 ± 0.00	0.00 ± 0.00	0.00 ± 0.00	0.01 ± 0.00	0.1 (0.8056, 0.6500)	0.6 (0.4686, 0.6520)	0.7 (0.4208, 0.8000)
1082	______ASV7605	0.00 ± 0.00	0.00 ± 0.00	0.00 ± 0.00	0.00 ± 0.00	10.4 (0.0060, 0.0683)	0.0 (0.9139, 0.7000)	0.0 (0.8403, 0.8000)
1083	______ASV8059	0.00 ± 0.00	0.00 ± 0.00	0.00 ± 0.00	0.00 ± 0.00	2.0 (0.1342, 0.3633)	8.4 (0.0074, 0.2088)	0.0 (0.9205, 0.8000)
1084	______ASV9501	0.00 ± 0.00	0.00 ± 0.00	0.00 ± 0.00	0.00 ± 0.00	0.8 (0.4250, 0.5517)	0.8 (0.4320, 0.6520)	0.9 (0.3174, 0.8000)
1085	____g:Tellurimicrobium	0.01 ± 0.00	0.01 ± 0.00	0.00 ± 0.00	0.01 ± 0.00	0.3 (0.6286, 0.6169)	0.1 (0.7963, 0.7000)	0.8 (0.3775, 0.8000)
1086	______ASV145	0.00 ± 0.00	0.00 ± 0.00	0.00 ± 0.00	0.00 ± 0.00	0.2 (0.9101, 0.6500)	1.9 (0.2408, 0.5761)	0.9 (0.4760, 0.8000)
1087	______ASV16449	NA	NA	NA	NA	NA	NA	NA
1088	______ASV16710	0.00 ± 0.00	0.00 ± 0.00	0.00 ± 0.00	0.00 ± 0.00	1.0 (1.0000, 0.6500)	1.0 (1.0000, 0.7000)	1.0 (1.0000, 0.8000)
1089	______ASV452	0.00 ± 0.00	0.00 ± 0.00	0.00 ± 0.00	0.00 ± 0.00	0.4 (0.6195, 0.6134)	2.5 (0.1493, 0.5328)	0.5 (0.3959, 0.8000)
1090	_____s:Tellurimicrobium_multivorans	0.00 ± 0.00	0.00 ± 0.00	0.00 ± 0.00	0.00 ± 0.00	0.2 (0.6479, 0.6239)	0.2 (0.7632, 0.7000)	2.3 (0.1407, 0.7992)
1091	______ASV1467	0.00 ± 0.00	0.00 ± 0.00	0.00 ± 0.00	0.00 ± 0.00	0.1 (0.8682, 0.6500)	0.1 (0.7929, 0.7000)	0.1 (0.7653, 0.8000)
1092	______ASV170	0.00 ± 0.00	0.00 ± 0.00	0.00 ± 0.00	0.00 ± 0.00	0.1 (0.7509, 0.6500)	0.0 (0.9535, 0.7000)	2.2 (0.1333, 0.7992)
1093	__o:DS-100	0.09 ± 0.01	0.09 ± 0.01	0.09 ± 0.01	0.09 ± 0.01	0.7 (0.4149, 0.5452)	0.0 (0.8686, 0.7000)	0.0 (0.9233, 0.8000)
1094	______ASV10680	0.00 ± 0.00	0.00 ± 0.00	0.00 ± 0.00	0.00 ± 0.00	0.7 (0.4938, 0.5663)	0.2 (0.7070, 0.7000)	0.8 (0.3164, 0.8000)
1095	______ASV11089	NA	NA	NA	NA	NA	NA	NA
1096	______ASV13012	0.00 ± 0.00	0.00 ± 0.00	0.00 ± 0.00	0.00 ± 0.00	0.8 (0.4460, 0.5621)	0.8 (0.4594, 0.6520)	0.2 (0.7963, 0.8000)
1097	______ASV13764	0.00 ± 0.00	0.00 ± 0.00	0.00 ± 0.00	0.00 ± 0.00	6.6 (0.0255, 0.1647)	0.7 (0.3498, 0.6236)	0.1 (0.8167, 0.8000)
1098	______ASV14990	NA	NA	NA	NA	NA	NA	NA
1099	______ASV1608	0.00 ± 0.00	0.00 ± 0.00	0.00 ± 0.00	0.00 ± 0.00	3.5 (0.1275, 0.3562)	0.2 (0.5485, 0.6763)	0.1 (0.7981, 0.8000)
1100	______ASV16531	0.00 ± 0.00	0.00 ± 0.00	0.00 ± 0.00	0.00 ± 0.00	1.4 (0.2060, 0.4325)	3.1 (0.1012, 0.4756)	0.3 (0.4946, 0.8000)
1101	______ASV2144	0.01 ± 0.00	0.01 ± 0.00	0.02 ± 0.00	0.01 ± 0.00	3.5 (0.0753, 0.2821)	0.2 (0.6656, 0.7000)	0.4 (0.5590, 0.8000)
1102	______ASV3277	0.00 ± 0.00	0.00 ± 0.00	0.00 ± 0.00	0.00 ± 0.00	2.5 (0.2112, 0.4326)	2.5 (0.2112, 0.5674)	2.5 (0.2112, 0.7992)
1103	______ASV4221	0.01 ± 0.00	0.00 ± 0.00	0.00 ± 0.00	0.00 ± 0.00	8.0 (0.0100, 0.0943)	3.6 (0.0759, 0.4444)	5.7 (0.0228, 0.7044)
1104	______ASV456	0.04 ± 0.01	0.04 ± 0.01	0.04 ± 0.00	0.04 ± 0.00	1.1 (0.3179, 0.4974)	0.0 (0.9341, 0.7000)	0.0 (0.8505, 0.8000)
1105	______ASV4688	0.01 ± 0.00	0.01 ± 0.00	0.01 ± 0.00	0.01 ± 0.00	0.1 (0.8147, 0.6500)	0.9 (0.3767, 0.6358)	0.1 (0.7743, 0.8000)
1106	______ASV4691	0.00 ± 0.00	0.00 ± 0.00	0.00 ± 0.00	0.00 ± 0.00	3.4 (0.2239, 0.4329)	0.3 (0.7264, 0.7000)	0.3 (0.7246, 0.8000)
1107	______ASV5503	0.00 ± 0.00	0.00 ± 0.00	0.00 ± 0.00	0.00 ± 0.00	0.2 (0.7734, 0.6500)	2.8 (0.1343, 0.5155)	0.2 (0.7734, 0.8000)
1108	______ASV5508	0.01 ± 0.00	0.01 ± 0.00	0.00 ± 0.00	0.00 ± 0.00	1.8 (0.1917, 0.4204)	0.3 (0.5937, 0.6890)	0.1 (0.7848, 0.8000)
1109	______ASV6802	0.00 ± 0.00	0.00 ± 0.00	0.00 ± 0.00	0.00 ± 0.00	1.0 (1.0000, 0.6500)	1.0 (1.0000, 0.7000)	1.0 (1.0000, 0.8000)
1110	______ASV7238	NA	NA	NA	NA	NA	NA	NA
1111	______ASV7560	0.00 ± 0.00	0.00 ± 0.00	0.00 ± 0.00	0.00 ± 0.00	0.1 (0.7524, 0.6500)	0.4 (0.5609, 0.6802)	0.1 (0.7134, 0.8000)
1112	______ASV7795	0.00 ± 0.00	0.00 ± 0.00	0.00 ± 0.00	0.00 ± 0.00	0.0 (0.8661, 0.6500)	0.0 (1.0000, 0.7000)	0.0 (0.7272, 0.8000)
1113	______ASV7839	0.00 ± 0.00	0.00 ± 0.00	0.00 ± 0.00	0.00 ± 0.00	0.0 (1.0000, 0.6500)	1.8 (0.1970, 0.5674)	1.0 (0.3050, 0.8000)
1114	______ASV8661	0.00 ± 0.00	0.00 ± 0.00	0.00 ± 0.00	0.00 ± 0.00	0.6 (0.4994, 0.5697)	0.0 (0.9111, 0.7000)	0.1 (0.7903, 0.8000)
1115	__o:Elev-16S-573	0.11 ± 0.02	0.09 ± 0.01	0.06 ± 0.01	0.07 ± 0.01	8.4 (0.0057, 0.0661)	0.1 (0.7874, 0.7000)	1.2 (0.2922, 0.8000)
1116	______ASV10400	0.00 ± 0.00	0.01 ± 0.00	0.00 ± 0.00	0.00 ± 0.00	5.7 (0.0327, 0.1869)	8.0 (0.0107, 0.2385)	1.1 (0.2890, 0.8000)
1117	______ASV12147	0.00 ± 0.00	0.00 ± 0.00	0.00 ± 0.00	0.00 ± 0.00	0.2 (0.6928, 0.6393)	0.6 (0.5167, 0.6616)	0.6 (0.4202, 0.8000)
1118	______ASV12393	0.00 ± 0.00	0.00 ± 0.00	0.00 ± 0.00	0.00 ± 0.00	5.5 (0.0303, 0.1796)	0.0 (0.9679, 0.7000)	0.9 (0.3152, 0.8000)
1119	______ASV12410	0.00 ± 0.00	0.00 ± 0.00	0.00 ± 0.00	0.00 ± 0.00	0.6 (0.5840, 0.6034)	0.0 (0.7454, 0.7000)	2.9 (0.1146, 0.7992)
1120	______ASV12433	0.00 ± 0.00	0.00 ± 0.00	0.00 ± 0.00	0.00 ± 0.00	0.1 (0.7983, 0.6500)	0.0 (0.9782, 0.7000)	0.1 (0.7944, 0.8000)
1121	______ASV14746	0.00 ± 0.00	0.00 ± 0.00	0.00 ± 0.00	0.00 ± 0.00	1.9 (0.2206, 0.4326)	0.2 (0.7017, 0.7000)	0.2 (0.6905, 0.8000)
1122	______ASV16892	0.00 ± 0.00	0.00 ± 0.00	0.00 ± 0.00	0.00 ± 0.00	5.2 (0.0478, 0.2238)	0.2 (0.5649, 0.6814)	0.1 (0.6804, 0.8000)
1123	______ASV17010	0.00 ± 0.00	0.00 ± 0.00	0.00 ± 0.00	0.00 ± 0.00	0.1 (0.9278, 0.6500)	0.1 (0.8564, 0.7000)	0.1 (0.8506, 0.8000)
1124	______ASV1761	0.03 ± 0.01	0.02 ± 0.00	0.01 ± 0.00	0.01 ± 0.00	5.0 (0.0221, 0.1500)	0.1 (0.7509, 0.7000)	0.6 (0.4883, 0.8000)
1125	______ASV3517	0.01 ± 0.01	0.01 ± 0.00	0.00 ± 0.00	0.00 ± 0.00	4.3 (0.0166, 0.1265)	1.8 (0.1812, 0.5630)	0.9 (0.4285, 0.8000)
1126	______ASV3847	0.01 ± 0.00	0.01 ± 0.00	0.00 ± 0.00	0.01 ± 0.00	5.2 (0.0294, 0.1774)	0.4 (0.5617, 0.6803)	2.2 (0.1553, 0.7992)
1127	______ASV4268	0.01 ± 0.00	0.01 ± 0.00	0.01 ± 0.00	0.01 ± 0.00	4.5 (0.0341, 0.1908)	0.7 (0.4469, 0.6520)	0.7 (0.4458, 0.8000)
1128	______ASV4398	0.01 ± 0.00	0.01 ± 0.00	0.01 ± 0.00	0.01 ± 0.00	0.1 (0.7179, 0.6458)	0.2 (0.6594, 0.7000)	1.7 (0.1977, 0.7992)
1129	______ASV4428	0.01 ± 0.00	0.01 ± 0.00	0.01 ± 0.00	0.01 ± 0.00	2.5 (0.1284, 0.3575)	0.2 (0.6927, 0.7000)	0.2 (0.6622, 0.8000)
1130	______ASV4570	0.01 ± 0.00	0.01 ± 0.00	0.01 ± 0.00	0.01 ± 0.00	0.0 (0.9704, 0.6500)	0.1 (0.8082, 0.7000)	0.0 (0.8317, 0.8000)
1131	______ASV5970	0.01 ± 0.00	0.00 ± 0.00	0.01 ± 0.00	0.01 ± 0.00	0.3 (0.6215, 0.6144)	0.4 (0.5871, 0.6883)	0.4 (0.5533, 0.8000)
1132	______ASV7796	0.00 ± 0.00	0.00 ± 0.00	0.00 ± 0.00	0.00 ± 0.00	6.5 (0.0190, 0.1372)	0.4 (0.4316, 0.6520)	1.6 (0.1670, 0.7992)
1133	__o:Pyrinomonadales	0.35 ± 0.03	0.45 ± 0.04	0.46 ± 0.05	0.42 ± 0.03	1.7 (0.2066, 0.4326)	0.7 (0.4031, 0.6430)	3.6 (0.0754, 0.7792)
1134	___f:Pyrinomonadaceae	0.35 ± 0.03	0.45 ± 0.04	0.46 ± 0.05	0.42 ± 0.03	1.7 (0.2066, 0.4326)	0.7 (0.4026, 0.6428)	3.6 (0.0761, 0.7792)
1135	____g:RB41	0.35 ± 0.03	0.45 ± 0.04	0.46 ± 0.05	0.42 ± 0.03	1.7 (0.2124, 0.4326)	0.7 (0.3972, 0.6408)	3.6 (0.0713, 0.7714)
1136	______ASV10924	0.00 ± 0.00	0.00 ± 0.00	0.00 ± 0.00	0.00 ± 0.00	0.9 (0.3789, 0.5290)	0.9 (0.3885, 0.6393)	0.7 (0.6142, 0.8000)
1137	______ASV1112	0.02 ± 0.00	0.01 ± 0.00	0.02 ± 0.01	0.02 ± 0.00	0.8 (0.4110, 0.5438)	0.7 (0.4101, 0.6464)	0.4 (0.5209, 0.8000)
1138	______ASV12065	0.00 ± 0.00	0.00 ± 0.00	0.00 ± 0.00	0.00 ± 0.00	0.0 (0.9075, 0.6500)	0.5 (0.3474, 0.6228)	4.7 (0.0614, 0.7535)
1139	______ASV12169	NA	NA	NA	NA	NA	NA	NA
1140	______ASV1243	0.00 ± 0.00	0.00 ± 0.00	0.00 ± 0.00	0.00 ± 0.00	0.1 (0.6785, 0.6355)	3.2 (0.0900, 0.4639)	0.1 (0.7677, 0.8000)
1141	______ASV12964	0.00 ± 0.00	0.00 ± 0.00	0.00 ± 0.00	0.00 ± 0.00	3.8 (0.0703, 0.2723)	1.3 (0.2334, 0.5713)	0.0 (0.8594, 0.8000)
1142	______ASV14390	0.00 ± 0.00	0.00 ± 0.00	0.00 ± 0.00	0.00 ± 0.00	0.6 (0.4013, 0.5409)	0.6 (0.4661, 0.6520)	0.5 (0.5562, 0.8000)
1143	______ASV1534	0.00 ± 0.00	0.02 ± 0.02	0.00 ± 0.00	0.00 ± 0.00	0.9 (0.5759, 0.6003)	0.9 (0.7274, 0.7000)	0.7 (0.9473, 0.8000)
1144	______ASV15614	0.00 ± 0.00	0.00 ± 0.00	0.00 ± 0.00	0.00 ± 0.00	0.1 (0.6969, 0.6399)	0.5 (0.5734, 0.6839)	0.5 (0.5545, 0.8000)
1145	______ASV1588	0.01 ± 0.00	0.01 ± 0.00	0.01 ± 0.00	0.01 ± 0.01	1.6 (0.2385, 0.4439)	0.5 (0.5431, 0.6736)	0.0 (0.9641, 0.8000)
1146	______ASV16003	0.00 ± 0.00	0.00 ± 0.00	0.00 ± 0.00	0.00 ± 0.00	0.1 (0.8317, 0.6500)	1.0 (0.4781, 0.6520)	0.2 (0.5454, 0.8000)
1147	______ASV1658	0.01 ± 0.00	0.02 ± 0.00	0.01 ± 0.00	0.01 ± 0.00	0.0 (0.8588, 0.6500)	0.0 (0.8686, 0.7000)	3.3 (0.0804, 0.7859)
1148	______ASV1947	0.02 ± 0.00	0.01 ± 0.00	0.02 ± 0.00	0.02 ± 0.00	5.7 (0.0296, 0.1780)	1.0 (0.3215, 0.6158)	0.1 (0.7877, 0.8000)
1149	______ASV2093	0.01 ± 0.00	0.01 ± 0.00	0.01 ± 0.00	0.01 ± 0.00	3.4 (0.0826, 0.2956)	0.0 (0.8512, 0.7000)	0.0 (0.9916, 0.8000)
1150	______ASV2303	0.01 ± 0.00	0.01 ± 0.00	0.01 ± 0.00	0.01 ± 0.00	0.1 (0.7296, 0.6487)	0.1 (0.7803, 0.7000)	0.1 (0.7875, 0.8000)
1151	______ASV2307	0.01 ± 0.00	0.02 ± 0.01	0.02 ± 0.00	0.02 ± 0.01	4.1 (0.0588, 0.2524)	0.6 (0.4364, 0.6520)	2.5 (0.1276, 0.7992)
1152	______ASV2340	NA	NA	NA	NA	NA	NA	NA
1153	______ASV254	0.00 ± 0.00	0.01 ± 0.00	0.01 ± 0.00	0.00 ± 0.00	1.0 (0.3188, 0.4976)	1.0 (0.3222, 0.6160)	1.8 (0.2070, 0.7992)
1154	______ASV2732	0.01 ± 0.00	0.02 ± 0.00	0.02 ± 0.00	0.01 ± 0.00	0.3 (0.5991, 0.6074)	0.5 (0.4891, 0.6527)	1.1 (0.3198, 0.8000)
1155	______ASV2817	NA	NA	NA	NA	NA	NA	NA
1156	______ASV354	0.00 ± 0.00	0.01 ± 0.00	0.00 ± 0.00	0.00 ± 0.00	0.1 (0.8369, 0.6500)	3.0 (0.0655, 0.4205)	0.1 (0.8044, 0.8000)
1157	______ASV356	0.07 ± 0.01	0.08 ± 0.01	0.06 ± 0.01	0.06 ± 0.00	1.5 (0.2288, 0.4360)	0.9 (0.3485, 0.6233)	0.2 (0.6374, 0.8000)
1158	______ASV3647	0.01 ± 0.00	0.01 ± 0.00	0.01 ± 0.00	0.01 ± 0.00	0.5 (0.5147, 0.5771)	3.7 (0.0667, 0.4241)	0.3 (0.5780, 0.8000)
1159	______ASV3814	0.00 ± 0.00	0.00 ± 0.00	0.00 ± 0.00	0.00 ± 0.00	0.2 (0.6054, 0.6091)	0.2 (0.9530, 0.7000)	0.3 (0.5435, 0.8000)
1160	______ASV4189	0.00 ± 0.00	0.01 ± 0.00	0.01 ± 0.00	0.02 ± 0.01	4.1 (0.0411, 0.2070)	2.2 (0.1569, 0.5400)	0.1 (0.8243, 0.8000)
1161	______ASV427	0.03 ± 0.01	0.03 ± 0.00	0.02 ± 0.00	0.03 ± 0.00	0.0 (0.9913, 0.6500)	0.1 (0.7214, 0.7000)	2.5 (0.1290, 0.7992)
1162	______ASV4325	0.01 ± 0.00	0.01 ± 0.00	0.01 ± 0.00	0.00 ± 0.00	2.8 (0.1126, 0.3342)	0.1 (0.7087, 0.7000)	0.0 (0.9740, 0.8000)
1163	______ASV4556	0.00 ± 0.00	0.01 ± 0.00	0.00 ± 0.00	0.00 ± 0.00	1.7 (0.2211, 0.4326)	1.1 (0.3294, 0.6189)	6.7 (0.0126, 0.6371)
1164	______ASV5015	0.01 ± 0.00	0.00 ± 0.00	0.01 ± 0.00	0.00 ± 0.00	0.1 (0.7244, 0.6474)	3.2 (0.0932, 0.4674)	0.1 (0.8413, 0.8000)
1165	______ASV502	0.05 ± 0.01	0.06 ± 0.01	0.08 ± 0.01	0.07 ± 0.01	3.0 (0.1061, 0.3259)	0.1 (0.8131, 0.7000)	1.5 (0.2349, 0.8000)
1166	______ASV5122	0.01 ± 0.00	0.00 ± 0.00	0.01 ± 0.00	0.01 ± 0.00	3.0 (0.1014, 0.3197)	3.0 (0.1002, 0.4743)	0.1 (0.7506, 0.8000)
1167	______ASV5184	0.00 ± 0.00	0.01 ± 0.00	0.01 ± 0.00	0.01 ± 0.00	4.8 (0.0377, 0.1999)	0.3 (0.5825, 0.6871)	1.3 (0.2547, 0.8000)
1168	______ASV5658	0.00 ± 0.00	0.00 ± 0.00	0.00 ± 0.00	0.00 ± 0.00	0.4 (0.4645, 0.5646)	0.4 (0.4727, 0.6520)	6.4 (0.0088, 0.6057)
1169	______ASV571	0.03 ± 0.01	0.05 ± 0.01	0.04 ± 0.01	0.04 ± 0.01	0.1 (0.7417, 0.6500)	4.0 (0.0580, 0.4048)	3.2 (0.0864, 0.7859)
1170	______ASV5909	0.00 ± 0.00	0.00 ± 0.00	0.00 ± 0.00	0.00 ± 0.00	1.1 (0.3271, 0.5020)	0.0 (0.8341, 0.7000)	1.1 (0.3514, 0.8000)
1171	______ASV5983	0.00 ± 0.00	0.00 ± 0.00	0.00 ± 0.00	0.00 ± 0.00	0.9 (0.3439, 0.5087)	2.4 (0.1617, 0.5446)	0.1 (0.7659, 0.8000)
1172	______ASV599	0.00 ± 0.00	0.00 ± 0.00	0.00 ± 0.00	0.00 ± 0.00	1.0 (1.0000, 0.6500)	1.0 (1.0000, 0.7000)	1.0 (1.0000, 0.8000)
1173	______ASV6036	NA	NA	NA	NA	NA	NA	NA
1174	______ASV6664	0.00 ± 0.00	0.00 ± 0.00	0.00 ± 0.00	0.00 ± 0.00	0.6 (0.4201, 0.5487)	1.2 (0.2992, 0.6053)	1.3 (0.2725, 0.8000)
1175	______ASV667	0.00 ± 0.00	0.00 ± 0.00	0.00 ± 0.00	0.00 ± 0.00	1.0 (1.0000, 0.6500)	1.0 (1.0000, 0.7000)	1.0 (1.0000, 0.8000)
1176	______ASV6926	0.00 ± 0.00	0.00 ± 0.00	0.00 ± 0.00	0.00 ± 0.00	1.0 (1.0000, 0.6500)	1.0 (1.0000, 0.7000)	1.0 (1.0000, 0.8000)
1177	______ASV720	0.00 ± 0.00	0.00 ± 0.00	0.00 ± 0.00	0.00 ± 0.00	0.1 (0.6822, 0.6361)	1.3 (0.2206, 0.5674)	3.8 (0.0720, 0.7745)
1178	______ASV7616	0.00 ± 0.00	0.00 ± 0.00	0.00 ± 0.00	0.01 ± 0.00	1.1 (0.3782, 0.5286)	0.5 (0.6182, 0.6933)	2.1 (0.1466, 0.7992)
1179	______ASV8552	NA	NA	NA	NA	NA	NA	NA
1180	______ASV920	0.02 ± 0.00	0.02 ± 0.01	0.03 ± 0.00	0.02 ± 0.00	1.2 (0.2814, 0.4739)	1.7 (0.2114, 0.5674)	0.2 (0.6574, 0.8000)
1181	______ASV9918	0.00 ± 0.00	0.00 ± 0.00	0.00 ± 0.00	0.00 ± 0.00	1.0 (1.0000, 0.6500)	1.0 (1.0000, 0.7000)	1.0 (1.0000, 0.8000)
1182	______ASV9953	0.00 ± 0.00	0.00 ± 0.00	0.00 ± 0.00	0.00 ± 0.00	0.4 (0.6025, 0.6080)	0.4 (0.6004, 0.6896)	3.5 (0.1521, 0.7992)
1183	_c:Holophagae	0.58 ± 0.04	0.66 ± 0.02	0.78 ± 0.02	0.85 ± 0.06	26.5 (0.0001, 0.0040)	3.8 (0.0686, 0.4287)	0.0 (0.8323, 0.8000)
1184	__o:Holophagales	0.07 ± 0.00	0.08 ± 0.01	0.14 ± 0.01	0.18 ± 0.01	156.3 (0.0001, 0.0040)	17.3 (0.0005, 0.0715)	3.8 (0.0627, 0.7540)
1185	___f:Holophagaceae	0.07 ± 0.00	0.08 ± 0.01	0.14 ± 0.01	0.18 ± 0.01	156.3 (0.0001, 0.0040)	17.3 (0.0013, 0.1072)	3.8 (0.0665, 0.7551)
1186	______ASV14191	0.00 ± 0.00	0.00 ± 0.00	0.00 ± 0.00	0.00 ± 0.00	8.1 (0.0075, 0.0791)	5.1 (0.0419, 0.3714)	5.1 (0.0435, 0.7228)
1187	______ASV1452	0.01 ± 0.00	0.01 ± 0.00	0.02 ± 0.00	0.05 ± 0.01	76.2 (0.0001, 0.0040)	17.4 (0.0003, 0.0574)	17.7 (0.0001, 0.2042)
1188	______ASV3933	0.01 ± 0.00	0.01 ± 0.00	0.01 ± 0.00	0.01 ± 0.00	0.0 (0.9946, 0.6500)	2.4 (0.1400, 0.5251)	0.7 (0.3953, 0.8000)
1189	______ASV6242	0.00 ± 0.00	0.00 ± 0.00	0.00 ± 0.00	0.01 ± 0.00	24.7 (0.0001, 0.0040)	2.7 (0.1183, 0.4956)	4.5 (0.0536, 0.7311)
1190	______ASV6725	0.00 ± 0.00	0.00 ± 0.00	0.00 ± 0.00	0.00 ± 0.00	0.0 (0.6672, 0.6309)	0.8 (0.4465, 0.6520)	3.6 (0.1381, 0.7992)
1191	______ASV7153	0.00 ± 0.00	0.00 ± 0.00	0.01 ± 0.00	0.01 ± 0.00	22.8 (0.0001, 0.0040)	1.0 (0.3555, 0.6255)	1.0 (0.3662, 0.8000)
1192	______ASV7523	0.00 ± 0.00	0.00 ± 0.00	0.00 ± 0.00	0.01 ± 0.00	0.1 (0.7903, 0.6500)	2.3 (0.1470, 0.5324)	2.5 (0.1205, 0.7992)
1193	______ASV9799	0.00 ± 0.00	0.00 ± 0.00	0.00 ± 0.00	0.00 ± 0.00	0.0 (0.9372, 0.6500)	1.4 (0.2916, 0.6012)	0.0 (0.8666, 0.8000)
1194	____g:Geothrix	0.01 ± 0.00	0.01 ± 0.00	0.05 ± 0.01	0.03 ± 0.00	40.6 (0.0001, 0.0040)	2.3 (0.1381, 0.5222)	2.5 (0.1315, 0.7992)
1195	______ASV12886	0.00 ± 0.00	0.00 ± 0.00	0.00 ± 0.00	0.00 ± 0.00	0.1 (0.7325, 0.6494)	0.2 (0.6142, 0.6925)	0.5 (0.5811, 0.8000)
1196	______ASV2883	0.00 ± 0.00	0.00 ± 0.00	0.02 ± 0.01	0.02 ± 0.00	25.2 (0.0001, 0.0040)	0.0 (0.9434, 0.7000)	0.0 (0.9540, 0.8000)
1197	_____s:Geothrix_fermentans	0.00 ± 0.00	0.00 ± 0.00	0.02 ± 0.00	0.01 ± 0.00	20.9 (0.0001, 0.0040)	8.6 (0.0036, 0.1671)	7.3 (0.0064, 0.5525)
1198	______ASV3976	0.00 ± 0.00	0.00 ± 0.00	0.02 ± 0.00	0.01 ± 0.00	20.9 (0.0001, 0.0040)	8.6 (0.0028, 0.1524)	7.3 (0.0075, 0.5637)
1199	____g:Holophaga	0.03 ± 0.00	0.04 ± 0.01	0.03 ± 0.00	0.05 ± 0.00	1.2 (0.2777, 0.4710)	9.9 (0.0066, 0.2004)	1.5 (0.2256, 0.7992)
1200	______ASV3096	0.00 ± 0.00	0.00 ± 0.00	0.00 ± 0.00	0.01 ± 0.00	0.0 (0.9509, 0.6500)	3.9 (0.0614, 0.4134)	2.1 (0.1601, 0.7992)
1201	______ASV7732	0.00 ± 0.00	0.00 ± 0.00	0.00 ± 0.00	0.00 ± 0.00	1.0 (1.0000, 0.6500)	1.0 (1.0000, 0.7000)	1.0 (1.0000, 0.8000)
1202	______ASV965	0.03 ± 0.00	0.03 ± 0.00	0.03 ± 0.00	0.04 ± 0.00	1.4 (0.2456, 0.4484)	5.8 (0.0280, 0.3361)	0.3 (0.5740, 0.8000)
1203	____g:marine_group	0.01 ± 0.00	0.01 ± 0.00	0.02 ± 0.00	0.02 ± 0.00	4.5 (0.0476, 0.2235)	2.3 (0.1453, 0.5298)	0.3 (0.6219, 0.8000)
1204	______ASV2288	0.01 ± 0.00	0.01 ± 0.00	0.02 ± 0.00	0.02 ± 0.00	4.5 (0.0458, 0.2196)	2.3 (0.1438, 0.5289)	0.3 (0.6212, 0.8000)
1205	__o:Subgroup_7	0.51 ± 0.04	0.58 ± 0.02	0.64 ± 0.02	0.67 ± 0.06	9.4 (0.0034, 0.0479)	1.6 (0.2315, 0.5707)	0.4 (0.5766, 0.8000)
1206	______ASV10086	0.00 ± 0.00	0.00 ± 0.00	0.00 ± 0.00	0.00 ± 0.00	1.0 (1.0000, 0.6500)	1.0 (1.0000, 0.7000)	1.0 (1.0000, 0.8000)
1207	______ASV11105	0.00 ± 0.00	0.00 ± 0.00	0.00 ± 0.00	0.00 ± 0.00	3.0 (0.1106, 0.3323)	0.0 (0.7669, 0.7000)	2.0 (0.1590, 0.7992)
1208	______ASV1122	0.00 ± 0.00	0.00 ± 0.00	0.00 ± 0.00	0.00 ± 0.00	0.1 (0.6449, 0.6230)	2.7 (0.1359, 0.5177)	0.1 (0.7867, 0.8000)
1209	______ASV11369	0.00 ± 0.00	0.00 ± 0.00	0.00 ± 0.00	0.00 ± 0.00	0.1 (0.7913, 0.6500)	0.6 (0.5050, 0.6600)	1.5 (0.2351, 0.8000)
1210	______ASV11944	NA	NA	NA	NA	NA	NA	NA
1211	______ASV12000	0.00 ± 0.00	0.00 ± 0.00	0.00 ± 0.00	0.00 ± 0.00	1.0 (1.0000, 0.6500)	1.0 (1.0000, 0.7000)	1.0 (1.0000, 0.8000)
1212	______ASV12589	0.00 ± 0.00	0.00 ± 0.00	0.00 ± 0.00	0.00 ± 0.00	1.3 (0.4584, 0.5646)	0.1 (0.8517, 0.7000)	0.2 (0.5851, 0.8000)
1213	______ASV1274	0.01 ± 0.00	0.00 ± 0.00	0.01 ± 0.00	0.01 ± 0.00	0.1 (0.7687, 0.6500)	0.7 (0.3930, 0.6393)	0.3 (0.5423, 0.8000)
1214	______ASV13130	NA	NA	NA	NA	NA	NA	NA
1215	______ASV13249	0.00 ± 0.00	0.00 ± 0.00	0.00 ± 0.00	0.00 ± 0.00	1.1 (0.4893, 0.5650)	0.0 (0.7799, 0.7000)	1.1 (0.5918, 0.8000)
1216	______ASV14424	0.00 ± 0.00	0.00 ± 0.00	0.00 ± 0.00	0.00 ± 0.00	0.4 (0.6238, 0.6147)	2.4 (0.1628, 0.5452)	0.1 (0.8107, 0.8000)
1217	______ASV14651	0.00 ± 0.00	0.00 ± 0.00	0.00 ± 0.00	0.00 ± 0.00	2.5 (0.2169, 0.4326)	2.5 (0.2169, 0.5674)	2.5 (0.2169, 0.7992)
1218	______ASV14908	0.00 ± 0.00	0.00 ± 0.00	0.00 ± 0.00	0.00 ± 0.00	0.0 (0.9472, 0.6500)	0.2 (0.6925, 0.7000)	4.1 (0.0707, 0.7672)
1219	______ASV14916	NA	NA	NA	NA	NA	NA	NA
1220	______ASV153	0.01 ± 0.00	0.01 ± 0.00	0.01 ± 0.00	0.01 ± 0.00	0.6 (0.4502, 0.5631)	0.0 (0.8635, 0.7000)	5.4 (0.0304, 0.7228)
1221	______ASV15391	0.00 ± 0.00	0.00 ± 0.00	0.00 ± 0.00	0.00 ± 0.00	2.5 (0.1539, 0.3851)	0.8 (0.4694, 0.6520)	0.1 (0.5789, 0.8000)
1222	______ASV1585	NA	NA	NA	NA	NA	NA	NA
1223	______ASV1586	0.02 ± 0.00	0.02 ± 0.00	0.02 ± 0.00	0.02 ± 0.00	0.0 (0.9001, 0.6500)	0.4 (0.5573, 0.6794)	0.2 (0.6799, 0.8000)
1224	______ASV15962	0.00 ± 0.00	0.00 ± 0.00	0.00 ± 0.00	0.00 ± 0.00	0.0 (0.7891, 0.6500)	1.6 (0.2304, 0.5702)	1.7 (0.2222, 0.7992)
1225	______ASV160	0.11 ± 0.02	0.14 ± 0.02	0.12 ± 0.01	0.15 ± 0.02	0.3 (0.5854, 0.6038)	3.1 (0.0984, 0.4725)	0.0 (0.9440, 0.8000)
1226	______ASV16123	NA	NA	NA	NA	NA	NA	NA
1227	______ASV1758	0.00 ± 0.00	0.00 ± 0.00	0.00 ± 0.00	0.00 ± 0.00	0.2 (0.6427, 0.6227)	0.2 (0.6158, 0.6925)	0.2 (0.6401, 0.8000)
1228	______ASV1801	0.00 ± 0.00	0.01 ± 0.00	0.01 ± 0.00	0.01 ± 0.00	2.3 (0.1440, 0.3751)	0.0 (0.8687, 0.7000)	0.6 (0.4192, 0.8000)
1229	______ASV1814	0.00 ± 0.00	0.00 ± 0.00	0.00 ± 0.00	0.00 ± 0.00	1.0 (0.3942, 0.5366)	0.1 (0.7091, 0.7000)	0.4 (0.6232, 0.8000)
1230	______ASV1816	0.01 ± 0.00	0.01 ± 0.00	0.01 ± 0.00	0.01 ± 0.00	0.0 (0.8513, 0.6500)	2.1 (0.1560, 0.5397)	0.1 (0.7969, 0.8000)
1231	______ASV1817	NA	NA	NA	NA	NA	NA	NA
1232	______ASV187	0.06 ± 0.00	0.07 ± 0.01	0.07 ± 0.01	0.07 ± 0.01	1.0 (0.3391, 0.5065)	0.1 (0.7623, 0.7000)	1.0 (0.3377, 0.8000)
1233	______ASV2256	0.01 ± 0.00	0.02 ± 0.00	0.01 ± 0.00	0.01 ± 0.00	0.0 (0.8712, 0.6500)	0.7 (0.4149, 0.6477)	1.8 (0.1949, 0.7992)
1234	______ASV2323	0.00 ± 0.00	0.01 ± 0.00	0.01 ± 0.00	0.00 ± 0.00	0.4 (0.5049, 0.5725)	0.1 (0.7293, 0.7000)	2.8 (0.1281, 0.7992)
1235	______ASV2364	0.02 ± 0.00	0.01 ± 0.00	0.01 ± 0.00	0.01 ± 0.00	0.9 (0.3473, 0.5116)	0.7 (0.4079, 0.6460)	0.0 (0.9518, 0.8000)
1236	______ASV2571	0.01 ± 0.00	0.02 ± 0.00	0.01 ± 0.00	0.01 ± 0.00	1.8 (0.1933, 0.4221)	0.3 (0.5711, 0.6829)	1.0 (0.3235, 0.8000)
1237	______ASV2720	0.00 ± 0.00	0.00 ± 0.00	0.00 ± 0.00	0.01 ± 0.00	3.2 (0.0892, 0.3073)	1.4 (0.2305, 0.5702)	0.4 (0.5093, 0.8000)
1238	______ASV275	0.01 ± 0.00	0.01 ± 0.00	0.01 ± 0.00	0.02 ± 0.00	4.9 (0.0384, 0.2012)	3.6 (0.0752, 0.4434)	0.0 (0.8495, 0.8000)
1239	______ASV2762	0.00 ± 0.00	0.00 ± 0.00	0.00 ± 0.00	0.00 ± 0.00	0.0 (1.0000, 0.6500)	0.0 (1.0000, 0.7000)	2.0 (0.4747, 0.8000)
1240	______ASV2877	0.00 ± 0.00	0.00 ± 0.00	0.00 ± 0.00	0.00 ± 0.00	1.0 (1.0000, 0.6500)	1.0 (1.0000, 0.7000)	1.0 (1.0000, 0.8000)
1241	______ASV3012	NA	NA	NA	NA	NA	NA	NA
1242	______ASV3163	0.01 ± 0.00	0.01 ± 0.00	0.01 ± 0.00	0.01 ± 0.00	0.2 (0.6374, 0.6209)	0.5 (0.4606, 0.6520)	1.1 (0.3181, 0.8000)
1243	______ASV3370	0.01 ± 0.00	0.01 ± 0.00	0.01 ± 0.00	0.01 ± 0.00	0.9 (0.3741, 0.5266)	0.2 (0.7032, 0.7000)	0.0 (0.8934, 0.8000)
1244	______ASV3964	0.01 ± 0.00	0.01 ± 0.00	0.01 ± 0.00	0.01 ± 0.00	0.6 (0.4432, 0.5605)	1.1 (0.2919, 0.6012)	0.4 (0.4942, 0.8000)
1245	______ASV4102	NA	NA	NA	NA	NA	NA	NA
1246	______ASV4105	0.00 ± 0.00	0.00 ± 0.00	0.00 ± 0.00	0.00 ± 0.00	0.0 (1.0000, 0.6500)	0.0 (1.0000, 0.7000)	2.0 (0.4769, 0.8000)
1247	______ASV4212	0.00 ± 0.00	0.00 ± 0.00	0.00 ± 0.00	0.00 ± 0.00	3.4 (0.2191, 0.4326)	0.3 (0.8565, 0.7000)	0.3 (0.8584, 0.8000)
1248	______ASV4404	0.00 ± 0.00	0.00 ± 0.00	0.00 ± 0.00	0.00 ± 0.00	5.7 (0.0377, 0.1999)	1.4 (0.1611, 0.5440)	1.4 (0.1610, 0.7992)
1249	______ASV4465	0.00 ± 0.00	0.00 ± 0.00	0.00 ± 0.00	0.00 ± 0.00	0.0 (1.0000, 0.6500)	2.0 (0.4851, 0.6520)	0.0 (1.0000, 0.8000)
1250	______ASV450	0.01 ± 0.00	0.02 ± 0.00	0.03 ± 0.00	0.02 ± 0.00	18.6 (0.0002, 0.0064)	0.9 (0.3659, 0.6302)	4.7 (0.0390, 0.7228)
1251	______ASV514	0.04 ± 0.01	0.05 ± 0.01	0.05 ± 0.00	0.05 ± 0.01	0.6 (0.4584, 0.5646)	0.6 (0.4355, 0.6520)	0.0 (0.8319, 0.8000)
1252	______ASV5267	NA	NA	NA	NA	NA	NA	NA
1253	______ASV534	0.03 ± 0.01	0.03 ± 0.00	0.04 ± 0.01	0.05 ± 0.00	8.6 (0.0076, 0.0795)	1.2 (0.2812, 0.5983)	0.8 (0.3721, 0.8000)
1254	______ASV5389	0.00 ± 0.00	0.00 ± 0.00	0.00 ± 0.00	0.00 ± 0.00	0.0 (0.9266, 0.6500)	0.8 (0.4393, 0.6520)	0.9 (0.3720, 0.8000)
1255	______ASV559	0.01 ± 0.00	0.01 ± 0.00	0.02 ± 0.00	0.03 ± 0.01	13.0 (0.0014, 0.0274)	1.4 (0.2415, 0.5764)	1.1 (0.3097, 0.8000)
1256	______ASV5590	0.00 ± 0.00	0.00 ± 0.00	0.00 ± 0.00	0.00 ± 0.00	0.6 (0.5905, 0.6053)	0.6 (0.5964, 0.6893)	0.6 (0.5021, 0.8000)
1257	______ASV5871	0.01 ± 0.00	0.01 ± 0.00	0.01 ± 0.00	0.01 ± 0.00	0.1 (0.7963, 0.6500)	0.5 (0.4971, 0.6562)	0.1 (0.8146, 0.8000)
1258	______ASV6311	NA	NA	NA	NA	NA	NA	NA
1259	______ASV6383	NA	NA	NA	NA	NA	NA	NA
1260	______ASV6547	0.00 ± 0.00	0.00 ± 0.00	0.01 ± 0.00	0.01 ± 0.00	3.5 (0.0772, 0.2856)	0.3 (0.5800, 0.6861)	0.1 (0.7524, 0.8000)
1261	______ASV682	0.00 ± 0.00	0.00 ± 0.00	0.00 ± 0.00	0.00 ± 0.00	1.0 (0.4616, 0.5646)	0.0 (0.8429, 0.7000)	1.2 (0.2851, 0.8000)
1262	______ASV750	0.02 ± 0.00	0.02 ± 0.00	0.02 ± 0.00	0.02 ± 0.00	0.1 (0.7206, 0.6465)	0.3 (0.6212, 0.6940)	0.0 (0.8255, 0.8000)
1263	______ASV7539	0.00 ± 0.00	0.00 ± 0.00	0.00 ± 0.00	0.01 ± 0.00	1.3 (0.2675, 0.4631)	2.1 (0.1722, 0.5506)	0.0 (0.8327, 0.8000)
1264	______ASV764	0.00 ± 0.00	0.00 ± 0.00	0.01 ± 0.00	0.01 ± 0.00	7.7 (0.0135, 0.1138)	0.0 (0.8708, 0.7000)	0.0 (0.9359, 0.8000)
1265	______ASV791	0.02 ± 0.00	0.01 ± 0.00	0.01 ± 0.00	0.02 ± 0.00	0.2 (0.6871, 0.6374)	0.1 (0.7958, 0.7000)	2.2 (0.1558, 0.7992)
1266	______ASV8240	0.00 ± 0.00	0.00 ± 0.00	0.01 ± 0.00	0.00 ± 0.00	4.8 (0.0391, 0.2032)	1.8 (0.1984, 0.5674)	1.0 (0.3075, 0.8000)
1267	______ASV8355	0.00 ± 0.00	0.00 ± 0.00	0.00 ± 0.00	0.00 ± 0.00	0.9 (0.4389, 0.5585)	0.9 (0.3686, 0.6311)	0.2 (0.6403, 0.8000)
1268	______ASV848	0.02 ± 0.00	0.02 ± 0.00	0.03 ± 0.00	0.03 ± 0.01	7.3 (0.0169, 0.1274)	0.0 (0.9082, 0.7000)	2.5 (0.1347, 0.7992)
1269	______ASV8577	0.00 ± 0.00	0.00 ± 0.00	0.00 ± 0.00	0.00 ± 0.00	0.1 (0.7419, 0.6500)	3.8 (0.0687, 0.4287)	0.0 (0.9677, 0.8000)
1270	______ASV881	0.00 ± 0.00	0.00 ± 0.00	0.00 ± 0.00	0.00 ± 0.00	1.9 (0.1995, 0.4272)	0.0 (0.9642, 0.7000)	0.7 (0.4676, 0.8000)
1271	______ASV8957	NA	NA	NA	NA	NA	NA	NA
1272	______ASV8981	0.00 ± 0.00	0.00 ± 0.00	0.00 ± 0.00	0.00 ± 0.00	3.1 (0.1112, 0.3327)	0.3 (0.5855, 0.6878)	0.0 (0.8251, 0.8000)
1273	______ASV9366	0.00 ± 0.00	0.00 ± 0.00	0.00 ± 0.00	0.00 ± 0.00	0.0 (1.0000, 0.6500)	0.0 (1.0000, 0.7000)	2.0 (0.4788, 0.8000)
1274	______ASV943	0.02 ± 0.00	0.02 ± 0.00	0.04 ± 0.00	0.02 ± 0.01	2.8 (0.1147, 0.3367)	3.0 (0.0994, 0.4728)	1.0 (0.3267, 0.8000)
1275	_c:Subgroup_11	0.01 ± 0.00	0.01 ± 0.00	0.00 ± 0.00	0.00 ± 0.00	1.7 (0.1950, 0.4236)	0.7 (0.3946, 0.6393)	0.0 (0.9455, 0.8000)
1276	______ASV11538	0.00 ± 0.00	0.00 ± 0.00	0.00 ± 0.00	0.00 ± 0.00	0.0 (0.8359, 0.6500)	0.5 (0.6298, 0.6968)	0.0 (1.0000, 0.8000)
1277	______ASV2472	0.00 ± 0.00	0.00 ± 0.00	0.00 ± 0.00	0.00 ± 0.00	0.9 (0.2855, 0.4769)	0.0 (0.7998, 0.7000)	0.0 (0.8066, 0.8000)
1278	______ASV7156	0.01 ± 0.00	0.00 ± 0.00	0.00 ± 0.00	0.00 ± 0.00	1.3 (0.2605, 0.4588)	0.4 (0.4989, 0.6565)	0.0 (0.9574, 0.8000)
1279	_c:Subgroup_18	0.01 ± 0.00	0.01 ± 0.00	0.02 ± 0.00	0.02 ± 0.00	5.3 (0.0344, 0.1920)	0.9 (0.3536, 0.6251)	0.7 (0.4127, 0.8000)
1280	______ASV10713	0.00 ± 0.00	0.00 ± 0.00	0.00 ± 0.00	0.00 ± 0.00	0.0 (0.8617, 0.6500)	0.0 (0.8195, 0.7000)	0.7 (0.5045, 0.8000)
1281	______ASV11138	NA	NA	NA	NA	NA	NA	NA
1282	______ASV15783	NA	NA	NA	NA	NA	NA	NA
1283	______ASV4500	0.01 ± 0.00	0.01 ± 0.00	0.01 ± 0.00	0.01 ± 0.00	1.1 (0.3142, 0.4960)	0.3 (0.6389, 0.6991)	0.0 (0.8899, 0.8000)
1284	______ASV5183	0.00 ± 0.00	0.00 ± 0.00	0.01 ± 0.00	0.01 ± 0.00	4.5 (0.0446, 0.2156)	1.5 (0.2367, 0.5736)	1.4 (0.2421, 0.8000)
1285	______ASV8691	0.00 ± 0.00	0.00 ± 0.00	0.00 ± 0.00	0.00 ± 0.00	0.5 (0.4030, 0.5411)	2.1 (0.1355, 0.5168)	2.0 (0.1679, 0.7992)
1286	_c:Subgroup_19	0.00 ± 0.00	0.00 ± 0.00	0.00 ± 0.00	0.00 ± 0.00	2.1 (0.1531, 0.3847)	0.0 (0.9705, 0.7000)	0.4 (0.6194, 0.8000)
1287	______ASV15901	0.00 ± 0.00	0.00 ± 0.00	0.00 ± 0.00	0.00 ± 0.00	2.1 (0.1464, 0.3777)	0.0 (0.9703, 0.7000)	0.4 (0.6146, 0.8000)
1288	_c:Subgroup_20	0.00 ± 0.00	0.00 ± 0.00	0.00 ± 0.00	0.00 ± 0.00	0.1 (0.6858, 0.6373)	0.9 (0.3470, 0.6227)	0.1 (0.8611, 0.8000)
1289	______ASV12659	0.00 ± 0.00	0.00 ± 0.00	0.00 ± 0.00	0.00 ± 0.00	0.1 (0.6936, 0.6393)	0.9 (0.3575, 0.6261)	0.1 (0.8617, 0.8000)
1290	_c:Subgroup_21	NA	NA	NA	NA	NA	NA	NA
1291	______ASV4278	NA	NA	NA	NA	NA	NA	NA
1292	_c:Subgroup_22	0.03 ± 0.00	0.02 ± 0.00	0.04 ± 0.00	0.03 ± 0.00	1.6 (0.2168, 0.4326)	7.9 (0.0086, 0.2169)	0.4 (0.5578, 0.8000)
1293	______ASV11971	0.00 ± 0.00	0.00 ± 0.00	0.00 ± 0.00	0.00 ± 0.00	0.0 (0.9200, 0.6500)	2.0 (0.2062, 0.5674)	0.0 (0.8977, 0.8000)
1294	______ASV13403	0.00 ± 0.00	0.00 ± 0.00	0.00 ± 0.00	0.00 ± 0.00	1.0 (0.4734, 0.5646)	1.0 (0.3767, 0.6358)	0.1 (0.9670, 0.8000)
1295	______ASV13510	0.00 ± 0.00	0.00 ± 0.00	0.00 ± 0.00	0.00 ± 0.00	0.3 (0.7295, 0.6487)	0.0 (0.9678, 0.7000)	0.0 (0.9351, 0.8000)
1296	______ASV15639	0.00 ± 0.00	0.00 ± 0.00	0.00 ± 0.00	0.00 ± 0.00	20.9 (0.0001, 0.0040)	2.3 (0.1628, 0.5452)	6.4 (0.0283, 0.7228)
1297	______ASV1636	0.01 ± 0.00	0.01 ± 0.00	0.01 ± 0.00	0.01 ± 0.00	0.3 (0.6101, 0.6111)	0.4 (0.5221, 0.6638)	0.3 (0.5959, 0.8000)
1298	______ASV5127	0.01 ± 0.00	0.00 ± 0.00	0.01 ± 0.00	0.01 ± 0.00	0.0 (0.8554, 0.6500)	4.8 (0.0397, 0.3714)	1.4 (0.2630, 0.8000)
1299	______ASV8786	0.01 ± 0.00	0.00 ± 0.00	0.01 ± 0.00	0.00 ± 0.00	0.1 (0.8662, 0.6500)	2.6 (0.1298, 0.5103)	0.8 (0.4051, 0.8000)
1300	______ASV9795	0.00 ± 0.00	0.00 ± 0.00	0.00 ± 0.00	0.00 ± 0.00	0.9 (0.3900, 0.5349)	0.8 (0.4487, 0.6520)	0.0 (0.9796, 0.8000)
1301	_c:Subgroup_25	0.09 ± 0.01	0.09 ± 0.01	0.06 ± 0.01	0.05 ± 0.00	13.5 (0.0022, 0.0364)	0.1 (0.7500, 0.7000)	0.2 (0.6791, 0.8000)
1302	______ASV10495	0.00 ± 0.00	0.00 ± 0.00	0.00 ± 0.00	0.00 ± 0.00	1.9 (0.2511, 0.4511)	0.1 (0.7908, 0.7000)	0.1 (0.7902, 0.8000)
1303	______ASV10763	NA	NA	NA	NA	NA	NA	NA
1304	______ASV12827	0.00 ± 0.00	0.00 ± 0.00	0.00 ± 0.00	0.00 ± 0.00	2.0 (0.1916, 0.4204)	0.4 (0.5715, 0.6831)	0.3 (0.5763, 0.8000)
1305	______ASV13124	NA	NA	NA	NA	NA	NA	NA
1306	______ASV1356	0.03 ± 0.01	0.03 ± 0.00	0.02 ± 0.00	0.02 ± 0.00	7.8 (0.0103, 0.0958)	0.2 (0.6600, 0.7000)	0.0 (0.8920, 0.8000)
1307	______ASV1357	NA	NA	NA	NA	NA	NA	NA
1308	______ASV1401	0.00 ± 0.00	0.00 ± 0.00	0.00 ± 0.00	0.00 ± 0.00	1.0 (1.0000, 0.6500)	1.0 (1.0000, 0.7000)	1.0 (1.0000, 0.8000)
1309	______ASV15141	0.00 ± 0.00	0.00 ± 0.00	0.00 ± 0.00	0.00 ± 0.00	1.7 (0.2434, 0.4472)	0.6 (0.4611, 0.6520)	0.1 (0.9434, 0.8000)
1310	______ASV15800	0.00 ± 0.00	0.00 ± 0.00	0.00 ± 0.00	0.00 ± 0.00	2.5 (0.2184, 0.4326)	2.5 (0.2184, 0.5674)	2.5 (0.2184, 0.7992)
1311	______ASV3134	NA	NA	NA	NA	NA	NA	NA
1312	______ASV4365	NA	NA	NA	NA	NA	NA	NA
1313	______ASV4530	NA	NA	NA	NA	NA	NA	NA
1314	______ASV5299	0.01 ± 0.00	0.01 ± 0.00	0.00 ± 0.00	0.00 ± 0.00	3.6 (0.0739, 0.2790)	0.2 (0.6206, 0.6940)	0.6 (0.4384, 0.8000)
1315	______ASV6825	0.00 ± 0.00	0.00 ± 0.00	0.00 ± 0.00	0.00 ± 0.00	0.7 (0.4596, 0.5646)	0.6 (0.5312, 0.6682)	0.1 (0.7991, 0.8000)
1316	______ASV6991	0.00 ± 0.00	0.00 ± 0.00	0.00 ± 0.00	0.00 ± 0.00	0.3 (0.5855, 0.6039)	0.3 (0.5669, 0.6819)	0.8 (0.3949, 0.8000)
1317	______ASV8814	NA	NA	NA	NA	NA	NA	NA
1318	______ASV888	0.04 ± 0.01	0.04 ± 0.00	0.03 ± 0.00	0.02 ± 0.00	13.6 (0.0018, 0.0319)	1.5 (0.2360, 0.5731)	1.2 (0.2720, 0.8000)
1319	______ASV9301	0.00 ± 0.00	0.00 ± 0.00	0.00 ± 0.00	0.00 ± 0.00	0.0 (0.8983, 0.6500)	0.1 (0.7543, 0.7000)	2.3 (0.1693, 0.7992)
1320	_c:Subgroup_5	0.30 ± 0.03	0.25 ± 0.02	0.28 ± 0.02	0.23 ± 0.02	0.8 (0.3926, 0.5355)	6.1 (0.0196, 0.2985)	0.1 (0.7258, 0.8000)
1321	______ASV10202	0.00 ± 0.00	0.00 ± 0.00	0.00 ± 0.00	0.00 ± 0.00	0.1 (0.7807, 0.6500)	4.1 (0.0680, 0.4276)	0.9 (0.3030, 0.8000)
1322	______ASV10567	0.00 ± 0.00	0.00 ± 0.00	0.00 ± 0.00	0.00 ± 0.00	0.2 (0.6560, 0.6270)	0.2 (0.8371, 0.7000)	0.2 (0.7611, 0.8000)
1323	______ASV10659	0.00 ± 0.00	0.00 ± 0.00	0.00 ± 0.00	0.00 ± 0.00	1.2 (0.2488, 0.4502)	3.9 (0.0627, 0.4157)	0.0 (0.8231, 0.8000)
1324	______ASV1073	0.02 ± 0.00	0.02 ± 0.00	0.01 ± 0.00	0.01 ± 0.00	4.2 (0.0577, 0.2495)	0.0 (0.8840, 0.7000)	1.7 (0.2103, 0.7992)
1325	______ASV10846	NA	NA	NA	NA	NA	NA	NA
1326	______ASV11134	0.00 ± 0.00	0.00 ± 0.00	0.00 ± 0.00	0.00 ± 0.00	0.6 (0.5253, 0.5810)	0.0 (0.9641, 0.7000)	0.1 (0.8399, 0.8000)
1327	______ASV11646	0.00 ± 0.00	0.00 ± 0.00	0.00 ± 0.00	0.00 ± 0.00	0.3 (0.5311, 0.5829)	4.9 (0.0340, 0.3584)	2.0 (0.1561, 0.7992)
1328	______ASV1185	0.03 ± 0.01	0.02 ± 0.00	0.02 ± 0.00	0.01 ± 0.00	5.4 (0.0268, 0.1690)	3.2 (0.0906, 0.4647)	0.0 (0.8878, 0.8000)
1329	______ASV11930	0.00 ± 0.00	0.00 ± 0.00	0.00 ± 0.00	0.00 ± 0.00	4.3 (0.0534, 0.2389)	1.1 (0.2498, 0.5822)	0.3 (0.5192, 0.8000)
1330	______ASV12556	0.00 ± 0.00	0.00 ± 0.00	0.00 ± 0.00	0.00 ± 0.00	0.1 (0.7988, 0.6500)	4.0 (0.0673, 0.4252)	2.2 (0.1171, 0.7992)
1331	______ASV12735	0.00 ± 0.00	0.00 ± 0.00	0.00 ± 0.00	0.00 ± 0.00	0.4 (0.5366, 0.5850)	0.4 (0.4978, 0.6563)	0.4 (0.4930, 0.8000)
1332	______ASV12983	0.00 ± 0.00	0.00 ± 0.00	0.00 ± 0.00	0.00 ± 0.00	0.0 (0.8399, 0.6500)	0.1 (0.8028, 0.7000)	0.1 (0.6952, 0.8000)
1333	______ASV14561	0.00 ± 0.00	0.00 ± 0.00	0.00 ± 0.00	0.00 ± 0.00	1.2 (0.2408, 0.4460)	2.6 (0.1524, 0.5385)	0.3 (0.6426, 0.8000)
1334	______ASV1462	0.01 ± 0.00	0.01 ± 0.00	0.01 ± 0.00	0.01 ± 0.00	2.8 (0.1081, 0.3285)	1.3 (0.2932, 0.6024)	0.1 (0.7482, 0.8000)
1335	______ASV15116	0.00 ± 0.00	0.00 ± 0.00	0.00 ± 0.00	0.00 ± 0.00	0.0 (0.9392, 0.6500)	0.4 (0.6050, 0.6906)	0.0 (0.8627, 0.8000)
1336	______ASV16466	0.00 ± 0.00	0.00 ± 0.00	0.00 ± 0.00	0.00 ± 0.00	0.0 (0.8326, 0.6500)	1.4 (0.2242, 0.5674)	1.4 (0.2148, 0.7992)
1337	______ASV16961	0.00 ± 0.00	0.00 ± 0.00	0.00 ± 0.00	0.00 ± 0.00	0.4 (0.6189, 0.6133)	1.1 (0.3023, 0.6063)	0.4 (0.5358, 0.8000)
1338	______ASV17020	0.00 ± 0.00	0.00 ± 0.00	0.00 ± 0.00	0.00 ± 0.00	4.1 (0.0548, 0.2427)	13.2 (0.0009, 0.0946)	1.6 (0.2193, 0.7992)
1339	______ASV1703	0.00 ± 0.00	0.00 ± 0.00	0.00 ± 0.00	0.00 ± 0.00	3.5 (0.1577, 0.3874)	0.4 (0.4547, 0.6520)	0.4 (0.4568, 0.8000)
1340	______ASV17330	0.00 ± 0.00	0.00 ± 0.00	0.00 ± 0.00	0.00 ± 0.00	0.2 (0.6879, 0.6378)	0.1 (0.9673, 0.7000)	1.4 (0.4303, 0.8000)
1341	______ASV1892	0.01 ± 0.00	0.01 ± 0.00	0.01 ± 0.00	0.01 ± 0.00	3.6 (0.0698, 0.2712)	0.3 (0.5723, 0.6835)	0.1 (0.8044, 0.8000)
1342	______ASV2233	NA	NA	NA	NA	NA	NA	NA
1343	______ASV2243	0.00 ± 0.00	0.01 ± 0.00	0.00 ± 0.00	0.01 ± 0.00	3.6 (0.0758, 0.2827)	8.5 (0.0081, 0.2139)	0.3 (0.5779, 0.8000)
1344	______ASV2257	0.02 ± 0.00	0.02 ± 0.01	0.01 ± 0.00	0.01 ± 0.00	3.2 (0.0818, 0.2941)	0.1 (0.7569, 0.7000)	1.4 (0.2796, 0.8000)
1345	______ASV2678	0.00 ± 0.00	0.00 ± 0.00	0.00 ± 0.00	0.00 ± 0.00	1.0 (1.0000, 0.6500)	1.0 (1.0000, 0.7000)	1.0 (1.0000, 0.8000)
1346	______ASV2847	0.01 ± 0.00	0.02 ± 0.00	0.01 ± 0.00	0.01 ± 0.00	0.7 (0.4223, 0.5505)	0.2 (0.6442, 0.6996)	0.7 (0.3944, 0.8000)
1347	______ASV2892	0.01 ± 0.00	0.00 ± 0.00	0.01 ± 0.00	0.01 ± 0.00	0.0 (0.8753, 0.6500)	16.8 (0.0005, 0.0715)	2.5 (0.1349, 0.7992)
1348	______ASV3046	0.00 ± 0.00	0.00 ± 0.00	0.00 ± 0.00	0.00 ± 0.00	0.0 (1.0000, 0.6500)	2.0 (0.4761, 0.6520)	0.0 (1.0000, 0.8000)
1349	______ASV3068	0.00 ± 0.00	0.00 ± 0.00	0.00 ± 0.00	0.00 ± 0.00	2.0 (0.4760, 0.5646)	0.0 (1.0000, 0.7000)	0.0 (1.0000, 0.8000)
1350	______ASV3268	0.00 ± 0.00	0.00 ± 0.00	0.00 ± 0.00	0.00 ± 0.00	1.4 (0.2683, 0.4639)	0.1 (0.7566, 0.7000)	0.0 (0.9277, 0.8000)
1351	______ASV3426	0.00 ± 0.00	0.00 ± 0.00	0.00 ± 0.00	0.00 ± 0.00	0.3 (0.6510, 0.6254)	0.4 (0.5194, 0.6627)	0.0 (0.8680, 0.8000)
1352	______ASV3445	0.01 ± 0.00	0.01 ± 0.00	0.01 ± 0.00	0.01 ± 0.00	0.6 (0.4309, 0.5542)	0.9 (0.3378, 0.6200)	2.3 (0.1382, 0.7992)
1353	______ASV3553	0.01 ± 0.00	0.01 ± 0.00	0.01 ± 0.00	0.00 ± 0.00	0.3 (0.5456, 0.5893)	2.9 (0.1045, 0.4775)	3.7 (0.0637, 0.7540)
1354	______ASV3673	0.01 ± 0.00	0.01 ± 0.00	0.01 ± 0.00	0.01 ± 0.00	0.3 (0.5699, 0.5982)	0.1 (0.7475, 0.7000)	0.3 (0.5730, 0.8000)
1355	______ASV382	0.02 ± 0.00	0.01 ± 0.00	0.01 ± 0.00	0.01 ± 0.00	3.8 (0.0642, 0.2625)	0.2 (0.6196, 0.6937)	0.4 (0.5430, 0.8000)
1356	______ASV3849	0.01 ± 0.00	0.00 ± 0.00	0.01 ± 0.00	0.01 ± 0.00	0.0 (0.8374, 0.6500)	0.1 (0.7674, 0.7000)	0.1 (0.7226, 0.8000)
1357	______ASV3851	0.01 ± 0.00	0.00 ± 0.00	0.00 ± 0.00	0.00 ± 0.00	1.6 (0.2316, 0.4379)	0.6 (0.4346, 0.6520)	1.1 (0.3027, 0.8000)
1358	______ASV4234	0.00 ± 0.00	0.00 ± 0.00	0.00 ± 0.00	0.00 ± 0.00	0.2 (0.5926, 0.6062)	2.5 (0.1419, 0.5273)	1.4 (0.2628, 0.8000)
1359	______ASV4496	0.00 ± 0.00	0.00 ± 0.00	0.00 ± 0.00	0.00 ± 0.00	0.1 (0.7555, 0.6500)	1.3 (0.2349, 0.5725)	1.2 (0.3388, 0.8000)
[truncated: 15,779 more rows]
